# Supplementary material for: Partial charge transfer in the salt co-crystal of l-ascorbic acid and 4,4′-bi­pyridine
Source: Acta Crystallogr E Crystallogr Commun. 2019 May 3;75(Pt 6):728–31. doi: 10.1107/S2056989019005334 (PMC6658955; doi:10.1107/S2056989019005334)
Supplement: Supplementary file 1 [file e-75-00728-sup1.cif]

##############################################################################
#                                                                            #
# This CIF contains the data in a paper accepted for publication in          #
# Acta Crystallographica Section E. It conforms to the requirements of       #
# Notes for Authors for Acta Crystallographica Section E, and has been       #
# peer reviewed under the auspices of the IUCr Commission on Journals.       #
#                                                                            #
# Full details of the Crystallographic Information File format               #
# are given in the paper "The Crystallographic Information File (CIF):       #
# a New Standard Archive File for Crystallography" by S. R. Hall, F. H.      #
# Allen and I. D. Brown [Acta Cryst. (1991), A47, 655-685].                  #
#                                                                            #
# The current version of the core CIF dictionary is obtainable from          #
# ftp://ftp.iucr.org/pub/cif_core.dic.                                       #
#                                                                            #
# Software is freely available for graphical display of the structure(s)     #
# in this CIF. For information consult the CIF software page                 #
# http://www.iucr.org/resources/cif/software.                                #
#                                                                            #
# This file may be used for bona fide research purposes within the           #
# scientific community so long as proper attribution is given to the journal # 
# article from which it was obtained.                                        #
#                                                                            #
##############################################################################
data_I
_database_code_depnum_ccdc_archive 'CCDC 1910963'
_audit_creation_method
;
Olex2 1.2
(compiled 2018.05.29 svn.r3508 for OlexSys, GUI svn.r5506)
;
_journal_date_recd_electronic     2019-02-14
_journal_date_accepted     2019-04-18
_journal_name_full     'Acta Crystallographica, Section E'
_journal_year     2019
_journal_volume     75
_journal_issue      6
_journal_page_first     728
_journal_page_last     731
_journal_paper_category     GO
_journal_paper_doi     10.1107/S2056989019005334
_journal_coeditor_code     EB2018
_publ_contact_author_name     'Jason Benedict'
_publ_contact_author_address
;
771 Natural Sciences Complex, Buffalo, 14260-3000, .
USA
;
_publ_contact_author_email     'jbb6@buffalo.edu'
_publ_contact_author_fax     ?
_publ_contact_author_phone     '1-716-645-4276'
_publ_section_title
;
Partial charge transfer in the salt co-crystal of <i>L</i>-ascorbic acid and
4,4'-bipyridine
;
_publ_section_title_footnote     .
loop_
    _publ_author_name
    _publ_author_footnote
    _publ_author_address
    'Sylvester, Eric' .
;
730 Natural Sciences Complex, Buffalo, 14260-3000,
USA
;
    'McGovern, Mitchell' .
;
730 Natural Sciences Complex, Buffalo, 14260-3000,
USA
;
    'Young Lee, An' .
;
730 Natural Sciences Complex, Buffalo, 14260-3000,
USA
;
    'Nguyen, Phanxico' .
;
730 Natural Sciences Complex, Buffalo, 14260-3000,
USA
;
    'Park, Jungeun' .
;
730 Natural Sciences Complex, Buffalo, 14260-3000,
USA
;
    'Benedict, Jason B.' .
;
771 Natural Sciences Complex, Buffalo, 14260-3000, .
USA
;
_publ_section_synopsis
;
In the title 1:2 co-crystal, <i>L</i>-ascorbic acid (LAA) and 4,4'-bipyridine
(bpy) co-crystallize with two molecules of LAA, and one molecule of bpy in the
asymmetric unit. The structure was modeled in two parts due to possible proton
transfer from LAA to the corresponding side of the bpy molecule having an
occupancy of approximately 0.25 and part 2 with an occupancy of approximately
0.75.
;
_chemical_name_systematic
;
<i>L</i>-Ascorbic acid--4,4'-bipyridine (1/1)
;
_chemical_formula_moiety
                            'C10 H9 N2 +, C6 H7.75 O6 0.25 -, C6 H7.25 O6 0.75-'
_chemical_formula_sum     'C22 H24 N2 O12'
_chemical_formula_iupac     'C10 H9 N2 +, C6 H7.75 O6 0.25 -, C6 H7.25 O6 0.75-'
_chemical_formula_weight     508.44
_chemical_absolute_configuration     unk
_space_group_crystal_system     monoclinic
_space_group_name_H-M_alt     'P 1 21 1'
_space_group_name_Hall     ' P 2yb'
loop_
    _space_group_symop_id
    _space_group_symop_operation_xyz
    1 x,y,z
    2 -x,y+1/2,-z
_cell_length_a     4.7724(6)
_cell_length_b     14.4069(17)
_cell_length_c     15.6857(19)
_cell_angle_alpha     90
_cell_angle_beta     98.393(2)
_cell_angle_gamma     90
_cell_volume     1066.9(2)
_cell_formula_units_Z     2
_cell_measurement_reflns_used     8756
_cell_measurement_theta_min     2.625
_cell_measurement_theta_max     36.203
_cell_measurement_temperature     90
_exptl_crystal_description     plate
_exptl_crystal_colour     yellow
_exptl_crystal_size_max     0.2
_exptl_crystal_size_mid     0.1
_exptl_crystal_size_min     0.02
_exptl_crystal_density_diffrn     1.5825
_exptl_crystal_F_000     532.3832
_exptl_absorpt_coefficient_mu     0.131
_exptl_absorpt_correction_type     multi-scan
_exptl_absorpt_process_details
;
(SADABS; Bruker, 2013)
;
_exptl_absorpt_correction_T_min     0.6830
_exptl_absorpt_correction_T_max     0.7469
_diffrn_ambient_temperature     90
_diffrn_source     'microfocus rotating anode'
_diffrn_radiation_type     'Mo K\a'
_diffrn_radiation_wavelength     0.71073
_diffrn_radiation_monochromator     'mirror optics'
_diffrn_measurement_device_type     'Bruker SMART APEXII area detector'
_diffrn_measurement_device     'three-circle diffractometer'
_diffrn_measurement_method     '\w and \f scans'
_diffrn_detector     'Bruker APEX2II area detector'
_diffrn_detector_area_resol_mean     7.9
_diffrn_reflns_number     31611
_diffrn_reflns_av_R_equivalents     0.0388
_diffrn_reflns_av_unetI/netI     0.0408
_diffrn_reflns_theta_min     1.93
_diffrn_reflns_theta_max     35.11
_diffrn_reflns_theta_full     35.1137
_diffrn_measured_fraction_theta_max     0.9955
_diffrn_measured_fraction_theta_full     0.9960
_diffrn_reflns_limit_h_min     -7
_diffrn_reflns_limit_h_max     7
_diffrn_reflns_limit_k_min     -23
_diffrn_reflns_limit_k_max     23
_diffrn_reflns_limit_l_min     -25
_diffrn_reflns_limit_l_max     25
_diffrn_radiation_probe     x-ray
loop_
    _refln_index_h
    _refln_index_k
    _refln_index_l
    _refln_observed_status
    _refln_F_squared_meas
    _refln_F_squared_calc
    _refln_F_squared_sigma
    -7 -9 0 o 56.105 70.624 8.970
    -7 -8 -2 o 11.628 13.494 5.316
    -7 -8 -1 o 87.569 107.450 8.614
    -7 -8 0 o 13.267 20.680 11.517
    -7 -7 -3 o 89.112 92.511 8.388
    -7 -7 -2 o 20.386 25.120 5.702
    -7 -7 -1 o 57.788 61.774 7.251
    -7 -7 0 o 8.349 10.776 4.618
    -7 -6 -5 o 24.364 27.635 8.417
    -7 -6 -4 o 9.553 2.874 4.667
    -7 -6 -3 o 18.418 22.318 5.088
    -7 -6 -2 o 20.288 15.522 5.231
    -7 -6 -1 o 11.275 7.018 4.917
    -7 -6 0 o 65.415 71.553 7.474
    -7 -5 -5 o -1.449 0.252 3.074
    -7 -5 -4 o 45.311 44.539 4.676
    -7 -5 -3 o 69.691 67.760 7.221
    -7 -5 -2 o 20.369 24.251 5.088
    -7 -5 -1 o 47.495 49.642 11.739
    -7 -5 0 o 23.900 28.663 5.402
    -7 -4 -6 o 35.734 38.511 6.713
    -7 -4 -5 o 31.415 34.695 6.935
    -7 -4 -4 o 41.078 40.234 4.894
    -7 -4 -3 o 31.630 27.834 4.009
    -7 -4 -2 o 78.211 76.245 6.108
    -7 -4 -1 o 143.034 141.305 15.615
    -7 -4 0 o 7.029 10.801 4.130
    -7 -3 -6 o 10.148 12.729 8.970
    -7 -3 -5 o 39.049 26.890 8.417
    -7 -3 -4 o 25.553 29.740 5.612
    -7 -3 -3 o 39.269 42.721 5.068
    -7 -3 -2 o 163.541 161.809 10.630
    -7 -3 -1 o 75.286 79.455 5.313
    -7 -3 0 o 27.854 30.377 5.088
    -7 -2 -6 o 10.149 18.217 5.245
    -7 -2 -5 o 53.844 54.224 8.749
    -7 -2 -4 o 50.140 53.238 6.806
    -7 -2 -3 o 56.309 64.516 6.811
    -7 -2 -2 o 100.360 95.665 8.509
    -7 -2 -1 o 1.885 0.389 3.835
    -7 -2 0 o 91.089 94.365 6.408
    -7 -1 -7 o 10.709 20.837 9.413
    -7 -1 -6 o 13.486 22.098 5.676
    -7 -1 -5 o 34.823 22.393 7.309
    -7 -1 -4 o 74.451 86.265 7.974
    -7 -1 -3 o 21.787 34.592 8.417
    -7 -1 -2 o -0.240 0.229 3.678
    -7 -1 -1 o 2.002 2.378 3.835
    -7 -1 0 o 17.297 17.085 7.420
    -7 0 1 o 7.497 7.376 4.036
    -7 0 2 o 6.816 9.430 3.435
    -7 0 3 o 170.102 181.583 12.182
    -7 0 4 o 78.185 71.897 12.182
    -7 0 6 o 72.426 50.139 12.403
    -7 0 7 o -5.537 1.099 3.765
    -7 0 8 o 92.582 103.570 8.860
    -7 0 9 o 50.278 60.032 7.088
    -7 0 10 o 50.499 57.651 6.866
    -7 0 11 o 31.451 22.528 5.980
    -7 0 12 o 519.167 471.800 21.263
    -7 0 13 o 9.302 0.170 4.651
    -7 1 1 o 67.456 58.884 10.742
    -7 1 2 o 60.871 54.118 6.114
    -7 1 3 o 0.221 5.911 4.430
    -7 1 4 o 62.459 59.304 8.860
    -7 1 5 o 8.195 5.974 5.094
    -7 1 6 o 5.759 4.550 3.987
    -7 1 7 o 8.417 1.670 4.430
    -7 1 8 o -0.545 6.354 3.819
    -7 1 9 o 57.477 55.988 10.299
    -7 1 10 o 81.279 76.961 22.370
    -7 1 11 o -3.655 6.679 9.967
    -7 1 12 o 5.739 3.573 5.316
    -7 1 13 o 105.599 93.481 8.786
    -7 2 1 o 9.081 12.857 5.426
    -7 2 2 o 0.324 1.828 3.208
    -7 2 3 o 20.155 10.716 6.423
    -7 2 4 o 24.364 32.145 6.866
    -7 2 5 o 25.028 31.101 6.645
    -7 2 6 o 17.941 21.885 6.423
    -7 2 7 o 31.894 28.559 6.202
    -7 2 8 o 15.061 19.283 4.690
    -7 2 9 o 176.990 157.281 17.276
    -7 2 10 o 142.242 130.398 20.709
    -7 2 11 o 89.712 84.861 16.501
    -7 2 12 o -2.523 0.157 3.877
    -7 2 13 o 18.933 23.216 7.531
    -7 3 1 o 118.947 120.700 11.850
    -7 3 2 o 43.842 49.313 6.487
    -7 3 3 o 8.860 9.660 5.316
    -7 3 4 o 21.376 13.415 6.312
    -7 3 5 o 7.604 11.614 3.991
    -7 3 6 o 79.293 85.790 9.524
    -7 3 7 o 37.874 42.346 6.866
    -7 3 8 o 20.744 20.396 4.889
    -7 3 9 o 31.091 23.637 5.783
    -7 3 10 o 35.740 34.669 6.230
    -7 3 11 o 38.438 44.935 16.058
    -7 3 12 o 47.170 55.845 6.576
    -7 3 13 o 21.102 28.491 12.957
    -7 4 1 o 95.000 96.419 7.768
    -7 4 2 o 51.881 57.273 6.578
    -7 4 3 o 37.970 47.615 5.788
    -7 4 4 o 1.701 0.481 4.540
    -7 4 5 o 41.350 43.565 6.977
    -7 4 6 o 71.474 67.927 7.094
    -7 4 7 o 36.324 32.300 7.088
    -7 4 8 o 4.099 9.771 3.981
    -7 4 9 o 62.972 67.484 7.321
    -7 4 10 o 54.109 45.447 7.144
    -7 4 11 o 12.791 12.863 5.189
    -7 4 12 o 29.551 21.436 5.902
    -7 5 1 o 12.182 3.107 4.542
    -7 5 2 o 69.895 72.025 7.513
    -7 5 3 o 35.887 40.691 5.945
    -7 5 4 o 32.948 26.113 5.980
    -7 5 5 o 1.064 6.689 4.319
    -7 5 6 o 1.883 0.671 3.602
    -7 5 7 o 18.605 13.992 6.202
    -7 5 8 o 19.729 20.357 6.686
    -7 5 9 o 11.481 7.406 4.932
    -7 5 10 o -0.920 7.470 4.198
    -7 5 11 o 12.829 18.495 5.980
    -7 5 12 o 5.869 19.689 5.041
    -7 6 1 o 197.358 198.401 11.561
    -7 6 2 o 122.874 133.921 9.393
    -7 6 3 o 59.558 56.657 7.042
    -7 6 4 o 17.230 17.043 5.426
    -7 6 5 o 8.488 11.200 4.377
    -7 6 6 o 10.398 14.623 4.305
    -7 6 7 o 78.610 79.644 11.185
    -7 6 8 o 22.739 15.856 8.195
    -7 6 9 o 94.122 100.839 12.957
    -7 6 10 o 21.518 20.625 5.980
    -7 6 11 o -7.434 1.132 3.849
    -7 7 1 o 39.619 42.453 6.498
    -7 7 2 o 7.181 8.610 4.618
    -7 7 3 o 48.749 43.297 6.729
    -7 7 4 o 16.571 19.301 5.088
    -7 7 5 o 41.968 27.318 9.413
    -7 7 6 o 27.860 25.194 5.537
    -7 7 7 o 3.589 4.252 4.091
    -7 7 8 o 34.331 35.111 6.866
    -7 7 9 o 27.681 32.186 4.368
    -7 7 10 o 99.955 91.981 16.058
    -7 8 1 o 1.136 0.226 4.540
    -7 8 2 o 22.178 19.545 5.632
    -7 8 3 o 38.658 40.026 6.173
    -7 8 4 o 62.135 65.417 11.628
    -7 8 5 o 46.859 45.569 17.055
    -7 8 6 o 27.732 28.917 5.980
    -7 8 7 o 9.532 5.865 6.755
    -7 8 8 o 5.599 6.200 4.091
    -7 8 9 o 16.140 17.353 4.587
    -7 9 1 o 11.319 12.645 5.231
    -7 9 2 o 88.016 90.748 8.369
    -7 9 3 o 38.614 43.870 10.188
    -7 9 4 o 127.631 129.506 9.765
    -7 9 5 o 5.252 6.854 4.618
    -7 9 6 o 33.154 38.858 6.084
    -7 9 7 o 18.968 14.886 4.946
    -6 -14 -1 o 43.270 55.953 8.527
    -6 -14 0 o 14.397 17.696 5.769
    -6 -13 -4 o 36.488 31.841 6.968
    -6 -13 -3 o 69.166 57.241 8.440
    -6 -13 -2 o 2.000 1.383 7.088
    -6 -13 -1 o 95.010 88.098 16.833
    -6 -13 0 o 3.087 4.118 6.312
    -6 -12 -6 o 74.419 80.781 24.142
    -6 -12 -5 o 22.257 23.070 6.102
    -6 -12 -4 o 41.446 42.240 6.936
    -6 -12 -3 o 97.285 72.160 9.310
    -6 -12 -2 o 0.928 4.511 4.917
    -6 -12 -1 o 42.676 40.700 7.199
    -6 -12 0 o 42.385 44.434 6.958
    -6 -11 -7 o 94.304 95.649 9.294
    -6 -11 -6 o 22.913 24.614 10.299
    -6 -11 -5 o 7.434 7.461 5.004
    -6 -11 -4 o 9.712 11.132 5.140
    -6 -11 -3 o 10.545 6.807 9.302
    -6 -11 -2 o 34.997 50.822 6.572
    -6 -11 -1 o 115.173 120.950 9.585
    -6 -11 0 o 97.544 91.336 10.853
    -6 -10 -8 o 2.614 9.314 11.517
    -6 -10 -7 o -2.118 0.630 6.423
    -6 -10 -6 o 1.993 3.710 4.855
    -6 -10 -5 o 129.084 143.374 23.256
    -6 -10 -4 o 91.834 83.811 10.853
    -6 -10 -3 o 26.353 30.160 5.872
    -6 -10 -2 o 104.554 102.106 13.621
    -6 -10 -1 o 11.599 4.796 5.426
    -6 -10 0 o 197.951 199.597 12.131
    -6 -9 -9 o 24.548 7.031 8.749
    -6 -9 -8 o 8.174 9.644 4.917
    -6 -9 -7 o 1.909 10.184 4.917
    -6 -9 -6 o 114.751 106.039 18.494
    -6 -9 -5 o 7.488 12.968 5.537
    -6 -9 -4 o 93.565 99.756 8.640
    -6 -9 -3 o 33.526 33.718 6.202
    -6 -9 -2 o 58.235 55.369 14.950
    -6 -9 -1 o 10.508 9.587 4.602
    -6 -9 0 o 123.778 123.019 9.550
    -6 -8 -10 o 44.051 44.047 5.171
    -6 -8 -9 o 11.525 16.816 5.849
    -6 -8 -8 o 78.899 75.179 11.578
    -6 -8 -7 o 69.667 62.067 7.789
    -6 -8 -6 o 32.840 29.808 5.992
    -6 -8 -5 o 15.557 13.853 5.869
    -6 -8 -4 o 65.383 51.304 7.408
    -6 -8 -3 o 4.509 1.956 4.377
    -6 -8 -2 o 11.562 14.388 4.571
    -6 -8 -1 o 62.833 68.864 7.042
    -6 -8 0 o 67.981 68.751 13.511
    -6 -7 -11 o 3.101 2.720 6.866
    -6 -7 -10 o 15.057 10.877 3.931
    -6 -7 -9 o 69.390 74.506 5.507
    -6 -7 -8 o 14.792 12.709 4.176
    -6 -7 -7 o 24.567 23.274 4.669
    -6 -7 -6 o 15.099 17.421 5.055
    -6 -7 -5 o 8.573 7.323 3.931
    -6 -7 -4 o 108.645 100.450 27.907
    -6 -7 -3 o 52.495 54.533 13.621
    -6 -7 -2 o 63.591 65.722 6.936
    -6 -7 -1 o 82.181 67.683 12.514
    -6 -7 0 o 61.145 55.083 6.891
    -6 -6 -11 o 0.787 0.161 3.641
    -6 -6 -10 o 27.156 28.802 4.328
    -6 -6 -9 o 90.752 73.491 6.115
    -6 -6 -8 o 38.442 37.181 4.393
    -6 -6 -7 o 139.121 138.994 8.167
    -6 -6 -6 o 50.064 56.299 5.255
    -6 -6 -5 o 58.746 59.547 6.931
    -6 -6 -4 o 16.116 13.734 3.824
    -6 -6 -3 o 34.520 23.135 4.486
    -6 -6 -2 o 26.494 21.894 5.012
    -6 -6 -1 o 35.812 31.287 5.638
    -6 -6 0 o 28.360 28.476 5.088
    -6 -5 -11 o 5.055 10.559 3.437
    -6 -5 -10 o 6.419 3.797 3.513
    -6 -5 -9 o 13.960 15.299 3.637
    -6 -5 -8 o 12.947 9.395 4.028
    -6 -5 -7 o 43.116 39.228 4.358
    -6 -5 -6 o 4.219 8.015 5.693
    -6 -5 -5 o 94.308 88.621 6.616
    -6 -5 -4 o 14.049 19.748 7.808
    -6 -5 -3 o 11.214 16.710 5.671
    -6 -5 -2 o 36.998 38.761 5.323
    -6 -5 -1 o 12.034 11.720 4.220
    -6 -5 0 o 19.159 20.969 4.602
    -6 -4 -12 o 40.697 44.232 5.045
    -6 -4 -11 o 97.176 103.917 6.513
    -6 -4 -10 o 8.150 15.295 3.674
    -6 -4 -9 o 1.809 3.735 3.174
    -6 -4 -8 o 8.244 6.088 4.444
    -6 -4 -7 o 34.664 31.738 3.992
    -6 -4 -6 o 35.435 40.266 4.067
    -6 -4 -5 o 4.269 6.751 3.564
    -6 -4 -4 o 3.676 3.002 4.521
    -6 -4 -3 o 61.934 62.015 5.300
    -6 -4 -2 o 126.782 117.143 7.217
    -6 -4 -1 o 84.906 88.789 5.898
    -6 -4 0 o 145.468 158.408 10.220
    -6 -3 -12 o 29.422 25.625 6.713
    -6 -3 -11 o 88.069 85.310 6.305
    -6 -3 -10 o 105.267 118.134 6.544
    -6 -3 -9 o 2.216 4.624 3.098
    -6 -3 -8 o 5.117 5.658 3.996
    -6 -3 -7 o 17.987 18.686 3.434
    -6 -3 -6 o 139.963 126.937 6.628
    -6 -3 -5 o 82.532 91.115 5.175
    -6 -3 -4 o 11.637 11.301 3.190
    -6 -3 -3 o 264.220 263.510 9.361
    -6 -3 -2 o 56.426 58.045 7.453
    -6 -3 -1 o 25.554 23.705 3.792
    -6 -3 0 o 9.671 7.535 2.854
    -6 -2 -12 o 1.903 11.383 4.775
    -6 -2 -11 o 8.545 12.068 5.004
    -6 -2 -10 o -0.717 2.210 4.305
    -6 -2 -9 o 154.304 159.663 10.038
    -6 -2 -8 o 22.510 25.241 3.732
    -6 -2 -7 o 26.732 31.968 5.179
    -6 -2 -6 o 27.556 25.427 3.488
    -6 -2 -5 o 16.735 22.165 3.648
    -6 -2 -4 o 35.110 29.842 3.995
    -6 -2 -3 o 10.765 7.596 2.729
    -6 -2 -2 o 9.522 8.767 4.019
    -6 -2 -1 o 21.251 23.541 3.657
    -6 -2 0 o 238.710 244.567 8.427
    -6 -1 -12 o 4.184 1.882 4.932
    -6 -1 -11 o 83.572 83.560 9.856
    -6 -1 -10 o 17.590 17.257 5.612
    -6 -1 -9 o 10.836 13.656 5.140
    -6 -1 -8 o -0.247 2.602 4.148
    -6 -1 -7 o 8.159 15.672 4.794
    -6 -1 -6 o 76.104 73.090 5.179
    -6 -1 -5 o 34.231 37.648 3.657
    -6 -1 -4 o 0.329 0.588 2.177
    -6 -1 -3 o 52.324 51.511 4.907
    -6 -1 -2 o 81.921 84.203 4.751
    -6 -1 -1 o 297.919 281.546 8.045
    -6 -1 0 o 272.497 260.790 14.320
    -6 0 1 o 456.708 438.846 9.945
    -6 0 2 o 31.911 34.280 3.149
    -6 0 3 o 6.708 5.408 2.470
    -6 0 4 o 4.089 3.246 3.185
    -6 0 5 o 563.584 571.432 17.992
    -6 0 6 o 11.922 8.175 3.101
    -6 0 7 o -3.435 0.175 1.833
    -6 0 8 o -0.675 0.073 2.486
    -6 0 9 o 141.952 135.574 9.402
    -6 0 10 o 12.782 12.306 4.161
    -6 0 11 o 86.032 75.560 6.163
    -6 0 12 o 8.396 9.697 3.285
    -6 0 13 o 42.480 36.752 6.223
    -6 0 14 o 206.772 183.085 13.133
    -6 0 15 o 213.139 206.158 9.912
    -6 0 16 o 1.175 0.030 3.456
    -6 0 17 o 16.595 10.428 4.269
    -6 0 18 o 38.660 48.744 7.332
    -6 1 1 o 70.675 71.863 4.371
    -6 1 2 o 11.032 9.425 2.340
    -6 1 3 o 261.864 262.567 6.377
    -6 1 4 o 234.153 228.855 7.722
    -6 1 5 o 92.860 100.120 4.847
    -6 1 6 o 32.886 26.750 3.121
    -6 1 7 o 10.973 12.541 2.336
    -6 1 8 o 46.779 35.636 3.768
    -6 1 9 o 61.999 52.405 5.242
    -6 1 10 o 59.982 53.849 5.399
    -6 1 11 o 125.206 112.895 7.168
    -6 1 12 o 333.961 334.503 11.241
    -6 1 13 o 23.908 21.838 4.440
    -6 1 14 o 1.839 2.314 3.458
    -6 1 15 o 84.908 75.663 6.929
    -6 1 16 o 149.545 131.720 9.157
    -6 1 17 o 27.610 36.461 5.497
    -6 1 18 o 4.549 7.688 4.364
    -6 2 1 o 114.888 122.653 6.201
    -6 2 2 o 325.121 309.967 9.450
    -6 2 3 o 64.829 64.487 6.092
    -6 2 4 o 66.834 65.777 4.572
    -6 2 5 o 130.685 117.965 5.398
    -6 2 6 o 22.737 23.349 3.490
    -6 2 7 o 69.197 67.067 5.512
    -6 2 8 o -2.734 1.081 2.153
    -6 2 9 o 134.001 112.751 24.253
    -6 2 10 o 89.621 81.956 7.421
    -6 2 11 o 33.975 28.890 5.262
    -6 2 12 o 13.100 7.866 4.247
    -6 2 13 o 95.435 94.189 8.038
    -6 2 14 o 55.175 40.892 6.715
    -6 2 15 o 35.308 24.996 5.851
    -6 2 16 o 7.496 10.011 4.513
    -6 2 17 o 22.271 33.369 5.652
    -6 2 18 o 36.752 31.591 11.960
    -6 3 1 o 82.958 80.139 6.346
    -6 3 2 o 397.519 388.437 10.586
    -6 3 3 o 115.777 118.685 5.826
    -6 3 4 o 28.898 29.923 3.643
    -6 3 5 o 5.929 2.874 4.373
    -6 3 6 o 19.720 17.930 3.504
    -6 3 7 o 31.024 29.387 4.120
    -6 3 8 o 21.411 25.282 2.943
    -6 3 9 o 106.770 100.099 5.826
    -6 3 10 o 147.305 125.050 9.374
    -6 3 11 o 44.503 41.498 9.635
    -6 3 12 o 87.113 83.076 14.507
    -6 3 13 o -2.459 2.073 3.664
    -6 3 14 o 111.390 106.492 14.618
    -6 3 15 o 108.760 88.097 9.051
    -6 3 16 o 9.603 2.668 10.521
    -6 3 17 o 49.649 48.634 9.745
    -6 3 18 o 34.640 29.567 12.293
    -6 4 1 o 112.278 108.908 11.384
    -6 4 2 o 48.308 46.429 6.520
    -6 4 3 o 83.449 82.784 4.577
    -6 4 4 o 30.047 24.536 3.951
    -6 4 5 o 82.208 81.065 5.972
    -6 4 6 o 59.477 50.836 5.143
    -6 4 7 o 36.111 39.390 4.212
    -6 4 8 o -0.220 0.749 3.968
    -6 4 9 o 3.088 2.817 2.527
    -6 4 10 o 76.535 69.454 10.151
    -6 4 11 o -1.056 6.777 6.091
    -6 4 12 o 79.671 70.891 10.964
    -6 4 13 o 17.972 23.117 14.618
    -6 4 14 o 9.444 11.588 4.335
    -6 4 15 o 30.293 26.724 5.943
    -6 4 16 o 90.733 82.335 11.296
    -6 4 17 o 31.974 29.360 7.309
    -6 4 18 o 2.215 5.456 5.316
    -6 5 1 o 57.000 57.812 4.655
    -6 5 2 o 34.680 31.154 3.333
    -6 5 3 o 20.630 25.020 3.526
    -6 5 4 o 84.968 75.579 11.296
    -6 5 5 o 39.392 39.054 4.867
    -6 5 6 o 3.248 4.337 2.865
    -6 5 7 o 42.866 39.238 4.678
    -6 5 8 o 88.352 87.294 6.167
    -6 5 9 o 88.328 89.383 8.983
    -6 5 10 o 21.672 19.016 3.499
    -6 5 11 o 34.198 31.434 5.682
    -6 5 12 o 58.380 48.122 6.934
    -6 5 13 o 63.533 73.067 7.088
    -6 5 14 o 25.079 17.907 6.423
    -6 5 15 o 26.492 30.530 5.801
    -6 5 16 o 24.077 24.291 10.853
    -6 5 17 o 8.731 6.166 4.924
    -6 6 1 o 36.687 32.798 3.473
    -6 6 2 o 17.917 20.712 2.810
    -6 6 3 o 24.823 18.329 4.848
    -6 6 4 o 11.860 14.826 3.991
    -6 6 5 o 60.598 45.573 5.972
    -6 6 6 o 26.863 29.767 4.505
    -6 6 7 o 53.291 40.963 5.181
    -6 6 8 o 60.925 52.500 7.618
    -6 6 9 o 6.221 8.083 5.164
    -6 6 10 o 15.123 14.783 3.410
    -6 6 11 o 94.016 91.841 6.003
    -6 6 12 o 14.479 15.938 6.866
    -6 6 13 o 104.587 93.121 10.964
    -6 6 14 o 310.685 279.955 35.217
    -6 6 15 o 220.547 185.922 23.921
    -6 6 16 o 86.148 86.476 21.484
    -6 6 17 o 79.944 81.722 30.233
    -6 7 1 o 4.831 1.438 2.269
    -6 7 2 o 16.423 16.557 5.980
    -6 7 3 o 63.026 64.741 6.622
    -6 7 4 o 30.647 21.281 5.105
    -6 7 5 o 77.983 70.728 7.022
    -6 7 6 o 42.049 38.785 4.889
    -6 7 7 o 11.829 11.211 3.418
    -6 7 8 o 11.405 11.310 3.276
    -6 7 9 o 34.166 31.459 5.547
    -6 7 10 o 8.734 7.872 3.197
    -6 7 11 o 3.206 9.108 4.097
    -6 7 12 o 26.543 27.340 9.389
    -6 7 13 o 1.894 7.600 4.540
    -6 7 14 o 61.105 51.467 19.934
    -6 7 15 o 147.387 139.543 14.840
    -6 7 16 o 423.708 413.264 17.137
    -6 8 1 o 29.974 29.906 4.345
    -6 8 2 o 80.709 70.083 7.598
    -6 8 3 o 8.855 9.295 6.755
    -6 8 4 o 32.010 28.296 7.974
    -6 8 5 o 213.949 189.870 12.957
    -6 8 6 o 77.731 55.878 10.757
    -6 8 7 o 37.829 37.556 4.708
    -6 8 8 o 95.815 94.862 8.071
    -6 8 9 o 148.557 136.421 8.101
    -6 8 10 o 58.006 53.760 6.560
    -6 8 11 o 63.532 52.723 7.183
    -6 8 12 o -3.285 1.636 2.822
    -6 8 13 o 11.772 10.933 5.206
    -6 8 14 o 2.997 3.312 4.687
    -6 8 15 o 89.183 94.409 8.960
    -6 8 16 o 93.911 109.413 10.631
    -6 9 1 o 15.886 19.163 4.510
    -6 9 2 o 72.219 70.280 8.195
    -6 9 3 o 47.796 48.247 6.012
    -6 9 4 o 27.971 19.217 5.045
    -6 9 5 o 12.237 7.841 9.524
    -6 9 6 o 5.196 4.182 3.454
    -6 9 7 o 15.722 16.486 4.162
    -6 9 8 o 42.289 39.710 5.129
    -6 9 9 o 57.983 60.296 8.990
    -6 9 10 o 103.924 95.020 6.764
    -6 9 11 o 35.966 39.496 3.976
    -6 9 12 o 27.951 21.189 4.099
    -6 9 13 o 62.952 62.211 9.879
    -6 9 14 o 39.740 47.398 6.810
    -6 9 15 o 110.735 109.357 34.663
    -6 10 1 o 100.209 99.630 8.565
    -6 10 2 o 41.354 41.506 5.896
    -6 10 3 o 50.972 51.559 6.217
    -6 10 4 o 30.963 23.111 5.534
    -6 10 5 o 46.336 39.743 6.171
    -6 10 6 o 78.600 71.095 11.407
    -6 10 7 o 182.625 167.517 14.750
    -6 10 8 o 22.168 25.705 4.755
    -6 10 9 o 1.046 0.149 3.230
    -6 10 10 o 80.972 72.273 8.897
    -6 10 11 o 18.348 20.862 6.426
    -6 10 12 o 18.792 14.424 8.031
    -6 10 13 o 113.777 110.218 26.911
    -6 10 14 o 23.286 22.896 7.863
    -6 11 1 o 67.284 66.125 7.123
    -6 11 2 o 105.963 105.819 8.607
    -6 11 3 o 0.276 9.154 4.095
    -6 11 4 o 126.930 119.548 9.299
    -6 11 5 o 114.890 95.479 9.047
    -6 11 6 o 108.728 105.529 8.567
    -6 11 7 o 86.102 74.602 7.714
    -6 11 8 o 74.012 58.759 6.473
    -6 11 9 o 119.502 114.790 17.204
    -6 11 10 o 34.511 37.779 6.274
    -6 11 11 o 26.456 23.264 8.504
    -6 11 12 o 53.965 59.217 12.052
    -6 11 13 o 60.500 62.384 18.605
    -6 12 1 o 278.293 259.366 13.400
    -6 12 2 o 87.607 83.320 8.126
    -6 12 3 o 88.102 71.501 8.749
    -6 12 4 o 235.784 210.184 11.852
    -6 12 5 o 441.986 396.965 21.263
    -6 12 6 o 1.560 0.002 3.592
    -6 12 7 o -0.447 11.727 3.778
    -6 12 8 o 85.715 71.910 6.949
    -6 12 9 o 70.561 55.819 6.336
    -6 12 10 o 15.236 20.020 4.530
    -6 12 11 o -5.079 0.508 2.622
    -6 13 1 o 15.290 14.471 4.848
    -6 13 2 o 88.243 75.645 12.182
    -6 13 3 o 105.937 107.122 13.843
    -6 13 4 o 112.156 106.094 9.099
    -6 13 5 o 4.737 8.434 6.423
    -6 13 6 o 8.860 13.671 4.253
    -6 13 7 o 0.762 5.362 5.426
    -6 13 8 o 108.375 103.615 8.457
    -6 13 9 o 28.311 23.702 4.939
    -6 13 10 o 54.038 54.030 6.471
    -6 14 1 o 34.429 31.632 6.012
    -6 14 2 o 6.474 3.055 4.363
    -6 14 3 o 42.942 41.596 6.977
    -6 14 4 o 58.417 54.043 9.967
    -6 14 5 o 14.674 17.060 4.895
    -6 14 6 o 76.793 81.829 9.302
    -6 14 7 o 27.147 30.592 5.747
    -5 -17 -3 o 20.820 10.063 8.638
    -5 -17 -2 o 19.600 19.929 6.423
    -5 -17 -1 o 251.389 237.771 14.410
    -5 -17 0 o 14.130 20.579 5.702
    -5 -16 -5 o 2.000 0.503 5.475
    -5 -16 -4 o 3.183 4.712 5.231
    -5 -16 -3 o 45.455 51.885 7.158
    -5 -16 -2 o 64.179 63.637 8.055
    -5 -16 -1 o 41.524 53.261 6.968
    -5 -16 0 o 103.816 97.817 7.568
    -5 -15 -7 o 126.854 123.037 13.954
    -5 -15 -6 o 3.072 18.515 5.320
    -5 -15 -5 o 26.349 31.078 6.102
    -5 -15 -4 o 36.260 24.868 6.801
    -5 -15 -3 o 11.835 8.505 7.974
    -5 -15 -2 o 9.197 12.671 5.088
    -5 -15 -1 o 17.325 25.043 7.088
    -5 -15 0 o 0.999 0.480 3.120
    -5 -14 -9 o 25.380 34.134 6.655
    -5 -14 -8 o 107.671 121.437 9.967
    -5 -14 -7 o 45.334 54.480 7.199
    -5 -14 -6 o 26.142 13.393 6.866
    -5 -14 -5 o 16.606 21.916 5.788
    -5 -14 -4 o 2.281 3.153 5.980
    -5 -14 -3 o 40.583 44.066 11.407
    -5 -14 -2 o -2.689 2.589 4.352
    -5 -14 -1 o 18.605 28.313 5.638
    -5 -14 0 o 22.394 29.001 3.902
    -5 -13 -10 o 41.111 42.347 16.501
    -5 -13 -9 o 0.390 3.310 10.299
    -5 -13 -8 o 97.736 107.661 9.270
    -5 -13 -7 o 16.735 19.241 5.612
    -5 -13 -6 o 17.294 24.012 5.715
    -5 -13 -5 o 79.122 94.422 8.194
    -5 -13 -4 o 6.845 6.863 7.531
    -5 -13 -3 o 211.450 221.512 18.273
    -5 -13 -2 o 2.916 5.159 5.537
    -5 -13 -1 o 44.831 50.995 9.192
    -5 -13 0 o 82.647 89.448 7.705
    -5 -12 -11 o 34.903 35.113 7.199
    -5 -12 -10 o 16.390 9.788 5.738
    -5 -12 -9 o 74.289 62.304 19.602
    -5 -12 -8 o 10.078 3.688 5.325
    -5 -12 -7 o 21.047 27.491 7.752
    -5 -12 -6 o 24.829 20.132 5.715
    -5 -12 -5 o 115.759 130.328 9.153
    -5 -12 -4 o 141.091 150.990 10.009
    -5 -12 -3 o 46.100 41.666 6.578
    -5 -12 -2 o 503.930 490.815 17.614
    -5 -12 -1 o 9.302 3.925 4.087
    -5 -12 0 o 92.076 95.349 5.514
    -5 -11 -12 o 85.770 92.012 11.407
    -5 -11 -11 o 347.787 319.668 16.129
    -5 -11 -10 o 22.931 23.707 5.834
    -5 -11 -9 o 11.681 6.888 5.074
    -5 -11 -8 o 125.798 119.785 12.182
    -5 -11 -7 o 36.916 33.280 6.173
    -5 -11 -6 o 59.366 56.347 7.420
    -5 -11 -5 o 33.568 27.631 16.612
    -5 -11 -4 o 44.107 49.633 6.398
    -5 -11 -3 o 64.687 59.638 19.934
    -5 -11 -2 o 103.335 118.042 8.352
    -5 -11 -1 o 112.903 113.280 6.672
    -5 -11 0 o 131.649 123.905 9.079
    -5 -10 -13 o 14.773 20.856 5.161
    -5 -10 -12 o -0.349 4.969 6.977
    -5 -10 -11 o 97.862 84.166 13.178
    -5 -10 -10 o 119.085 131.358 13.843
    -5 -10 -9 o 26.441 26.704 5.834
    -5 -10 -8 o 6.806 11.136 4.602
    -5 -10 -7 o 18.611 27.244 5.402
    -5 -10 -6 o 6.423 4.718 4.430
    -5 -10 -5 o 16.960 13.121 8.860
    -5 -10 -4 o 10.188 4.406 4.385
    -5 -10 -3 o 67.901 53.881 6.958
    -5 -10 -2 o -1.164 1.577 3.658
    -5 -10 -1 o 5.111 1.969 3.165
    -5 -10 0 o 18.360 22.784 2.939
    -5 -9 -14 o 18.373 20.341 4.940
    -5 -9 -13 o 66.649 66.547 5.660
    -5 -9 -12 o 63.228 64.436 5.527
    -5 -9 -11 o 248.391 265.757 10.704
    -5 -9 -10 o 22.080 35.085 4.400
    -5 -9 -9 o 59.333 52.910 5.805
    -5 -9 -8 o 4.041 6.017 5.181
    -5 -9 -7 o 49.040 49.894 8.306
    -5 -9 -6 o 47.525 50.017 8.084
    -5 -9 -5 o 42.060 42.944 5.927
    -5 -9 -4 o 44.501 42.838 7.641
    -5 -9 -3 o 7.974 16.053 5.759
    -5 -9 -2 o 35.335 37.440 5.537
    -5 -9 -1 o 41.081 44.938 3.627
    -5 -9 0 o 7.837 12.174 2.463
    -5 -8 -14 o 48.317 46.641 5.754
    -5 -8 -13 o 77.453 76.382 6.001
    -5 -8 -12 o 0.467 7.701 3.089
    -5 -8 -11 o 16.898 23.696 4.367
    -5 -8 -10 o 10.827 19.908 3.895
    -5 -8 -9 o 12.098 10.369 3.768
    -5 -8 -8 o 83.483 86.903 11.742
    -5 -8 -7 o 16.840 21.235 3.752
    -5 -8 -6 o 97.500 98.926 11.861
    -5 -8 -5 o 56.295 54.390 5.300
    -5 -8 -4 o 34.102 35.229 5.361
    -5 -8 -3 o 27.506 27.267 4.775
    -5 -8 -2 o 104.224 108.970 19.159
    -5 -8 -1 o 1.936 7.506 3.357
    -5 -8 0 o 2.769 6.782 2.302
    -5 -7 -15 o 36.476 33.048 5.039
    -5 -7 -14 o 8.140 8.227 5.499
    -5 -7 -13 o 21.313 23.660 4.156
    -5 -7 -12 o 104.421 106.205 6.621
    -5 -7 -11 o 92.413 108.864 6.026
    -5 -7 -10 o 149.319 147.072 11.233
    -5 -7 -9 o 67.605 65.873 5.864
    -5 -7 -8 o 20.591 18.613 6.994
    -5 -7 -7 o 179.977 169.795 8.296
    -5 -7 -6 o 5.848 3.086 3.110
    -5 -7 -5 o 199.737 187.236 8.916
    -5 -7 -4 o 11.389 13.331 3.142
    -5 -7 -3 o 12.142 15.396 3.153
    -5 -7 -2 o 231.436 242.765 10.490
    -5 -7 -1 o 112.098 113.871 7.577
    -5 -7 0 o 59.629 68.096 3.786
    -5 -6 -15 o 49.667 48.035 5.786
    -5 -6 -14 o 8.300 15.953 3.734
    -5 -6 -13 o 227.617 223.715 9.131
    -5 -6 -12 o 42.002 46.590 4.593
    -5 -6 -11 o 59.367 61.524 5.039
    -5 -6 -10 o 359.932 330.496 11.765
    -5 -6 -9 o 157.061 155.868 8.450
    -5 -6 -8 o 15.369 16.075 3.580
    -5 -6 -7 o 9.718 15.789 3.181
    -5 -6 -6 o 25.161 27.832 3.838
    -5 -6 -5 o 11.330 10.385 4.863
    -5 -6 -4 o 24.172 24.180 3.724
    -5 -6 -3 o 0.615 1.606 2.442
    -5 -6 -2 o 169.149 153.165 7.237
    -5 -6 -1 o 134.832 137.165 5.642
    -5 -6 0 o 420.290 420.871 9.181
    -5 -5 -15 o 6.479 8.119 3.695
    -5 -5 -14 o 18.798 18.538 5.722
    -5 -5 -13 o 15.025 11.744 3.708
    -5 -5 -12 o 12.234 16.560 3.667
    -5 -5 -11 o 34.690 40.965 4.124
    -5 -5 -10 o 13.943 13.980 3.465
    -5 -5 -9 o 110.471 109.156 6.125
    -5 -5 -8 o 238.982 225.554 9.194
    -5 -5 -7 o 102.382 109.127 9.723
    -5 -5 -6 o 78.196 77.769 10.752
    -5 -5 -5 o 16.312 18.020 3.192
    -5 -5 -4 o 178.231 185.275 7.365
    -5 -5 -3 o 57.709 58.104 4.718
    -5 -5 -2 o 122.512 115.763 6.471
    -5 -5 -1 o 166.012 166.832 5.115
    -5 -5 0 o 104.143 102.232 4.266
    -5 -4 -16 o 15.654 26.956 4.098
    -5 -4 -15 o 48.695 53.422 5.166
    -5 -4 -14 o 11.915 9.701 4.476
    -5 -4 -13 o 3.540 3.780 3.550
    -5 -4 -12 o 14.972 20.549 3.595
    -5 -4 -11 o 27.700 26.270 3.852
    -5 -4 -10 o 78.701 84.288 5.305
    -5 -4 -9 o 26.811 27.562 3.595
    -5 -4 -8 o 126.914 130.524 6.129
    -5 -4 -7 o 216.386 195.603 17.017
    -5 -4 -6 o 6.713 5.327 2.821
    -5 -4 -5 o 2.381 0.389 2.702
    -5 -4 -4 o 10.530 13.886 2.957
    -5 -4 -3 o 75.303 74.959 5.204
    -5 -4 -2 o 402.029 391.720 10.777
    -5 -4 -1 o 83.250 85.810 4.161
    -5 -4 0 o 19.766 17.186 2.265
    -5 -3 -16 o 24.074 21.991 4.529
    -5 -3 -15 o 14.588 11.105 4.604
    -5 -3 -14 o 82.483 85.020 5.901
    -5 -3 -13 o 32.962 31.819 4.281
    -5 -3 -12 o 17.098 18.439 3.566
    -5 -3 -11 o 40.882 32.699 4.312
    -5 -3 -10 o 31.863 28.166 5.713
    -5 -3 -9 o 41.097 34.164 4.004
    -5 -3 -8 o 96.073 90.034 10.407
    -5 -3 -7 o 46.789 39.804 4.923
    -5 -3 -6 o 15.015 12.079 3.142
    -5 -3 -5 o 48.699 48.054 4.299
    -5 -3 -4 o 59.189 61.855 4.645
    -5 -3 -3 o 67.186 67.140 7.274
    -5 -3 -2 o 30.857 28.624 3.448
    -5 -3 -1 o 99.207 107.569 4.985
    -5 -3 0 o 124.476 123.434 4.248
    -5 -2 -16 o 158.041 156.314 12.340
    -5 -2 -15 o 81.659 86.176 6.682
    -5 -2 -14 o 31.614 30.458 4.238
    -5 -2 -13 o 2.459 3.216 3.034
    -5 -2 -12 o 56.557 57.198 4.886
    -5 -2 -11 o 2.619 4.580 3.250
    -5 -2 -10 o 45.263 45.745 6.586
    -5 -2 -9 o 19.532 14.653 3.183
    -5 -2 -8 o 13.660 12.921 2.705
    -5 -2 -7 o 54.103 57.048 4.029
    -5 -2 -6 o 1.252 1.380 2.112
    -5 -2 -5 o 48.873 41.357 4.354
    -5 -2 -4 o 43.308 41.942 3.967
    -5 -2 -3 o 414.175 399.614 10.717
    -5 -2 -2 o 8.891 12.029 2.432
    -5 -2 -1 o 59.890 59.806 3.380
    -5 -2 0 o 26.772 26.479 2.358
    -5 -1 -16 o 88.339 89.525 17.055
    -5 -1 -15 o 9.184 15.485 7.752
    -5 -1 -14 o 14.357 18.680 3.642
    -5 -1 -13 o 49.737 48.547 8.152
    -5 -1 -12 o 27.507 27.280 3.791
    -5 -1 -11 o 131.243 133.010 10.329
    -5 -1 -10 o 5.397 0.779 3.621
    -5 -1 -9 o 14.350 17.675 2.914
    -5 -1 -8 o 8.422 9.296 2.510
    -5 -1 -7 o 53.294 49.220 3.892
    -5 -1 -6 o 92.133 88.730 5.818
    -5 -1 -5 o 93.028 82.258 4.892
    -5 -1 -4 o 89.959 92.706 4.891
    -5 -1 -3 o 182.195 182.036 6.714
    -5 -1 -2 o 30.379 29.774 5.124
    -5 -1 -1 o 104.308 105.453 3.932
    -5 -1 0 o 103.465 99.231 3.895
    -5 0 1 o 4.777 5.431 1.641
    -5 0 2 o 1182.250 1172.450 18.768
    -5 0 3 o 948.838 934.405 14.282
    -5 0 4 o -1.474 0.013 1.424
    -5 0 5 o 87.217 85.683 4.515
    -5 0 6 o 9.494 11.820 2.089
    -5 0 7 o 648.707 654.507 14.377
    -5 0 8 o 536.811 598.396 9.283
    -5 0 9 o 9.901 10.032 2.053
    -5 0 10 o 8.734 10.153 2.694
    -5 0 11 o 6.641 8.582 2.648
    -5 0 12 o 6.525 11.031 2.861
    -5 0 13 o 244.954 236.306 9.093
    -5 0 14 o -1.860 0.241 3.320
    -5 0 15 o 5.485 3.236 4.815
    -5 0 16 o 56.872 53.263 5.463
    -5 0 17 o 31.784 33.480 5.090
    -5 0 18 o 48.547 48.475 5.538
    -5 0 19 o 21.693 26.587 10.549
    -5 0 20 o 1.782 0.016 3.912
    -5 0 21 o 108.876 109.354 9.315
    -5 1 1 o 23.049 25.451 2.404
    -5 1 2 o 159.753 164.045 5.195
    -5 1 3 o 188.607 183.912 5.168
    -5 1 4 o 260.000 264.853 6.132
    -5 1 5 o 1447.950 1503.540 22.694
    -5 1 6 o 100.192 100.957 4.655
    -5 1 7 o 26.439 25.574 2.745
    -5 1 8 o 28.171 28.685 2.393
    -5 1 9 o 119.019 124.163 5.745
    -5 1 10 o 41.058 37.731 3.612
    -5 1 11 o 18.473 19.754 3.404
    -5 1 12 o 2.385 2.096 2.569
    -5 1 13 o 143.555 128.453 7.331
    -5 1 14 o 201.024 172.410 8.902
    -5 1 15 o 12.949 16.217 3.638
    -5 1 16 o -3.591 2.194 3.056
    -5 1 17 o 27.712 30.714 5.644
    -5 1 18 o 227.250 208.440 21.038
    -5 1 19 o 54.329 61.243 7.398
    -5 1 20 o 88.759 71.922 27.907
    -5 1 21 o 20.065 27.710 5.558
    -5 2 1 o 161.466 165.142 4.440
    -5 2 2 o 4.043 5.457 1.522
    -5 2 3 o 125.589 118.011 4.342
    -5 2 4 o 114.995 105.512 4.795
    -5 2 5 o 151.426 152.801 4.180
    -5 2 6 o 394.079 396.903 7.665
    -5 2 7 o 77.593 81.123 4.393
    -5 2 8 o 37.683 35.841 2.774
    -5 2 9 o 97.262 98.365 5.556
    -5 2 10 o 14.960 9.321 2.331
    -5 2 11 o 33.711 33.264 4.540
    -5 2 12 o 277.916 261.788 9.530
    -5 2 13 o 43.505 47.570 4.662
    -5 2 14 o 9.255 11.204 4.009
    -5 2 15 o 99.403 91.339 13.062
    -5 2 16 o 2.442 1.710 3.180
    -5 2 17 o 11.137 7.502 3.854
    -5 2 18 o 17.977 18.065 4.757
    -5 2 19 o 221.436 217.324 12.088
    -5 2 20 o 17.777 9.009 12.736
    -5 2 21 o 16.835 19.896 5.558
    -5 3 1 o 11.397 9.921 1.722
    -5 3 2 o 35.890 36.417 2.415
    -5 3 3 o 59.143 56.296 3.701
    -5 3 4 o 36.218 40.721 2.678
    -5 3 5 o 369.304 352.845 9.222
    -5 3 6 o 3.936 7.383 1.512
    -5 3 7 o 176.342 170.038 6.684
    -5 3 8 o 123.168 130.197 5.676
    -5 3 9 o 8.232 10.135 2.248
    -5 3 10 o 77.480 81.222 4.014
    -5 3 11 o 22.589 17.702 2.849
    -5 3 12 o 65.166 66.621 6.254
    -5 3 13 o 11.117 10.440 3.999
    -5 3 14 o 66.213 68.635 6.537
    -5 3 15 o 89.046 84.907 19.269
    -5 3 16 o 0.020 2.101 3.733
    -5 3 17 o 174.779 152.739 16.833
    -5 3 18 o 56.940 43.215 13.178
    -5 3 19 o 61.243 56.191 7.466
    -5 3 20 o 8.926 7.881 4.957
    -5 3 21 o 13.697 19.315 5.369
    -5 4 1 o 68.756 64.269 4.426
    -5 4 2 o 305.127 310.252 8.360
    -5 4 3 o 12.816 13.095 2.645
    -5 4 4 o 274.687 279.683 6.198
    -5 4 5 o 9.811 7.592 1.759
    -5 4 6 o 175.580 174.707 5.293
    -5 4 7 o 50.501 50.516 5.691
    -5 4 8 o 46.633 46.587 4.035
    -5 4 9 o 32.313 28.923 2.936
    -5 4 10 o 72.404 76.585 5.147
    -5 4 11 o 13.024 8.751 2.430
    -5 4 12 o 43.330 40.424 4.418
    -5 4 13 o 149.368 131.814 8.895
    -5 4 14 o 223.061 200.160 36.213
    -5 4 15 o 99.303 97.624 8.102
    -5 4 16 o 158.811 131.207 18.716
    -5 4 17 o 109.060 100.406 26.025
    -5 4 18 o -5.776 2.487 8.306
    -5 4 19 o 72.978 85.460 13.621
    -5 4 20 o 61.310 68.680 10.299
    -5 5 1 o 33.505 35.852 3.422
    -5 5 2 o 71.710 74.793 4.686
    -5 5 3 o 247.090 252.537 6.020
    -5 5 4 o 38.128 40.880 2.723
    -5 5 5 o 33.155 33.853 2.491
    -5 5 6 o 36.707 30.358 3.942
    -5 5 7 o 30.902 33.630 5.193
    -5 5 8 o 44.008 46.272 4.024
    -5 5 9 o 153.164 143.442 6.675
    -5 5 10 o 5.453 1.037 2.060
    -5 5 11 o 41.317 34.841 3.999
    -5 5 12 o 75.814 71.349 4.886
    -5 5 13 o 80.421 79.096 8.035
    -5 5 14 o 16.276 13.625 4.873
    -5 5 15 o 6.275 7.074 9.524
    -5 5 16 o 339.019 324.366 14.490
    -5 5 17 o 215.645 202.870 35.217
    -5 5 18 o 253.703 200.177 28.240
    -5 5 19 o 190.187 180.399 15.947
    -5 5 20 o 2.762 9.766 5.270
    -5 6 1 o 77.562 82.477 4.210
    -5 6 2 o 3.272 0.325 1.711
    -5 6 3 o 197.572 213.443 7.354
    -5 6 4 o 129.581 139.516 4.461
    -5 6 5 o 60.319 63.132 4.871
    -5 6 6 o 142.656 136.917 11.228
    -5 6 7 o 130.843 130.374 6.654
    -5 6 8 o 261.825 257.116 8.673
    -5 6 9 o 39.098 40.926 4.017
    -5 6 10 o 28.930 28.070 4.348
    -5 6 11 o 22.998 23.814 2.827
    -5 6 12 o 36.379 30.151 3.296
    -5 6 13 o 61.630 68.214 7.844
    -5 6 14 o 50.928 34.499 16.833
    -5 6 15 o 7.411 4.338 4.301
    -5 6 16 o 103.744 89.930 9.524
    -5 6 17 o 46.161 45.948 16.944
    -5 6 18 o 28.988 31.562 8.638
    -5 6 19 o 261.476 235.624 13.777
    -5 6 20 o 75.313 76.574 8.413
    -5 7 1 o 72.665 70.474 7.326
    -5 7 2 o 11.710 7.418 2.837
    -5 7 3 o 343.662 354.510 7.343
    -5 7 4 o 50.139 44.978 4.006
    -5 7 5 o 122.668 109.899 6.573
    -5 7 6 o 40.519 44.659 4.188
    -5 7 7 o 68.535 49.693 11.671
    -5 7 8 o 1.734 5.360 4.342
    -5 7 9 o 29.315 19.817 4.143
    -5 7 10 o 27.107 21.191 3.057
    -5 7 11 o 369.736 365.197 9.072
    -5 7 12 o 156.541 143.562 10.149
    -5 7 13 o 77.218 78.737 7.812
    -5 7 14 o 235.674 216.833 17.055
    -5 7 15 o 27.101 24.009 5.652
    -5 7 16 o 46.330 39.496 7.309
    -5 7 17 o 3.416 1.598 8.195
    -5 7 18 o 10.039 3.130 12.846
    -5 7 19 o 28.187 23.666 6.413
    -5 8 1 o 66.192 73.585 3.897
    -5 8 2 o 141.538 137.347 5.138
    -5 8 3 o 16.558 16.021 3.615
    -5 8 4 o 15.115 10.818 3.396
    -5 8 5 o 51.421 47.657 4.752
    -5 8 6 o 1.304 3.986 2.542
    -5 8 7 o 81.743 74.078 6.418
    -5 8 8 o 64.335 59.541 5.246
    -5 8 9 o 139.338 122.346 8.713
    -5 8 10 o 158.802 144.561 7.481
    -5 8 11 o 3.037 4.319 3.165
    -5 8 12 o -1.538 0.592 2.430
    -5 8 13 o 6.218 7.307 4.001
    -5 8 14 o 7.977 7.234 2.999
    -5 8 15 o 23.790 22.979 4.141
    -5 8 16 o 171.292 163.047 10.855
    -5 8 17 o 19.316 18.914 5.980
    -5 8 18 o 277.933 230.276 14.004
    -5 8 19 o 95.549 111.501 9.132
    -5 9 1 o 117.672 104.613 5.157
    -5 9 2 o 60.692 60.447 4.380
    -5 9 3 o 150.532 146.941 8.620
    -5 9 4 o 53.617 42.306 4.951
    -5 9 5 o 103.607 111.637 6.671
    -5 9 6 o 55.350 49.062 5.027
    -5 9 7 o 25.255 25.929 3.938
    -5 9 8 o 137.569 129.441 8.712
    -5 9 9 o 18.968 22.336 3.662
    -5 9 10 o 79.073 70.939 11.171
    -5 9 11 o 43.763 40.254 3.884
    -5 9 12 o 7.250 9.222 2.512
    -5 9 13 o 22.611 24.343 3.184
    -5 9 14 o 4.081 5.324 2.873
    -5 9 15 o 87.250 86.200 15.084
    -5 9 16 o 20.579 13.678 13.843
    -5 9 17 o 23.466 20.060 5.818
    -5 9 18 o 266.366 235.578 22.038
    -5 10 1 o 49.870 52.879 3.671
    -5 10 2 o 1.631 3.516 3.140
    -5 10 3 o 108.985 127.532 7.657
    -5 10 4 o 19.135 17.627 6.755
    -5 10 5 o 2.831 3.697 3.005
    -5 10 6 o 119.898 117.267 12.512
    -5 10 7 o 69.443 63.793 5.683
    -5 10 8 o 76.239 64.488 5.837
    -5 10 9 o 5.775 5.267 3.162
    -5 10 10 o 46.921 38.802 5.855
    -5 10 11 o 37.962 34.152 5.403
    -5 10 12 o 72.022 85.414 7.076
    -5 10 13 o 260.410 229.788 13.203
    -5 10 14 o 118.857 118.973 10.030
    -5 10 15 o 47.474 42.978 8.231
    -5 10 16 o 31.777 31.215 5.666
    -5 10 17 o -0.339 1.175 4.983
    -5 10 18 o 21.916 26.307 8.860
    -5 11 1 o 155.219 145.542 7.309
    -5 11 2 o 3.723 3.390 3.765
    -5 11 3 o 53.515 50.326 5.907
    -5 11 4 o 158.324 138.740 9.198
    -5 11 5 o 403.102 361.840 12.187
    -5 11 6 o 167.264 145.875 12.676
    -5 11 7 o 0.853 0.897 3.116
    -5 11 8 o 15.163 11.855 3.683
    -5 11 9 o 267.887 249.643 15.061
    -5 11 10 o 54.621 50.196 5.493
    -5 11 11 o 55.663 46.231 4.499
    -5 11 12 o 25.457 22.606 3.557
    -5 11 13 o 52.484 51.132 7.385
    -5 11 14 o 23.637 20.361 3.482
    -5 11 15 o 40.925 45.689 4.762
    -5 11 16 o 24.690 17.110 5.822
    -5 11 17 o 74.652 79.186 8.300
    -5 12 1 o 97.483 98.330 7.663
    -5 12 2 o 60.791 69.251 8.417
    -5 12 3 o 36.811 36.791 5.215
    -5 12 4 o 173.256 166.168 9.729
    -5 12 5 o 120.438 99.400 8.461
    -5 12 6 o 217.704 209.096 9.520
    -5 12 7 o 64.213 54.702 5.764
    -5 12 8 o 118.405 107.293 12.812
    -5 12 9 o 297.970 285.360 10.821
    -5 12 10 o 92.261 86.928 13.968
    -5 12 11 o -0.330 1.814 2.540
    -5 12 12 o 191.351 164.481 14.961
    -5 12 13 o 121.606 113.908 6.526
    -5 12 14 o 92.700 82.786 5.749
    -5 12 15 o 30.490 26.780 7.118
    -5 12 16 o 6.601 2.787 8.760
    -5 13 1 o 316.485 302.436 12.978
    -5 13 2 o 99.800 98.728 8.032
    -5 13 3 o 262.443 240.334 11.593
    -5 13 4 o 181.552 161.275 10.162
    -5 13 5 o 81.615 60.751 18.384
    -5 13 6 o 9.236 9.816 3.889
    -5 13 7 o 353.291 317.297 14.778
    -5 13 8 o 373.616 335.105 12.277
    -5 13 9 o 87.488 83.100 6.839
    -5 13 10 o 31.791 29.622 4.756
    -5 13 11 o 34.637 32.943 4.213
    -5 13 12 o 59.815 60.244 4.853
    -5 13 13 o 8.165 9.530 4.220
    -5 13 14 o 53.784 50.949 4.779
    -5 13 15 o 26.513 28.579 3.913
    -5 14 1 o 18.008 16.104 4.299
    -5 14 2 o 8.286 18.263 3.882
    -5 14 3 o 93.302 91.486 7.875
    -5 14 4 o 60.831 64.039 6.704
    -5 14 5 o 194.986 187.113 10.725
    -5 14 6 o 196.566 177.564 10.607
    -5 14 7 o 95.963 87.921 7.812
    -5 14 8 o 104.414 112.970 15.370
    -5 14 9 o 3.489 2.223 3.361
    -5 14 10 o 7.507 8.275 3.830
    -5 14 11 o 12.966 10.285 3.249
    -5 14 12 o 17.776 14.569 3.663
    -5 14 13 o 69.865 63.503 5.502
    -5 14 14 o 18.707 20.993 5.927
    -5 15 1 o 104.383 106.927 8.480
    -5 15 2 o 36.886 35.071 7.531
    -5 15 3 o 110.314 111.000 8.546
    -5 15 4 o 178.462 169.121 10.470
    -5 15 5 o 61.590 61.479 6.811
    -5 15 6 o 5.936 10.910 4.054
    -5 15 7 o 15.018 29.258 4.548
    -5 15 8 o 85.629 85.831 7.784
    -5 15 9 o 54.064 53.712 5.945
    -5 15 10 o 32.885 25.644 5.143
    -5 15 11 o 104.954 97.624 12.116
    -5 15 12 o 5.504 2.183 3.092
    -5 16 1 o 29.580 27.968 5.587
    -5 16 2 o 120.006 111.642 8.939
    -5 16 3 o 20.202 20.710 4.993
    -5 16 4 o 3.339 11.065 3.889
    -5 16 5 o 20.242 13.637 4.945
    -5 16 6 o -0.926 3.287 9.081
    -5 16 7 o 31.050 35.589 8.860
    -5 16 8 o 13.985 17.285 4.784
    -5 16 9 o 56.267 67.727 6.645
    -5 16 10 o 103.838 82.195 7.896
    -5 17 1 o 108.867 113.350 8.875
    -5 17 2 o 12.939 16.445 4.668
    -5 17 3 o 74.720 68.399 11.517
    -5 17 4 o 21.419 22.191 8.527
    -5 17 5 o 0.099 3.825 5.094
    -5 17 6 o 12.625 14.036 7.309
    -5 17 7 o 29.281 41.190 5.654
    -4 -19 -4 o 79.070 92.275 10.299
    -4 -19 -3 o 59.337 71.958 7.826
    -4 -19 -2 o 55.677 58.617 6.738
    -4 -19 -1 o 81.489 90.609 6.061
    -4 -19 0 o 20.015 15.410 4.344
    -4 -18 -7 o 72.748 76.439 16.058
    -4 -18 -6 o 32.938 46.499 6.968
    -4 -18 -5 o 42.450 47.510 7.361
    -4 -18 -4 o 51.766 40.649 7.356
    -4 -18 -3 o 2.735 0.617 5.754
    -4 -18 -2 o 7.406 3.553 3.674
    -4 -18 -1 o 272.374 275.270 9.536
    -4 -18 0 o 37.785 45.637 4.565
    -4 -17 -9 o 33.577 32.184 6.843
    -4 -17 -8 o 44.504 59.619 7.356
    -4 -17 -7 o -6.300 0.699 7.420
    -4 -17 -6 o 105.687 121.082 9.310
    -4 -17 -5 o 14.793 25.506 10.299
    -4 -17 -4 o 322.436 332.011 14.471
    -4 -17 -3 o 31.154 39.330 4.361
    -4 -17 -2 o 36.728 32.210 4.471
    -4 -17 -1 o 8.244 8.234 3.482
    -4 -17 0 o 102.716 108.925 6.285
    -4 -16 -10 o 15.162 5.065 6.173
    -4 -16 -9 o 103.605 100.871 18.937
    -4 -16 -8 o 8.759 4.860 5.318
    -4 -16 -7 o 4.208 6.804 5.759
    -4 -16 -6 o 13.318 22.697 6.534
    -4 -16 -5 o 10.908 23.715 5.402
    -4 -16 -4 o 97.970 91.376 8.683
    -4 -16 -3 o 12.085 14.940 3.389
    -4 -16 -2 o 10.242 7.420 3.424
    -4 -16 -1 o 51.608 50.065 4.721
    -4 -16 0 o -1.302 0.849 4.220
    -4 -15 -12 o 77.334 85.213 9.318
    -4 -15 -11 o 12.605 16.818 5.955
    -4 -15 -10 o 22.356 20.534 6.312
    -4 -15 -9 o 2.073 9.064 6.312
    -4 -15 -8 o 70.686 70.837 7.908
    -4 -15 -7 o 84.290 80.818 8.283
    -4 -15 -6 o 47.522 44.844 10.299
    -4 -15 -5 o 47.969 57.663 6.713
    -4 -15 -4 o 0.133 0.815 3.450
    -4 -15 -3 o 76.161 81.809 5.219
    -4 -15 -2 o 57.570 58.694 4.737
    -4 -15 -1 o 37.269 33.949 7.306
    -4 -15 0 o 11.103 15.733 3.196
    -4 -14 -13 o 86.690 77.806 9.765
    -4 -14 -12 o 54.800 50.660 8.453
    -4 -14 -11 o 77.399 78.418 8.766
    -4 -14 -10 o 4.648 11.368 8.306
    -4 -14 -9 o 42.864 46.050 7.863
    -4 -14 -8 o 6.127 13.243 6.312
    -4 -14 -7 o 1.729 5.396 4.461
    -4 -14 -6 o 9.717 15.975 4.825
    -4 -14 -5 o 19.712 15.386 5.325
    -4 -14 -4 o 8.641 1.667 3.373
    -4 -14 -3 o 154.018 162.593 6.717
    -4 -14 -2 o 225.303 212.898 8.198
    -4 -14 -1 o 147.880 149.825 7.300
    -4 -14 0 o 79.158 73.594 7.705
    -4 -13 -14 o 7.944 3.026 7.198
    -4 -13 -13 o 123.330 113.325 18.937
    -4 -13 -12 o 47.478 45.042 7.518
    -4 -13 -11 o 65.449 61.148 15.061
    -4 -13 -10 o 92.186 103.546 8.823
    -4 -13 -9 o 14.739 13.281 5.318
    -4 -13 -8 o 67.145 65.059 8.970
    -4 -13 -7 o 18.558 15.195 5.074
    -4 -13 -6 o 209.335 203.830 19.159
    -4 -13 -5 o 172.517 170.726 14.618
    -4 -13 -4 o 6.906 10.482 2.744
    -4 -13 -3 o 28.987 34.863 3.492
    -4 -13 -2 o 29.696 24.054 3.433
    -4 -13 -1 o 85.206 78.932 5.043
    -4 -13 0 o 23.112 22.448 3.635
    -4 -12 -15 o 18.894 14.071 5.140
    -4 -12 -14 o 53.775 44.237 12.403
    -4 -12 -13 o 55.543 53.817 8.296
    -4 -12 -12 o 37.720 38.918 7.863
    -4 -12 -11 o 2.694 8.808 5.537
    -4 -12 -10 o 12.684 33.641 5.245
    -4 -12 -9 o 6.874 4.739 7.752
    -4 -12 -8 o 287.741 275.140 12.996
    -4 -12 -7 o 98.975 108.232 13.732
    -4 -12 -6 o 114.494 119.916 8.683
    -4 -12 -5 o 75.098 76.168 6.968
    -4 -12 -4 o 13.703 14.942 2.840
    -4 -12 -3 o 210.384 201.961 7.832
    -4 -12 -2 o 168.015 154.569 6.384
    -4 -12 -1 o 85.462 97.372 6.841
    -4 -12 0 o 11.591 11.553 2.675
    -4 -11 -16 o 7.974 23.783 7.974
    -4 -11 -15 o 9.721 6.750 4.648
    -4 -11 -14 o 75.103 68.745 6.857
    -4 -11 -13 o 45.126 50.555 7.498
    -4 -11 -12 o -1.218 0.562 4.651
    -4 -11 -11 o 72.347 65.473 8.638
    -4 -11 -10 o 21.399 27.003 5.245
    -4 -11 -9 o 66.554 79.891 7.042
    -4 -11 -8 o -2.168 4.651 4.762
    -4 -11 -7 o 41.598 38.920 11.517
    -4 -11 -6 o 166.163 164.362 9.774
    -4 -11 -5 o 31.848 34.627 7.641
    -4 -11 -4 o 1.408 2.706 2.398
    -4 -11 -3 o 5.883 3.082 2.278
    -4 -11 -2 o 31.682 25.777 3.199
    -4 -11 -1 o 16.153 17.013 3.932
    -4 -11 0 o 52.142 46.684 3.774
    -4 -10 -16 o 0.414 0.115 3.410
    -4 -10 -15 o 4.042 8.971 3.318
    -4 -10 -14 o 5.841 6.556 3.272
    -4 -10 -13 o 67.764 59.585 6.370
    -4 -10 -12 o 95.993 95.452 7.152
    -4 -10 -11 o 54.995 53.871 5.537
    -4 -10 -10 o 6.389 6.517 3.929
    -4 -10 -9 o 130.588 126.892 10.853
    -4 -10 -8 o 110.500 127.114 8.388
    -4 -10 -7 o 191.985 177.999 10.101
    -4 -10 -6 o 28.648 26.872 4.848
    -4 -10 -5 o 22.468 19.072 4.618
    -4 -10 -4 o 448.540 443.726 9.665
    -4 -10 -3 o 55.627 62.788 3.747
    -4 -10 -2 o 120.864 125.991 5.274
    -4 -10 -1 o 19.760 18.198 2.702
    -4 -10 0 o 51.597 54.826 3.695
    -4 -9 -17 o 14.451 12.700 3.997
    -4 -9 -16 o 28.886 30.085 4.426
    -4 -9 -15 o 53.193 51.302 4.965
    -4 -9 -14 o 6.495 8.206 3.259
    -4 -9 -13 o 33.118 33.120 4.738
    -4 -9 -12 o 44.221 45.042 5.193
    -4 -9 -11 o 54.661 56.325 5.940
    -4 -9 -10 o 17.847 22.798 3.739
    -4 -9 -9 o 77.634 75.570 5.833
    -4 -9 -8 o 123.334 132.242 6.888
    -4 -9 -7 o 255.977 242.427 12.387
    -4 -9 -6 o 144.886 141.406 8.839
    -4 -9 -5 o 9.745 2.707 3.749
    -4 -9 -4 o 27.201 22.014 2.825
    -4 -9 -3 o 69.585 74.102 3.954
    -4 -9 -2 o 86.626 82.016 4.206
    -4 -9 -1 o 17.578 17.438 2.540
    -4 -9 0 o 86.976 95.867 4.403
    -4 -8 -17 o 73.824 82.365 6.969
    -4 -8 -16 o 22.274 26.010 4.636
    -4 -8 -15 o -1.936 1.799 2.984
    -4 -8 -14 o 52.840 55.563 4.901
    -4 -8 -13 o 54.780 56.124 4.799
    -4 -8 -12 o 91.476 77.431 6.596
    -4 -8 -11 o 111.028 122.638 6.928
    -4 -8 -10 o 26.915 25.117 4.088
    -4 -8 -9 o 263.603 275.885 9.242
    -4 -8 -8 o 320.741 304.102 9.925
    -4 -8 -7 o 53.312 56.730 4.621
    -4 -8 -6 o 0.324 2.926 2.463
    -4 -8 -5 o 0.846 3.032 2.370
    -4 -8 -4 o 108.404 101.617 4.144
    -4 -8 -3 o 21.451 18.607 2.473
    -4 -8 -2 o 0.109 0.990 2.110
    -4 -8 -1 o 199.568 190.742 5.838
    -4 -8 0 o 5.031 4.588 2.621
    -4 -7 -18 o -1.679 1.261 3.485
    -4 -7 -17 o 0.275 0.745 3.406
    -4 -7 -16 o 8.912 12.951 3.517
    -4 -7 -15 o 19.520 18.195 4.452
    -4 -7 -14 o 26.479 39.085 3.933
    -4 -7 -13 o 178.084 172.938 9.143
    -4 -7 -12 o 121.167 130.385 12.500
    -4 -7 -11 o 20.742 26.584 5.291
    -4 -7 -10 o 190.863 191.273 8.388
    -4 -7 -9 o 406.340 408.786 11.415
    -4 -7 -8 o 30.356 35.934 3.704
    -4 -7 -7 o 287.523 299.285 11.530
    -4 -7 -6 o 431.531 426.237 11.335
    -4 -7 -5 o 362.827 369.531 10.141
    -4 -7 -4 o 216.535 225.053 5.345
    -4 -7 -3 o 34.677 33.864 2.477
    -4 -7 -2 o 222.071 223.778 5.852
    -4 -7 -1 o 16.759 18.204 2.211
    -4 -7 0 o 260.996 271.064 6.604
    -4 -6 -18 o 10.423 14.246 3.851
    -4 -6 -17 o -0.306 10.618 4.508
    -4 -6 -16 o 120.647 122.679 6.818
    -4 -6 -15 o 1.013 5.356 3.004
    -4 -6 -14 o 48.663 41.382 4.615
    -4 -6 -13 o 136.040 138.882 6.725
    -4 -6 -12 o 184.536 161.704 8.248
    -4 -6 -11 o 160.777 156.787 8.054
    -4 -6 -10 o 244.764 244.564 8.949
    -4 -6 -9 o 13.513 17.055 3.192
    -4 -6 -8 o 195.473 189.828 7.497
    -4 -6 -7 o 468.410 467.461 11.894
    -4 -6 -6 o 125.954 116.983 6.164
    -4 -6 -5 o 200.974 190.838 7.282
    -4 -6 -4 o 6.485 7.080 1.632
    -4 -6 -3 o 3.883 2.970 1.738
    -4 -6 -2 o 150.185 149.978 4.250
    -4 -6 -1 o 119.338 117.097 5.564
    -4 -6 0 o 47.208 55.125 3.056
    -4 -5 -18 o 73.215 75.507 5.908
    -4 -5 -17 o 5.638 3.973 3.475
    -4 -5 -16 o 3.340 5.807 3.139
    -4 -5 -15 o 20.753 25.945 3.789
    -4 -5 -14 o 77.853 93.848 5.326
    -4 -5 -13 o 101.808 103.123 10.614
    -4 -5 -12 o 53.797 53.150 4.399
    -4 -5 -11 o 72.485 72.370 4.910
    -4 -5 -10 o 136.859 136.322 7.243
    -4 -5 -9 o 87.389 78.433 6.816
    -4 -5 -8 o 224.428 217.526 8.680
    -4 -5 -7 o 26.117 23.490 3.366
    -4 -5 -6 o 62.885 68.128 4.541
    -4 -5 -5 o 166.684 167.664 6.559
    -4 -5 -4 o 188.515 184.086 5.256
    -4 -5 -3 o 98.818 97.401 3.439
    -4 -5 -2 o 146.141 147.527 4.076
    -4 -5 -1 o 77.115 77.072 3.266
    -4 -5 0 o 328.097 323.160 6.465
    -4 -4 -19 o 9.492 11.636 3.705
    -4 -4 -18 o 6.423 1.200 3.417
    -4 -4 -17 o 82.636 73.680 6.012
    -4 -4 -16 o 19.034 15.009 3.794
    -4 -4 -15 o 39.287 50.785 4.317
    -4 -4 -14 o 11.373 13.838 3.644
    -4 -4 -13 o 90.824 88.745 5.598
    -4 -4 -12 o 49.787 27.406 4.412
    -4 -4 -11 o 1.357 3.410 2.460
    -4 -4 -10 o 74.387 73.021 6.371
    -4 -4 -9 o 6.509 7.312 2.720
    -4 -4 -8 o 17.011 9.349 2.919
    -4 -4 -7 o 62.786 63.253 4.517
    -4 -4 -6 o 186.940 180.518 6.837
    -4 -4 -5 o 158.142 157.371 7.674
    -4 -4 -4 o 63.229 69.654 4.336
    -4 -4 -3 o 75.625 84.745 2.906
    -4 -4 -2 o 73.814 80.124 3.739
    -4 -4 -1 o 63.252 73.310 2.889
    -4 -4 0 o 249.828 233.234 5.412
    -4 -3 -19 o 15.167 18.203 4.024
    -4 -3 -18 o 57.628 57.923 5.391
    -4 -3 -17 o 22.388 24.428 4.040
    -4 -3 -16 o 45.151 56.953 4.699
    -4 -3 -15 o 9.116 10.222 4.731
    -4 -3 -14 o 108.222 107.025 6.005
    -4 -3 -13 o 50.719 46.409 4.378
    -4 -3 -12 o 156.978 158.740 6.799
    -4 -3 -11 o 1.159 2.029 2.262
    -4 -3 -10 o 71.832 66.891 4.538
    -4 -3 -9 o 145.838 145.913 5.896
    -4 -3 -8 o 38.487 35.811 3.741
    -4 -3 -7 o 296.598 310.447 8.649
    -4 -3 -6 o 74.032 87.669 10.062
    -4 -3 -5 o 15.332 12.516 2.719
    -4 -3 -4 o 23.672 26.641 2.885
    -4 -3 -3 o 116.211 123.647 3.455
    -4 -3 -2 o 110.540 109.579 3.425
    -4 -3 -1 o 69.414 66.851 3.911
    -4 -3 0 o 31.012 31.031 2.180
    -4 -2 -19 o 50.310 42.699 5.131
    -4 -2 -18 o 20.799 19.143 4.104
    -4 -2 -17 o 74.543 72.279 5.911
    -4 -2 -16 o 72.587 61.925 5.540
    -4 -2 -15 o 1.433 6.135 3.772
    -4 -2 -14 o 23.407 23.108 3.571
    -4 -2 -13 o 123.267 115.241 6.210
    -4 -2 -12 o 59.009 54.736 4.381
    -4 -2 -11 o 167.638 159.839 6.364
    -4 -2 -10 o 124.245 123.833 5.332
    -4 -2 -9 o 102.994 100.622 7.481
    -4 -2 -8 o 100.056 107.085 8.184
    -4 -2 -7 o 198.695 194.125 12.221
    -4 -2 -6 o 35.520 32.600 4.888
    -4 -2 -5 o 50.737 56.763 3.769
    -4 -2 -4 o 31.533 27.337 3.142
    -4 -2 -3 o 96.103 95.713 3.342
    -4 -2 -2 o 154.153 154.285 3.858
    -4 -2 -1 o 72.725 74.991 3.713
    -4 -2 0 o 308.681 314.903 5.989
    -4 -1 -19 o 44.189 45.726 5.073
    -4 -1 -18 o 19.048 12.577 3.787
    -4 -1 -17 o 47.747 54.304 8.184
    -4 -1 -16 o 0.754 1.153 2.782
    -4 -1 -15 o 74.759 83.199 5.351
    -4 -1 -14 o 95.326 95.385 5.617
    -4 -1 -13 o 87.719 89.402 5.278
    -4 -1 -12 o 266.129 262.829 7.871
    -4 -1 -11 o 45.944 42.929 3.753
    -4 -1 -10 o 51.415 49.238 3.756
    -4 -1 -9 o 184.643 177.070 7.225
    -4 -1 -8 o 31.937 35.588 2.984
    -4 -1 -7 o 55.457 63.568 3.534
    -4 -1 -6 o 73.823 72.963 5.627
    -4 -1 -5 o 410.835 415.169 11.805
    -4 -1 -4 o 385.585 407.661 11.107
    -4 -1 -3 o 233.778 235.650 4.706
    -4 -1 -2 o 341.981 327.106 6.120
    -4 -1 -1 o 243.622 246.250 7.832
    -4 -1 0 o 23.500 21.051 2.845
    -4 0 1 o 128.496 128.478 3.813
    -4 0 2 o 229.582 242.005 5.105
    -4 0 3 o 76.356 71.702 3.219
    -4 0 4 o 185.937 185.283 4.527
    -4 0 5 o 358.818 402.499 8.184
    -4 0 6 o 27.153 20.610 3.331
    -4 0 7 o 559.437 578.466 8.972
    -4 0 8 o 2503.940 2666.800 31.108
    -4 0 9 o 207.164 218.122 4.648
    -4 0 10 o 194.359 228.282 6.302
    -4 0 11 o 22.562 24.034 2.154
    -4 0 12 o 12.410 0.006 5.271
    -4 0 13 o 19.841 20.893 3.179
    -4 0 14 o 4.666 0.692 3.651
    -4 0 15 o -2.725 2.389 2.270
    -4 0 16 o 17.991 12.243 3.587
    -4 0 17 o 101.428 90.536 6.637
    -4 0 18 o 20.231 21.294 4.420
    -4 0 19 o 6.894 6.370 3.553
    -4 0 20 o 10.154 8.830 5.369
    -4 0 21 o 5.420 3.415 4.410
    -4 0 22 o 50.259 51.042 9.662
    -4 0 23 o 9.558 3.390 5.667
    -4 1 1 o 64.795 59.447 3.556
    -4 1 2 o 28.320 30.706 2.182
    -4 1 3 o 309.097 305.016 6.116
    -4 1 4 o 89.812 78.346 3.403
    -4 1 5 o 275.773 287.934 5.762
    -4 1 6 o 1071.040 1123.030 17.031
    -4 1 7 o 88.530 86.215 5.147
    -4 1 8 o 125.592 125.197 3.755
    -4 1 9 o 314.691 316.816 6.137
    -4 1 10 o 44.925 42.138 2.444
    -4 1 11 o 27.721 20.292 2.358
    -4 1 12 o 14.440 17.621 3.408
    -4 1 13 o 21.726 25.001 3.754
    -4 1 14 o 12.255 17.232 2.931
    -4 1 15 o 20.828 23.476 5.170
    -4 1 16 o 234.596 220.122 9.112
    -4 1 17 o 60.546 60.708 8.438
    -4 1 18 o 45.378 50.195 5.527
    -4 1 19 o 91.071 101.444 7.665
    -4 1 20 o 20.590 18.460 4.584
    -4 1 21 o 92.975 97.002 8.717
    -4 1 22 o 34.077 30.103 6.792
    -4 1 23 o 61.976 60.430 8.122
    -4 2 1 o 31.032 31.444 2.161
    -4 2 2 o 292.813 294.711 5.944
    -4 2 3 o 558.979 579.330 9.138
    -4 2 4 o 54.899 52.498 2.817
    -4 2 5 o 174.588 186.651 4.497
    -4 2 6 o 797.490 859.537 13.652
    -4 2 7 o 0.284 0.105 1.439
    -4 2 8 o 163.527 165.896 4.367
    -4 2 9 o 508.634 542.056 9.401
    -4 2 10 o 285.256 304.754 7.090
    -4 2 11 o 6.201 9.662 1.728
    -4 2 12 o 28.171 17.907 2.685
    -4 2 13 o 104.901 106.394 8.686
    -4 2 14 o 20.869 20.704 3.496
    -4 2 15 o 49.315 50.246 4.806
    -4 2 16 o 275.508 274.300 9.909
    -4 2 17 o 20.936 18.084 3.963
    -4 2 18 o 21.082 22.518 4.056
    -4 2 19 o 79.650 74.478 7.508
    -4 2 20 o 50.534 42.656 6.934
    -4 2 21 o 12.763 13.133 5.094
    -4 2 22 o 65.197 62.260 12.071
    -4 2 23 o 9.307 11.812 5.335
    -4 3 1 o 25.316 23.573 2.001
    -4 3 2 o 102.200 99.040 3.734
    -4 3 3 o 49.729 46.049 2.543
    -4 3 4 o 82.602 83.426 3.144
    -4 3 5 o 108.229 108.216 3.170
    -4 3 6 o 441.106 447.635 6.868
    -4 3 7 o 794.650 850.149 11.804
    -4 3 8 o 89.098 105.645 3.367
    -4 3 9 o 147.881 149.977 4.285
    -4 3 10 o 54.601 59.555 2.868
    -4 3 11 o 37.141 31.746 2.673
    -4 3 12 o 50.890 53.273 3.760
    -4 3 13 o 124.770 122.501 4.692
    -4 3 14 o 73.096 69.448 5.342
    -4 3 15 o 68.186 55.593 8.099
    -4 3 16 o 19.337 18.573 4.076
    -4 3 17 o 281.162 274.003 12.334
    -4 3 18 o 59.477 71.033 8.417
    -4 3 19 o 313.227 297.685 13.380
    -4 3 20 o 119.221 103.403 9.489
    -4 3 21 o 70.747 67.636 15.061
    -4 3 22 o 97.731 87.365 19.712
    -4 3 23 o 24.861 26.783 13.400
    -4 4 1 o 74.432 78.281 2.594
    -4 4 2 o 23.476 20.910 2.877
    -4 4 3 o 48.373 50.706 2.845
    -4 4 4 o 168.512 168.093 4.211
    -4 4 5 o 39.010 37.784 2.699
    -4 4 6 o 77.186 78.662 2.957
    -4 4 7 o 54.784 52.591 2.782
    -4 4 8 o 188.079 194.258 6.424
    -4 4 9 o 648.491 678.542 12.826
    -4 4 10 o 3.463 5.429 1.557
    -4 4 11 o 127.715 128.814 4.424
    -4 4 12 o 83.492 94.757 5.882
    -4 4 13 o 132.523 123.630 7.108
    -4 4 14 o 67.847 67.545 4.322
    -4 4 15 o 22.125 23.583 6.423
    -4 4 16 o 17.599 18.893 4.261
    -4 4 17 o 30.114 30.176 9.524
    -4 4 18 o 159.676 146.084 18.162
    -4 4 19 o 24.415 20.120 8.306
    -4 4 20 o 108.216 109.928 8.915
    -4 4 21 o 477.011 454.648 74.088
    -4 4 22 o 52.603 38.669 7.602
    -4 5 1 o 448.142 411.941 7.611
    -4 5 2 o 237.502 234.263 5.993
    -4 5 3 o 26.574 25.476 2.303
    -4 5 4 o 256.319 244.551 5.348
    -4 5 5 o 204.085 205.235 4.641
    -4 5 6 o 234.139 247.215 5.629
    -4 5 7 o 175.267 184.044 6.277
    -4 5 8 o 243.339 233.639 8.319
    -4 5 9 o 612.797 682.317 13.508
    -4 5 10 o 282.615 309.640 6.813
    -4 5 11 o 170.340 167.647 5.238
    -4 5 12 o 39.117 45.438 2.914
    -4 5 13 o 147.448 147.813 4.988
    -4 5 14 o 38.373 41.532 3.466
    -4 5 15 o 3.828 4.014 2.142
    -4 5 16 o 94.154 84.831 7.642
    -4 5 17 o 41.931 36.241 20.488
    -4 5 18 o 212.695 188.895 27.132
    -4 5 19 o 81.131 89.023 7.835
    -4 5 20 o 61.879 47.988 7.271
    -4 5 21 o 148.968 138.316 10.876
    -4 5 22 o 191.524 186.090 27.907
    -4 6 1 o 11.363 15.915 2.166
    -4 6 2 o 53.558 50.177 2.830
    -4 6 3 o 1070.320 1086.620 15.106
    -4 6 4 o 150.639 171.282 4.046
    -4 6 5 o 199.117 201.896 4.589
    -4 6 6 o 4.013 5.833 2.007
    -4 6 7 o 561.985 593.308 14.026
    -4 6 8 o 18.915 13.819 2.807
    -4 6 9 o 0.952 0.858 1.912
    -4 6 10 o 65.079 62.647 3.671
    -4 6 11 o 79.213 67.950 3.981
    -4 6 12 o 15.751 19.208 2.247
    -4 6 13 o 41.112 41.510 3.165
    -4 6 14 o 96.530 96.301 6.042
    -4 6 15 o 55.261 54.456 4.284
    -4 6 16 o 208.906 185.762 20.045
    -4 6 17 o 7.855 8.244 4.208
    -4 6 18 o 100.135 95.799 27.464
    -4 6 19 o 268.441 246.264 28.129
    -4 6 20 o 261.413 238.213 17.055
    -4 6 21 o 47.140 46.746 6.931
    -4 6 22 o 12.498 11.617 7.531
    -4 7 1 o 4.042 2.342 1.610
    -4 7 2 o 66.503 76.338 3.132
    -4 7 3 o 72.269 68.842 3.617
    -4 7 4 o 755.687 803.078 11.458
    -4 7 5 o 161.928 169.228 4.157
    -4 7 6 o 96.820 101.735 5.367
    -4 7 7 o 40.461 37.172 4.943
    -4 7 8 o 20.315 23.739 3.049
    -4 7 9 o 151.370 150.690 6.347
    -4 7 10 o 60.102 57.668 3.604
    -4 7 11 o 17.965 16.837 2.852
    -4 7 12 o 60.423 54.354 3.726
    -4 7 13 o 68.179 65.391 3.976
    -4 7 14 o 37.003 36.894 4.220
    -4 7 15 o 140.014 134.074 12.468
    -4 7 16 o 39.918 44.912 3.904
    -4 7 17 o 155.757 134.917 21.041
    -4 7 18 o -0.232 3.127 6.977
    -4 7 19 o 188.642 178.112 12.514
    -4 7 20 o 80.985 73.340 8.359
    -4 7 21 o 5.651 5.414 4.983
    -4 8 1 o 509.733 556.171 9.675
    -4 8 2 o 742.849 798.210 11.655
    -4 8 3 o 13.595 19.704 1.792
    -4 8 4 o 196.583 190.899 4.789
    -4 8 5 o -0.255 0.709 1.886
    -4 8 6 o 234.499 265.099 8.496
    -4 8 7 o 16.020 12.610 3.115
    -4 8 8 o 424.263 462.331 11.179
    -4 8 9 o 9.914 9.077 2.733
    -4 8 10 o 49.980 54.144 6.282
    -4 8 11 o 16.430 18.456 2.406
    -4 8 12 o 19.071 19.937 2.549
    -4 8 13 o 128.413 117.190 5.331
    -4 8 14 o 44.874 40.602 5.211
    -4 8 15 o 37.756 32.732 3.804
    -4 8 16 o 43.259 37.087 7.397
    -4 8 17 o 107.593 102.349 10.273
    -4 8 18 o 23.812 15.632 5.311
    -4 8 19 o 44.297 42.888 6.644
    -4 8 20 o 3.893 6.762 4.724
    -4 8 21 o -1.681 5.043 8.527
    -4 9 1 o -1.068 1.187 1.513
    -4 9 2 o 23.592 23.737 2.317
    -4 9 3 o 135.337 129.643 4.209
    -4 9 4 o 32.633 41.085 3.069
    -4 9 5 o 170.008 170.737 6.999
    -4 9 6 o 223.538 231.630 7.939
    -4 9 7 o 206.684 199.240 9.702
    -4 9 8 o 75.963 69.282 5.793
    -4 9 9 o 77.440 70.471 5.169
    -4 9 10 o 93.635 88.683 6.904
    -4 9 11 o 31.566 29.144 3.175
    -4 9 12 o 94.026 80.865 7.607
    -4 9 13 o 431.752 408.172 10.031
    -4 9 14 o 9.201 3.369 2.447
    -4 9 15 o 5.577 4.445 3.569
    -4 9 16 o 213.493 195.565 7.639
    -4 9 17 o 33.318 29.072 4.050
    -4 9 18 o 63.877 67.220 7.528
    -4 9 19 o 50.425 52.940 20.820
    -4 9 20 o 108.422 107.226 9.350
    -4 9 21 o 5.537 11.140 5.759
    -4 10 1 o 53.042 51.892 6.490
    -4 10 2 o 215.030 225.352 5.902
    -4 10 3 o 61.656 56.665 3.287
    -4 10 4 o 35.743 34.840 4.007
    -4 10 5 o 117.248 107.229 6.350
    -4 10 6 o 52.631 57.937 6.545
    -4 10 7 o 59.007 51.438 4.787
    -4 10 8 o 86.654 87.479 5.621
    -4 10 9 o 178.398 175.572 7.487
    -4 10 10 o 249.464 249.188 10.405
    -4 10 11 o 141.425 125.483 6.458
    -4 10 12 o 85.969 67.672 4.800
    -4 10 13 o 28.104 24.516 3.320
    -4 10 14 o 9.947 9.158 2.591
    -4 10 15 o 210.301 193.377 7.321
    -4 10 16 o 48.505 46.129 6.649
    -4 10 17 o 19.805 19.298 3.841
    -4 10 18 o 28.398 28.151 4.235
    -4 10 19 o 8.051 2.508 5.189
    -4 10 20 o 35.210 41.346 6.396
    -4 11 1 o 306.543 294.653 12.051
    -4 11 2 o 129.030 123.162 4.891
    -4 11 3 o 25.207 17.740 3.238
    -4 11 4 o 112.527 114.289 8.037
    -4 11 5 o 300.256 301.391 9.720
    -4 11 6 o 73.322 63.203 5.401
    -4 11 7 o 360.247 356.607 14.018
    -4 11 8 o 107.971 92.735 7.492
    -4 11 9 o 422.198 406.000 11.829
    -4 11 10 o 1.972 4.255 3.493
    -4 11 11 o 91.621 78.259 5.153
    -4 11 12 o 127.516 118.288 5.930
    -4 11 13 o 27.553 18.985 6.611
    -4 11 14 o 14.984 10.307 3.558
    -4 11 15 o 18.734 18.255 3.145
    -4 11 16 o 171.132 148.155 10.038
    -4 11 17 o 1.306 0.402 2.953
    -4 11 18 o 2.612 1.770 3.230
    -4 11 19 o 3.093 17.899 5.085
    -4 12 1 o 265.585 267.012 7.039
    -4 12 2 o 309.567 288.512 8.787
    -4 12 3 o 130.694 131.641 12.403
    -4 12 4 o 241.730 259.242 13.698
    -4 12 5 o 365.865 371.903 12.626
    -4 12 6 o 46.923 44.504 7.197
    -4 12 7 o 148.563 136.949 9.201
    -4 12 8 o 54.246 37.332 5.382
    -4 12 9 o 28.950 20.121 4.048
    -4 12 10 o 74.370 65.106 9.252
    -4 12 11 o 48.459 36.461 7.193
    -4 12 12 o 48.204 41.448 4.699
    -4 12 13 o 10.626 8.780 2.936
    -4 12 14 o 63.569 62.592 4.641
    -4 12 15 o 52.364 52.598 5.211
    -4 12 16 o 18.220 13.054 3.309
    -4 12 17 o -2.294 0.177 2.539
    -4 12 18 o 60.554 56.944 8.750
    -4 12 19 o 41.111 34.989 8.527
    -4 13 1 o 221.852 228.894 7.623
    -4 13 2 o 88.165 81.419 8.195
    -4 13 3 o 204.760 181.697 9.579
    -4 13 4 o 38.943 38.883 5.106
    -4 13 5 o 201.052 193.532 8.305
    -4 13 6 o 144.489 134.727 7.454
    -4 13 7 o 88.578 76.638 6.121
    -4 13 8 o 49.576 49.609 4.942
    -4 13 9 o 72.647 67.962 5.768
    -4 13 10 o 23.855 22.956 3.950
    -4 13 11 o 42.418 41.044 4.954
    -4 13 12 o 57.580 56.368 4.620
    -4 13 13 o 171.541 159.831 8.951
    -4 13 14 o 49.927 41.291 7.417
    -4 13 15 o 7.971 9.577 2.934
    -4 13 16 o 34.064 24.586 4.220
    -4 13 17 o 38.093 35.109 4.604
    -4 13 18 o -2.273 0.728 3.693
    -4 14 1 o 12.362 12.341 3.295
    -4 14 2 o 21.005 26.132 4.352
    -4 14 3 o 339.573 341.734 12.666
    -4 14 4 o 46.152 46.687 5.490
    -4 14 5 o 64.972 68.688 6.056
    -4 14 6 o 58.982 51.042 5.361
    -4 14 7 o 189.043 171.326 8.795
    -4 14 8 o 99.287 92.566 6.806
    -4 14 9 o 32.518 28.132 4.604
    -4 14 10 o 119.442 94.183 7.645
    -4 14 11 o 482.292 434.035 11.720
    -4 14 12 o 24.442 17.240 3.570
    -4 14 13 o 4.514 5.736 2.954
    -4 14 14 o 4.702 6.645 3.996
    -4 14 15 o 24.660 19.122 3.707
    -4 14 16 o 4.365 3.786 2.913
    -4 14 17 o 23.943 26.228 3.837
    -4 15 1 o 36.926 31.126 5.154
    -4 15 2 o 14.265 11.868 4.151
    -4 15 3 o 23.379 25.468 4.414
    -4 15 4 o 164.497 154.412 9.454
    -4 15 5 o 187.382 170.184 9.956
    -4 15 6 o 13.698 17.616 3.929
    -4 15 7 o 10.497 22.432 3.517
    -4 15 8 o 93.467 86.868 10.128
    -4 15 9 o 208.057 187.964 9.678
    -4 15 10 o 175.915 163.410 10.115
    -4 15 11 o 144.327 126.909 9.175
    -4 15 12 o 14.655 12.695 3.379
    -4 15 13 o 4.730 5.846 2.987
    -4 15 14 o 134.576 119.933 8.248
    -4 15 15 o 19.887 23.349 3.742
    -4 15 16 o 18.624 12.600 8.417
    -4 16 1 o -0.399 1.620 3.655
    -4 16 2 o 40.112 44.789 5.449
    -4 16 3 o 37.541 35.932 5.286
    -4 16 4 o 186.710 171.763 10.119
    -4 16 5 o 11.281 8.698 4.651
    -4 16 6 o 43.750 42.218 5.694
    -4 16 7 o 87.440 76.181 7.621
    -4 16 8 o 230.202 187.918 10.373
    -4 16 9 o 98.624 85.699 7.402
    -4 16 10 o 16.189 16.976 4.071
    -4 16 11 o 31.239 27.924 3.948
    -4 16 12 o 81.379 78.635 6.362
    -4 16 13 o 52.499 51.737 6.362
    -4 16 14 o 21.018 19.808 3.957
    -4 17 1 o 98.795 89.897 7.741
    -4 17 2 o 45.007 37.294 5.732
    -4 17 3 o 123.261 106.658 8.849
    -4 17 4 o 70.169 60.458 7.046
    -4 17 5 o 211.612 196.027 11.062
    -4 17 6 o 162.391 139.638 10.521
    -4 17 7 o 55.013 63.320 6.633
    -4 17 8 o 343.420 305.038 21.595
    -4 17 9 o 70.832 72.923 6.427
    -4 17 10 o 22.680 17.265 3.821
    -4 17 11 o 30.152 26.521 4.092
    -4 17 12 o 25.694 30.582 4.064
    -4 17 13 o 94.779 85.553 6.509
    -4 18 1 o -0.273 1.245 3.560
    -4 18 2 o 5.411 12.653 8.195
    -4 18 3 o 28.023 28.517 10.299
    -4 18 4 o 21.563 15.894 6.977
    -4 18 5 o 62.393 59.403 6.971
    -4 18 6 o 27.537 22.594 5.286
    -4 18 7 o 21.992 25.737 5.038
    -4 18 8 o 43.836 42.298 6.540
    -4 18 9 o 30.286 20.576 5.847
    -4 18 10 o 53.452 45.511 5.292
    -4 18 11 o 416.097 378.627 12.690
    -4 19 1 o 44.844 44.008 10.410
    -4 19 2 o 0.692 6.601 3.988
    -4 19 3 o 60.916 63.665 7.088
    -4 19 4 o 44.229 47.829 7.863
    -4 19 5 o 35.824 21.987 8.195
    -4 19 6 o 23.206 25.469 5.200
    -4 19 7 o 10.421 9.998 4.628
    -4 19 8 o 84.946 78.532 17.387
    -3 -21 -3 o 46.278 52.819 5.290
    -3 -21 -2 o 17.388 19.377 4.433
    -3 -21 -1 o 31.323 25.577 4.629
    -3 -21 0 o 52.412 65.552 5.362
    -3 -20 -6 o 4.209 4.901 4.529
    -3 -20 -5 o 27.768 38.192 4.612
    -3 -20 -4 o 5.337 4.846 3.745
    -3 -20 -3 o 100.570 109.296 6.603
    -3 -20 -2 o 3.619 0.128 3.435
    -3 -20 -1 o 38.372 39.996 4.790
    -3 -20 0 o 17.820 15.218 3.996
    -3 -19 -9 o 19.593 30.665 6.279
    -3 -19 -8 o 105.854 139.179 9.710
    -3 -19 -7 o 41.623 36.453 6.936
    -3 -19 -6 o 42.463 47.465 4.951
    -3 -19 -5 o 154.490 165.239 7.832
    -3 -19 -4 o 22.065 29.539 4.220
    -3 -19 -3 o 41.690 41.724 4.682
    -3 -19 -2 o 28.606 34.037 4.206
    -3 -19 -1 o 34.168 34.191 4.410
    -3 -19 0 o 10.974 12.262 3.589
    -3 -18 -11 o 63.148 71.733 8.683
    -3 -18 -10 o 71.181 70.951 8.666
    -3 -18 -9 o 42.615 44.541 7.158
    -3 -18 -8 o 475.176 464.268 19.602
    -3 -18 -7 o 1.550 11.274 4.982
    -3 -18 -6 o 10.869 9.759 3.623
    -3 -18 -5 o 28.592 27.460 4.367
    -3 -18 -4 o 169.502 164.150 7.826
    -3 -18 -3 o 306.596 302.578 9.573
    -3 -18 -2 o 38.181 42.625 4.401
    -3 -18 -1 o 60.177 61.719 5.078
    -3 -18 0 o 143.818 147.757 7.481
    -3 -17 -12 o 1.217 5.060 9.967
    -3 -17 -11 o 136.931 162.235 16.944
    -3 -17 -10 o 23.353 17.462 6.279
    -3 -17 -9 o 27.221 26.124 6.084
    -3 -17 -8 o 201.449 201.232 12.204
    -3 -17 -7 o 160.789 156.519 13.988
    -3 -17 -6 o 126.391 132.615 6.654
    -3 -17 -5 o 161.735 167.544 7.864
    -3 -17 -4 o 215.708 209.419 8.072
    -3 -17 -3 o 50.787 52.037 4.974
    -3 -17 -2 o 18.425 28.339 3.536
    -3 -17 -1 o 4.834 4.138 3.229
    -3 -17 0 o 5.594 10.921 3.932
    -3 -16 -13 o 12.548 9.742 5.894
    -3 -16 -12 o 4.418 13.027 6.202
    -3 -16 -11 o 53.053 59.425 7.812
    -3 -16 -10 o 65.047 63.157 17.497
    -3 -16 -9 o 63.187 66.643 7.518
    -3 -16 -8 o 153.949 150.888 14.065
    -3 -16 -7 o 19.281 14.971 4.289
    -3 -16 -6 o 39.466 47.011 4.200
    -3 -16 -5 o 7.573 4.479 3.015
    -3 -16 -4 o 82.949 76.212 5.264
    -3 -16 -3 o 33.158 38.678 3.890
    -3 -16 -2 o 86.134 88.476 5.313
    -3 -16 -1 o 100.828 100.827 5.644
    -3 -16 0 o 195.719 186.739 7.247
    -3 -15 -15 o 19.461 17.154 6.749
    -3 -15 -14 o 9.495 3.108 14.175
    -3 -15 -13 o 35.895 34.572 7.379
    -3 -15 -12 o 39.977 42.888 7.022
    -3 -15 -11 o 49.937 52.855 7.123
    -3 -15 -10 o 107.986 109.213 9.310
    -3 -15 -9 o 119.996 113.591 10.853
    -3 -15 -8 o 51.889 53.371 10.410
    -3 -15 -7 o 212.560 220.885 8.504
    -3 -15 -6 o 41.547 36.599 3.984
    -3 -15 -5 o 85.962 74.202 5.256
    -3 -15 -4 o 5.725 4.369 2.712
    -3 -15 -3 o 11.886 12.139 2.928
    -3 -15 -2 o 71.000 83.891 4.726
    -3 -15 -1 o 31.874 33.756 3.620
    -3 -15 0 o 134.982 128.587 6.084
    -3 -14 -16 o -5.782 0.007 6.866
    -3 -14 -15 o 100.260 93.966 10.322
    -3 -14 -14 o 25.824 35.200 6.489
    -3 -14 -13 o 4.400 1.549 4.917
    -3 -14 -12 o 120.432 139.747 10.009
    -3 -14 -11 o 7.638 8.979 4.946
    -3 -14 -10 o 84.017 76.067 8.139
    -3 -14 -9 o 95.715 94.132 8.352
    -3 -14 -8 o 10.177 1.837 4.377
    -3 -14 -7 o 243.824 232.752 7.960
    -3 -14 -6 o 4.233 6.536 2.702
    -3 -14 -5 o 3.290 0.659 2.543
    -3 -14 -4 o 107.103 105.504 5.482
    -3 -14 -3 o 132.519 127.817 6.821
    -3 -14 -2 o 24.508 27.600 3.245
    -3 -14 -1 o 179.761 175.243 6.564
    -3 -14 0 o 31.479 33.123 3.449
    -3 -13 -16 o 14.321 19.374 6.426
    -3 -13 -15 o 53.315 57.441 16.944
    -3 -13 -14 o 237.860 257.503 13.494
    -3 -13 -13 o 9.619 13.629 5.316
    -3 -13 -12 o 23.664 28.055 5.927
    -3 -13 -11 o -2.970 3.617 4.015
    -3 -13 -10 o 29.477 32.055 5.612
    -3 -13 -9 o 89.678 94.922 7.880
    -3 -13 -8 o 12.665 11.702 4.288
    -3 -13 -7 o 41.796 38.002 3.782
    -3 -13 -6 o 76.402 80.465 4.649
    -3 -13 -5 o 60.502 60.627 4.150
    -3 -13 -4 o 94.940 93.517 5.361
    -3 -13 -3 o 36.234 36.123 3.422
    -3 -13 -2 o 84.269 82.071 4.599
    -3 -13 -1 o 72.157 78.154 4.317
    -3 -13 0 o 90.317 97.564 4.833
    -3 -12 -17 o 182.848 172.642 16.944
    -3 -12 -16 o 67.895 61.393 8.617
    -3 -12 -15 o -0.386 8.303 4.728
    -3 -12 -14 o 29.022 27.486 6.272
    -3 -12 -13 o 24.137 22.769 5.959
    -3 -12 -12 o 32.917 27.930 6.012
    -3 -12 -11 o 179.157 192.436 10.803
    -3 -12 -10 o 2.600 5.874 4.194
    -3 -12 -9 o 29.597 27.847 5.161
    -3 -12 -8 o 138.747 154.913 14.175
    -3 -12 -7 o 39.599 37.148 3.449
    -3 -12 -6 o 36.212 32.288 3.772
    -3 -12 -5 o 56.149 59.207 4.731
    -3 -12 -4 o 27.441 28.056 3.197
    -3 -12 -3 o 89.372 90.713 4.592
    -3 -12 -2 o 279.325 260.919 7.386
    -3 -12 -1 o 78.563 97.068 4.376
    -3 -12 0 o 79.509 82.628 4.827
    -3 -11 -18 o -2.316 1.054 7.863
    -3 -11 -17 o 91.403 87.569 9.932
    -3 -11 -16 o 76.675 93.650 8.724
    -3 -11 -15 o 6.328 4.013 4.049
    -3 -11 -14 o 21.942 25.824 5.797
    -3 -11 -13 o 187.614 186.490 11.734
    -3 -11 -12 o 11.189 17.341 4.787
    -3 -11 -11 o 75.146 62.160 14.840
    -3 -11 -10 o 50.323 50.832 5.945
    -3 -11 -9 o 171.874 166.213 9.318
    -3 -11 -8 o 110.162 105.482 10.742
    -3 -11 -7 o 54.692 54.214 4.348
    -3 -11 -6 o 258.341 274.476 7.029
    -3 -11 -5 o 74.424 80.420 4.138
    -3 -11 -4 o 337.936 359.279 7.978
    -3 -11 -3 o 158.828 161.020 5.690
    -3 -11 -2 o 3.804 2.958 2.015
    -3 -11 -1 o 118.481 121.801 4.925
    -3 -11 0 o 177.832 161.130 5.882
    -3 -10 -18 o 13.832 21.576 12.736
    -3 -10 -17 o 22.900 30.729 8.417
    -3 -10 -16 o -2.363 0.169 2.991
    -3 -10 -15 o 55.764 63.769 5.786
    -3 -10 -14 o 97.468 83.453 13.785
    -3 -10 -13 o 16.240 21.195 3.626
    -3 -10 -12 o 23.208 27.393 4.971
    -3 -10 -11 o 2.174 3.323 2.597
    -3 -10 -10 o 93.754 92.465 7.341
    -3 -10 -9 o 83.781 93.448 6.779
    -3 -10 -8 o 102.573 99.952 7.199
    -3 -10 -7 o 134.416 134.679 7.648
    -3 -10 -6 o 150.934 167.136 5.170
    -3 -10 -5 o 25.250 25.921 2.702
    -3 -10 -4 o 113.702 109.042 5.252
    -3 -10 -3 o 547.426 589.388 10.572
    -3 -10 -2 o 30.327 37.626 2.777
    -3 -10 -1 o 125.472 122.715 4.752
    -3 -10 0 o 28.325 29.165 2.691
    -3 -9 -19 o 111.817 107.787 11.228
    -3 -9 -18 o 55.736 52.535 8.860
    -3 -9 -17 o 47.632 52.608 7.929
    -3 -9 -16 o 20.433 23.985 3.596
    -3 -9 -15 o 21.848 32.407 3.581
    -3 -9 -14 o 11.475 11.292 3.581
    -3 -9 -13 o 4.024 9.174 2.915
    -3 -9 -12 o 46.679 43.897 4.744
    -3 -9 -11 o 134.587 144.964 6.873
    -3 -9 -10 o 16.699 20.507 3.250
    -3 -9 -9 o 162.685 157.039 11.980
    -3 -9 -8 o 22.863 23.541 3.104
    -3 -9 -7 o 119.144 117.912 4.079
    -3 -9 -6 o 39.886 32.826 2.969
    -3 -9 -5 o 256.436 268.351 6.393
    -3 -9 -4 o 971.804 1040.840 15.714
    -3 -9 -3 o 130.377 106.166 4.955
    -3 -9 -2 o 44.786 49.567 3.025
    -3 -9 -1 o 88.179 89.886 4.003
    -3 -9 0 o 231.780 206.167 7.161
    -3 -8 -19 o 5.322 2.262 5.490
    -3 -8 -18 o 89.456 75.507 9.967
    -3 -8 -17 o 72.016 72.138 5.376
    -3 -8 -16 o 37.295 43.733 5.523
    -3 -8 -15 o 11.624 13.394 2.996
    -3 -8 -14 o 28.496 26.551 3.623
    -3 -8 -13 o 78.268 66.366 5.961
    -3 -8 -12 o 6.856 10.273 4.649
    -3 -8 -11 o 265.853 267.989 8.957
    -3 -8 -10 o 16.375 17.974 3.079
    -3 -8 -9 o 385.716 393.861 15.532
    -3 -8 -8 o 13.181 13.697 4.254
    -3 -8 -7 o 59.631 73.753 4.380
    -3 -8 -6 o 233.008 245.142 5.276
    -3 -8 -5 o 105.568 105.907 4.820
    -3 -8 -4 o 711.041 747.889 12.133
    -3 -8 -3 o 570.440 611.922 10.306
    -3 -8 -2 o 426.801 453.052 8.410
    -3 -8 -1 o 302.540 330.536 7.800
    -3 -8 0 o 125.566 127.627 4.259
    -3 -7 -20 o 11.787 11.570 6.467
    -3 -7 -19 o 30.766 22.576 10.299
    -3 -7 -18 o 37.357 52.643 4.544
    -3 -7 -17 o 14.776 10.299 3.483
    -3 -7 -16 o 45.216 45.468 4.419
    -3 -7 -15 o 195.219 204.348 7.555
    -3 -7 -14 o 60.895 72.633 4.534
    -3 -7 -13 o 191.883 188.845 8.174
    -3 -7 -12 o 76.548 81.074 5.477
    -3 -7 -11 o 76.742 79.258 5.311
    -3 -7 -10 o 56.419 71.088 4.382
    -3 -7 -9 o 84.828 78.141 7.100
    -3 -7 -8 o 42.968 54.163 3.792
    -3 -7 -7 o 208.875 216.415 4.953
    -3 -7 -6 o 85.385 95.839 3.175
    -3 -7 -5 o 391.034 373.520 6.916
    -3 -7 -4 o 20.814 25.343 1.918
    -3 -7 -3 o 90.107 87.981 3.243
    -3 -7 -2 o 275.559 273.151 6.099
    -3 -7 -1 o 75.866 76.715 3.934
    -3 -7 0 o 111.922 105.893 3.937
    -3 -6 -20 o 23.757 11.610 7.040
    -3 -6 -19 o 5.725 9.791 6.534
    -3 -6 -18 o 76.378 84.664 6.276
    -3 -6 -17 o 56.689 53.358 4.951
    -3 -6 -16 o 82.689 71.766 5.467
    -3 -6 -15 o 18.256 16.629 3.549
    -3 -6 -14 o 23.556 20.111 3.320
    -3 -6 -13 o 14.682 17.462 2.872
    -3 -6 -12 o 32.984 37.150 3.735
    -3 -6 -11 o 188.969 194.481 7.410
    -3 -6 -10 o 80.004 91.207 5.112
    -3 -6 -8 o 231.425 245.217 7.371
    -3 -6 -7 o 903.319 919.447 17.428
    -3 -6 -6 o 395.607 314.741 12.400
    -3 -6 -5 o 189.426 179.072 4.279
    -3 -6 -4 o 828.740 827.762 11.833
    -3 -6 -3 o 215.521 167.302 5.314
    -3 -6 -2 o 45.784 39.655 2.696
    -3 -6 -1 o 40.207 47.243 3.489
    -3 -6 0 o 269.828 252.746 6.801
    -3 -5 -21 o 47.841 38.454 10.410
    -3 -5 -20 o 29.817 21.818 7.165
    -3 -5 -19 o 15.580 16.522 3.755
    -3 -5 -18 o 147.458 134.306 7.387
    -3 -5 -17 o 143.075 141.658 6.936
    -3 -5 -16 o 9.526 4.828 3.837
    -3 -5 -15 o 44.594 39.257 4.103
    -3 -5 -14 o 54.347 48.979 4.245
    -3 -5 -13 o 121.556 110.528 5.824
    -3 -5 -12 o 10.806 13.174 2.768
    -3 -5 -11 o 48.499 54.566 4.424
    -3 -5 -10 o 45.090 50.939 4.126
    -3 -5 -9 o 327.705 347.979 11.201
    -3 -5 -8 o 460.786 445.973 13.699
    -3 -5 -7 o 1964.150 1974.680 34.924
    -3 -5 -6 o 595.370 601.708 8.968
    -3 -5 -5 o 104.719 110.049 4.576
    -3 -5 -4 o 737.408 731.643 10.588
    -3 -5 -3 o 43.994 34.658 2.893
    -3 -5 -2 o 36.117 31.472 2.061
    -3 -5 -1 o 417.930 406.516 7.241
    -3 -5 0 o 85.724 90.520 5.978
    -3 -4 -21 o 9.060 8.256 6.067
    -3 -4 -20 o 12.375 12.489 4.130
    -3 -4 -19 o 3.169 2.470 3.219
    -3 -4 -18 o 30.726 31.671 4.252
    -3 -4 -17 o 2.623 8.324 2.836
    -3 -4 -16 o 29.011 25.214 3.794
    -3 -4 -15 o 72.061 68.508 4.922
    -3 -4 -14 o 98.273 98.173 5.309
    -3 -4 -13 o 43.151 44.782 3.691
    -3 -4 -12 o 61.901 57.292 4.104
    -3 -4 -11 o 46.219 51.611 3.501
    -3 -4 -10 o 30.578 39.341 4.121
    -3 -4 -9 o 528.356 527.932 18.507
    -3 -4 -8 o 18.284 17.289 2.679
    -3 -4 -7 o 151.685 144.805 5.607
    -3 -4 -6 o 160.677 163.840 3.548
    -3 -4 -5 o 111.871 117.188 2.999
    -3 -4 -4 o 437.815 428.755 6.979
    -3 -4 -3 o 58.382 49.931 2.331
    -3 -4 -2 o 503.459 504.621 8.601
    -3 -4 -1 o 96.628 100.557 2.938
    -3 -4 0 o 290.301 286.383 6.254
    -3 -3 -21 o 23.792 20.206 6.760
    -3 -3 -20 o 21.568 25.688 3.980
    -3 -3 -19 o 4.287 2.339 3.047
    -3 -3 -18 o 0.025 1.700 2.846
    -3 -3 -17 o 37.548 33.904 4.242
    -3 -3 -16 o 76.556 76.478 5.097
    -3 -3 -15 o 8.379 5.862 2.735
    -3 -3 -14 o 42.810 40.267 5.339
    -3 -3 -13 o 24.444 22.876 3.293
    -3 -3 -12 o 149.191 111.455 6.164
    -3 -3 -11 o 91.745 94.907 4.561
    -3 -3 -10 o 177.706 191.925 5.747
    -3 -3 -9 o 427.999 266.132 28.171
    -3 -3 -8 o 163.043 164.724 5.956
    -3 -3 -7 o 234.810 227.158 6.884
    -3 -3 -6 o 728.902 695.269 17.145
    -3 -3 -5 o 212.580 212.771 4.064
    -3 -3 -4 o 907.201 884.704 12.157
    -3 -3 -3 o 59.450 57.836 2.999
    -3 -3 -2 o 320.619 324.534 5.532
    -3 -3 -1 o 193.227 189.792 4.063
    -3 -3 0 o 105.640 65.329 7.937
    -3 -2 -21 o 37.855 49.178 5.531
    -3 -2 -20 o 25.711 25.650 4.891
    -3 -2 -19 o 80.266 83.842 5.709
    -3 -2 -18 o 14.033 10.131 3.443
    -3 -2 -17 o 16.050 13.564 3.462
    -3 -2 -16 o 51.806 54.250 4.396
    -3 -2 -15 o 8.644 9.520 2.695
    -3 -2 -14 o 295.738 281.732 8.223
    -3 -2 -13 o 34.462 33.567 4.636
    -3 -2 -12 o 19.521 16.455 2.727
    -3 -2 -11 o 501.094 515.622 10.228
    -3 -2 -10 o 223.279 210.253 9.303
    -3 -2 -9 o 388.785 376.391 8.320
    -3 -2 -8 o 444.124 453.164 8.823
    -3 -2 -7 o 226.205 239.286 6.584
    -3 -2 -6 o 9.241 12.049 1.958
    -3 -2 -5 o 28.712 26.604 2.904
    -3 -2 -4 o 164.421 163.662 3.362
    -3 -2 -3 o 478.781 477.420 7.412
    -3 -2 -2 o 83.189 74.895 2.566
    -3 -2 -1 o 149.065 145.199 3.467
    -3 -2 0 o 402.474 363.086 8.566
    -3 -1 -21 o 169.814 184.355 13.011
    -3 -1 -20 o 9.768 13.896 4.028
    -3 -1 -19 o 67.836 76.327 7.257
    -3 -1 -18 o 47.483 50.664 4.622
    -3 -1 -17 o 10.697 6.727 2.991
    -3 -1 -16 o 39.138 34.346 4.923
    -3 -1 -15 o 26.846 26.040 3.945
    -3 -1 -14 o 91.361 85.536 5.045
    -3 -1 -13 o 27.087 32.416 3.037
    -3 -1 -12 o 60.797 50.846 5.754
    -3 -1 -11 o 237.378 230.226 6.594
    -3 -1 -10 o 25.599 19.745 2.712
    -3 -1 -9 o 67.327 67.808 3.621
    -3 -1 -8 o 611.099 645.151 11.477
    -3 -1 -7 o 62.822 67.744 3.253
    -3 -1 -6 o 493.093 472.884 10.326
    -3 -1 -5 o 88.246 84.418 4.050
    -3 -1 -4 o 150.713 151.592 3.076
    -3 -1 -3 o 142.890 147.287 3.157
    -3 -1 -2 o 70.732 63.182 2.319
    -3 -1 -1 o 213.224 205.575 4.333
    -3 -1 0 o 82.447 90.477 2.706
    -3 0 1 o 591.600 603.193 8.768
    -3 0 2 o 3.032 0.415 1.075
    -3 0 3 o 261.801 243.757 4.988
    -3 0 4 o 108.915 99.040 3.093
    -3 0 5 o 255.590 220.500 6.905
    -3 0 6 o 13.500 12.594 1.337
    -3 0 7 o 1445.360 1358.150 23.883
    -3 0 8 o -0.351 0.577 0.848
    -3 0 10 o 7.484 9.295 1.106
    -3 0 11 o 392.581 432.301 8.216
    -3 0 12 o -1.323 0.092 2.612
    -3 0 13 o 165.493 182.995 6.426
    -3 0 14 o 11.466 8.227 2.807
    -3 0 15 o 32.579 22.516 3.427
    -3 0 16 o 47.432 41.396 4.509
    -3 0 17 o -0.722 7.476 2.676
    -3 0 18 o 282.103 271.172 9.843
    -3 0 19 o 33.692 30.956 7.315
    -3 0 20 o 366.317 394.733 12.180
    -3 0 21 o 133.824 122.489 14.033
    -3 0 22 o -3.605 3.291 5.235
    -3 0 23 o 6.020 5.145 5.085
    -3 0 24 o 1.432 0.007 3.381
    -3 1 1 o 220.813 208.479 4.476
    -3 1 2 o 550.228 528.352 8.348
    -3 1 3 o 39.939 35.526 2.466
    -3 1 4 o 19.044 18.865 1.572
    -3 1 5 o 619.994 627.581 9.123
    -3 1 6 o 257.618 234.331 6.362
    -3 1 7 o 134.782 142.485 3.376
    -3 1 8 o 56.159 47.788 2.306
    -3 1 9 o 915.257 998.906 23.471
    -3 1 10 o 47.486 66.889 2.167
    -3 1 11 o 1327.940 1392.850 17.594
    -3 1 12 o 159.857 162.392 3.869
    -3 1 13 o 72.547 81.280 5.115
    -3 1 14 o 188.066 227.404 8.463
    -3 1 15 o 9.883 11.289 2.690
    -3 1 16 o 44.589 56.226 4.226
    -3 1 17 o 174.838 168.292 7.732
    -3 1 18 o 16.685 16.618 3.628
    -3 1 19 o 201.079 183.200 8.980
    -3 1 20 o 98.651 94.909 7.142
    -3 1 21 o 69.784 56.344 7.685
    -3 1 22 o 171.214 141.266 13.289
    -3 1 23 o 179.814 178.237 11.841
    -3 1 24 o 7.398 6.343 5.298
    -3 2 1 o 1085.790 1056.760 16.160
    -3 2 2 o 240.355 229.186 4.705
    -3 2 3 o 1580.690 1621.950 20.039
    -3 2 4 o 271.832 266.629 5.853
    -3 2 5 o 182.563 168.505 3.986
    -3 2 6 o 435.988 395.983 8.140
    -3 2 7 o 62.162 51.288 3.804
    -3 2 8 o 93.301 87.853 2.988
    -3 2 9 o 732.765 803.912 12.345
    -3 2 10 o 65.833 65.754 2.514
    -3 2 11 o 662.886 683.149 10.086
    -3 2 12 o 345.916 379.631 6.412
    -3 2 13 o 63.104 65.930 3.081
    -3 2 14 o 27.303 34.215 2.494
    -3 2 15 o 40.398 43.590 3.982
    -3 2 16 o 8.138 12.734 2.845
    -3 2 17 o 20.370 20.187 3.494
    -3 2 18 o 15.532 14.330 3.476
    -3 2 19 o 45.765 52.648 5.801
    -3 2 20 o 40.087 37.436 12.514
    -3 2 21 o 45.289 37.570 8.638
    -3 2 22 o 62.176 55.100 7.840
    -3 2 23 o 62.512 65.353 17.055
    -3 2 24 o 184.868 172.849 12.533
    -3 3 1 o 29.689 28.028 1.734
    -3 3 2 o 90.140 79.973 2.644
    -3 3 3 o 526.983 453.594 8.939
    -3 3 4 o 62.605 67.367 2.155
    -3 3 5 o 108.262 105.215 3.104
    -3 3 6 o 318.244 325.772 5.610
    -3 3 7 o 266.452 290.230 4.903
    -3 3 8 o 1016.440 1077.990 14.117
    -3 3 9 o 1104.330 1139.200 15.284
    -3 3 10 o 25.424 19.283 1.852
    -3 3 11 o 20.885 17.572 1.816
    -3 3 12 o 815.395 919.951 12.162
    -3 3 13 o 29.507 28.146 2.142
    -3 3 14 o 22.081 22.928 2.341
    -3 3 15 o 90.738 106.110 5.168
    -3 3 16 o 49.654 59.432 5.130
    -3 3 17 o 14.678 20.646 3.636
    -3 3 18 o 48.578 38.916 5.980
    -3 3 19 o 57.732 54.202 7.752
    -3 3 20 o 55.930 45.368 23.699
    -3 3 21 o 103.354 111.930 8.960
    -3 3 22 o 36.192 23.366 6.645
    -3 3 23 o 111.231 78.260 23.810
    -3 3 24 o 97.709 88.776 10.144
    -3 4 1 o 249.477 248.930 5.529
    -3 4 2 o 16.391 12.516 1.648
    -3 4 3 o 248.675 226.782 4.709
    -3 4 4 o 1031.520 1020.900 13.724
    -3 4 5 o 11.716 6.123 1.211
    -3 4 6 o 80.121 80.267 3.325
    -3 4 7 o 282.416 291.233 5.552
    -3 4 8 o 83.248 89.342 3.933
    -3 4 9 o 146.236 156.711 4.236
    -3 4 10 o 276.262 299.328 7.065
    -3 4 11 o 223.608 246.947 5.366
    -3 4 12 o 34.569 34.248 2.621
    -3 4 13 o 84.540 101.035 3.583
    -3 4 14 o 57.102 45.687 3.122
    -3 4 15 o 20.003 22.983 2.264
    -3 4 16 o 88.099 98.066 4.785
    -3 4 17 o 39.581 44.316 12.514
    -3 4 18 o 138.647 136.244 17.941
    -3 4 19 o 24.174 25.787 4.858
    -3 4 20 o 116.466 93.088 9.029
    -3 4 21 o 93.035 74.276 8.576
    -3 4 22 o 19.409 13.978 5.453
    -3 4 23 o 185.388 171.162 11.841
    -3 4 24 o 19.654 16.488 7.531
    -3 5 1 o 243.598 216.734 5.512
    -3 5 2 o 642.039 640.793 10.517
    -3 5 3 o -1.601 0.124 0.886
    -3 5 4 o 47.229 41.048 2.121
    -3 5 5 o 104.120 110.128 3.868
    -3 5 6 o 1153.760 1156.830 17.066
    -3 5 7 o 857.351 869.607 16.245
    -3 5 8 o 976.384 969.319 23.195
    -3 5 9 o 602.176 632.953 10.520
    -3 5 10 o 474.874 512.023 8.919
    -3 5 11 o 348.643 355.411 7.295
    -3 5 12 o 575.694 649.450 10.474
    -3 5 13 o 5.506 6.445 1.640
    -3 5 14 o 31.861 30.524 2.644
    -3 5 15 o 14.647 16.224 2.099
    -3 5 16 o 255.300 259.330 8.684
    -3 5 17 o 26.209 24.742 3.224
    -3 5 18 o 109.409 99.894 8.236
    -3 5 19 o 33.471 36.161 8.527
    -3 5 20 o 31.082 28.155 5.636
    -3 5 21 o 69.472 58.776 9.856
    -3 5 22 o 23.331 33.565 5.981
    -3 5 23 o 35.857 52.092 6.843
    -3 6 1 o 559.858 575.010 7.598
    -3 6 2 o 258.161 250.137 5.993
    -3 6 3 o 45.828 43.024 2.168
    -3 6 4 o 547.338 556.883 8.299
    -3 6 5 o 1108.480 1155.510 16.706
    -3 6 6 o 372.901 346.491 13.139
    -3 6 7 o 150.920 154.426 5.350
    -3 6 8 o 296.817 280.541 7.760
    -3 6 9 o 957.978 1008.230 17.956
    -3 6 10 o 53.827 51.457 3.073
    -3 6 11 o 23.998 27.347 2.307
    -3 6 12 o 224.828 202.641 10.262
    -3 6 13 o 5.088 5.476 1.753
    -3 6 14 o 96.109 84.412 4.143
    -3 6 15 o 43.325 31.681 4.604
    -3 6 16 o 54.405 49.676 3.580
    -3 6 17 o 117.579 124.473 5.769
    -3 6 18 o 79.043 77.513 7.397
    -3 6 19 o 74.404 70.514 11.074
    -3 6 20 o 8.160 13.171 4.335
    -3 6 21 o 102.177 79.542 12.957
    -3 6 22 o 288.975 287.804 14.048
    -3 6 23 o 13.989 9.815 11.850
    -3 7 1 o 373.623 397.930 6.613
    -3 7 2 o 127.103 116.737 3.468
    -3 7 3 o 124.213 122.777 3.355
    -3 7 4 o 257.608 242.849 5.724
    -3 7 5 o 232.333 244.560 5.352
    -3 7 6 o 245.999 269.911 5.472
    -3 7 7 o 32.014 37.965 3.992
    -3 7 8 o 314.739 340.973 11.486
    -3 7 9 o 809.182 861.760 15.980
    -3 7 10 o 1.394 0.551 1.519
    -3 7 11 o 190.368 201.913 5.475
    -3 7 12 o 164.429 162.989 5.130
    -3 7 13 o 10.217 11.399 2.462
    -3 7 14 o 73.993 63.462 3.952
    -3 7 15 o 173.492 166.998 5.689
    -3 7 16 o 124.278 126.723 5.135
    -3 7 17 o 19.836 17.871 2.879
    -3 7 18 o 135.839 130.795 6.561
    -3 7 19 o 55.654 51.531 6.517
    -3 7 20 o 91.754 73.713 8.214
    -3 7 21 o 6.507 7.578 4.488
    -3 7 22 o 6.571 2.849 7.752
    -3 7 23 o 73.597 89.322 8.456
    -3 8 1 o 577.029 577.652 9.144
    -3 8 2 o 274.860 295.418 5.462
    -3 8 3 o 65.879 56.172 2.763
    -3 8 4 o 372.402 391.083 6.550
    -3 8 5 o 180.211 168.446 4.734
    -3 8 6 o 89.364 108.031 3.357
    -3 8 7 o 277.761 285.550 13.890
    -3 8 8 o 168.374 180.803 6.072
    -3 8 9 o 96.755 89.378 4.922
    -3 8 10 o 107.799 106.996 4.349
    -3 8 11 o 248.663 264.154 6.436
    -3 8 12 o -0.043 2.328 1.790
    -3 8 13 o 78.856 77.116 5.339
    -3 8 14 o 12.322 11.969 2.621
    -3 8 15 o 101.399 89.905 7.001
    -3 8 16 o 143.696 123.202 9.079
    -3 8 17 o 300.629 293.462 8.152
    -3 8 18 o 23.455 23.600 3.604
    -3 8 19 o 99.592 78.668 9.796
    -3 8 20 o 54.403 59.223 6.774
    -3 8 21 o 148.798 134.724 16.169
    -3 8 22 o 26.385 29.067 15.283
    -3 9 1 o 141.280 141.248 4.237
    -3 9 2 o 281.943 303.643 5.804
    -3 9 3 o 97.930 93.270 3.277
    -3 9 4 o 61.518 63.793 2.713
    -3 9 5 o 1175.540 1306.450 18.150
    -3 9 6 o 21.701 6.560 3.238
    -3 9 7 o 21.207 23.310 2.910
    -3 9 8 o 76.494 63.155 4.978
    -3 9 9 o 189.922 208.768 6.683
    -3 9 10 o 65.742 59.541 3.763
    -3 9 11 o 109.383 116.108 4.597
    -3 9 12 o 77.035 77.984 4.232
    -3 9 13 o 51.032 48.421 3.574
    -3 9 14 o 44.327 36.605 3.524
    -3 9 15 o 53.239 48.710 3.868
    -3 9 16 o 26.475 23.608 3.902
    -3 9 17 o 24.982 31.330 3.140
    -3 9 18 o 189.320 181.781 13.171
    -3 9 19 o 124.275 108.362 7.783
    -3 9 20 o 7.115 18.361 11.407
    -3 9 21 o 1.950 2.724 4.687
    -3 9 22 o 3.724 7.945 11.407
    -3 10 1 o 26.522 24.384 2.317
    -3 10 2 o 61.261 51.083 2.867
    -3 10 3 o 373.149 439.926 6.844
    -3 10 4 o 828.235 902.241 13.901
    -3 10 5 o 56.153 52.785 3.186
    -3 10 6 o 0.910 1.720 1.917
    -3 10 7 o 363.189 356.850 12.802
    -3 10 8 o 1086.090 1140.050 20.809
    -3 10 9 o 22.898 25.132 3.036
    -3 10 10 o 22.214 18.842 3.210
    -3 10 11 o 68.448 58.948 4.054
    -3 10 12 o 17.291 13.145 2.717
    -3 10 13 o 45.977 39.641 3.602
    -3 10 14 o 59.978 56.347 3.988
    -3 10 15 o 132.937 127.797 9.258
    -3 10 16 o 116.661 116.231 8.458
    -3 10 17 o 96.947 83.615 5.370
    -3 10 18 o 35.804 34.153 3.813
    -3 10 19 o 12.520 9.784 3.503
    -3 10 20 o 152.104 142.912 26.025
    -3 10 21 o 13.098 8.980 4.967
    -3 11 1 o 249.501 256.422 6.079
    -3 11 2 o 92.039 95.537 3.747
    -3 11 3 o 39.709 45.213 2.493
    -3 11 4 o 25.538 26.850 2.109
    -3 11 5 o 169.726 182.527 6.928
    -3 11 6 o 462.341 398.532 11.386
    -3 11 7 o 167.989 175.771 6.523
    -3 11 8 o 5.978 4.562 2.404
    -3 11 9 o 0.447 0.395 2.054
    -3 11 10 o 1.483 2.099 1.822
    -3 11 11 o 34.262 34.718 5.926
    -3 11 12 o 46.255 49.648 3.625
    -3 11 13 o 106.538 92.857 5.156
    -3 11 14 o 117.989 96.477 5.441
    -3 11 15 o 68.248 53.596 4.473
    -3 11 16 o 9.559 7.818 2.626
    -3 11 17 o 13.896 13.557 2.945
    -3 11 18 o 31.905 30.035 3.764
    -3 11 19 o 21.731 15.088 3.965
    -3 11 20 o 1.570 2.087 3.816
    -3 11 21 o 107.277 105.165 9.357
    -3 12 1 o 12.652 12.672 1.974
    -3 12 2 o 71.000 69.067 7.385
    -3 12 3 o 67.345 51.148 3.410
    -3 12 4 o 64.146 63.581 3.769
    -3 12 5 o 252.461 251.107 8.136
    -3 12 6 o 207.092 152.516 13.469
    -3 12 7 o 146.512 167.673 6.454
    -3 12 8 o 45.902 45.946 4.144
    -3 12 9 o 126.723 117.136 15.512
    -3 12 10 o 3.478 1.685 2.070
    -3 12 11 o 42.676 40.731 3.639
    -3 12 12 o 31.277 26.098 3.236
    -3 12 13 o 92.634 96.789 5.139
    -3 12 14 o 464.234 429.655 10.740
    -3 12 15 o 9.939 11.929 2.621
    -3 12 16 o 140.146 123.540 6.333
    -3 12 17 o 67.566 55.513 4.941
    -3 12 18 o 33.343 33.316 4.508
    -3 12 19 o 29.026 24.350 3.870
    -3 12 20 o 52.603 46.374 9.945
    -3 13 1 o 75.917 82.177 3.967
    -3 13 2 o 286.430 290.801 6.913
    -3 13 3 o 6.537 4.989 2.272
    -3 13 4 o 84.340 80.502 5.356
    -3 13 5 o 255.705 257.780 8.437
    -3 13 6 o 342.817 336.222 9.929
    -3 13 7 o 31.956 31.845 5.102
    -3 13 8 o 119.076 109.468 10.722
    -3 13 9 o 118.261 120.750 6.516
    -3 13 10 o 20.661 14.766 3.311
    -3 13 11 o 152.794 138.327 6.394
    -3 13 12 o 20.779 20.219 4.636
    -3 13 13 o 14.557 12.891 2.865
    -3 13 14 o 15.349 12.121 2.955
    -3 13 15 o 69.276 57.982 4.782
    -3 13 16 o 46.353 37.328 4.264
    -3 13 17 o 97.652 87.587 9.917
    -3 13 18 o 8.497 2.349 3.034
    -3 13 19 o 71.561 63.229 5.330
    -3 14 1 o 190.843 203.090 5.840
    -3 14 2 o 167.643 165.074 6.485
    -3 14 3 o 113.726 99.998 6.193
    -3 14 4 o 8.924 11.168 2.927
    -3 14 5 o 181.038 181.907 9.155
    -3 14 6 o 100.453 105.316 6.193
    -3 14 7 o 1.878 2.663 2.478
    -3 14 8 o 151.258 133.241 11.168
    -3 14 9 o 273.118 259.555 9.488
    -3 14 10 o 12.601 10.939 2.698
    -3 14 11 o 11.878 12.351 3.005
    -3 14 12 o 228.495 230.767 7.572
    -3 14 13 o 8.246 10.985 2.774
    -3 14 14 o 182.622 169.398 7.071
    -3 14 15 o 3.805 5.759 2.711
    -3 14 16 o 2.355 0.948 2.735
    -3 14 17 o 8.669 6.927 3.085
    -3 14 18 o 154.903 148.129 8.256
    -3 15 1 o 74.750 72.367 4.213
    -3 15 2 o 203.798 187.527 7.316
    -3 15 3 o 69.979 54.838 8.417
    -3 15 4 o 26.601 28.967 4.299
    -3 15 5 o 31.979 40.866 6.755
    -3 15 6 o 80.456 15.628 7.756
    -3 15 7 o 140.770 132.591 7.359
    -3 15 8 o 160.444 151.215 14.440
    -3 15 9 o 26.410 31.418 4.102
    -3 15 10 o 420.692 393.052 10.324
    -3 15 11 o 6.674 12.781 3.772
    -3 15 12 o 54.145 48.460 4.479
    -3 15 13 o 148.038 126.240 6.645
    -3 15 14 o 119.228 115.835 6.202
    -3 15 15 o 35.192 34.017 4.002
    -3 15 16 o 31.153 25.454 4.284
    -3 15 17 o 94.773 88.659 6.034
    -3 16 1 o 107.383 86.922 6.081
    -3 16 2 o 26.869 31.114 6.091
    -3 16 3 o 39.806 34.392 4.917
    -3 16 4 o 57.684 67.722 5.686
    -3 16 5 o 148.037 146.312 9.856
    -3 16 6 o 5.577 4.318 4.098
    -3 16 7 o 345.564 335.407 11.131
    -3 16 8 o 117.541 107.445 7.242
    -3 16 9 o 122.039 105.405 7.471
    -3 16 10 o 88.838 80.142 5.405
    -3 16 11 o 271.308 259.002 8.455
    -3 16 12 o 50.326 41.752 6.522
    -3 16 13 o 199.531 176.044 7.725
    -3 16 14 o 0.723 0.072 2.560
    -3 16 15 o 19.196 21.753 4.124
    -3 16 16 o 55.303 58.780 4.951
    -3 17 1 o 2.256 2.103 3.049
    -3 17 2 o 109.684 106.343 7.662
    -3 17 3 o 111.042 125.553 7.826
    -3 17 4 o 13.010 15.023 3.882
    -3 17 5 o 93.357 82.739 7.343
    -3 17 6 o 80.715 78.408 6.965
    -3 17 7 o 120.859 124.014 9.302
    -3 17 8 o 67.376 63.457 9.146
    -3 17 9 o 55.172 46.865 5.602
    -3 17 10 o 52.958 51.269 4.453
    -3 17 11 o 100.152 81.391 5.677
    -3 17 12 o 458.918 453.127 11.395
    -3 17 13 o 43.561 43.225 4.731
    -3 17 14 o 121.009 113.857 6.574
    -3 17 15 o -1.011 5.595 3.505
    -3 18 1 o 84.967 88.680 7.003
    -3 18 2 o 7.908 14.633 3.810
    -3 18 3 o 38.242 35.619 5.490
    -3 18 4 o 46.617 33.578 7.531
    -3 18 5 o 267.148 252.590 13.621
    -3 18 6 o 139.760 117.828 11.739
    -3 18 7 o 124.940 123.685 9.047
    -3 18 8 o 309.535 293.136 13.954
    -3 18 9 o 432.946 415.566 11.050
    -3 18 10 o 30.264 27.559 3.855
    -3 18 11 o -0.720 1.682 2.647
    -3 18 12 o 5.721 4.532 3.120
    -3 18 13 o 118.863 113.843 8.079
    -3 18 14 o 60.023 56.246 11.960
    -3 19 1 o 10.656 10.133 3.924
    -3 19 2 o 242.558 208.740 23.256
    -3 19 3 o 12.808 11.157 12.071
    -3 19 4 o 70.320 66.662 7.046
    -3 19 5 o 67.547 68.685 7.165
    -3 19 6 o 19.686 21.307 4.957
    -3 19 7 o 58.608 44.378 7.420
    -3 19 8 o 48.070 34.203 6.379
    -3 19 9 o 20.938 22.017 4.556
    -3 19 10 o 25.442 19.984 5.286
    -3 19 11 o 22.721 18.180 7.600
    -3 19 12 o 0.789 5.625 3.760
    -3 20 1 o 4.638 1.579 3.647
    -3 20 2 o 77.739 76.052 9.192
    -3 20 3 o 22.444 22.620 7.198
    -3 20 4 o 81.259 74.078 7.812
    -3 20 5 o 28.680 25.077 6.202
    -3 20 6 o 52.531 51.624 9.856
    -3 20 7 o 33.330 32.425 5.939
    -3 20 8 o 11.384 7.960 7.088
    -3 20 9 o 15.558 20.664 4.993
    -3 21 1 o 248.948 225.289 12.203
    -3 21 2 o 224.081 205.559 12.127
    -3 21 3 o 7.009 6.423 4.384
    -3 21 4 o 74.993 78.780 7.925
    -3 21 5 o 3.137 1.603 3.957
    -3 21 6 o 71.735 61.811 17.165
    -2 -22 -3 o 17.213 10.513 12.846
    -2 -22 -2 o 60.223 65.979 11.407
    -2 -22 -1 o 98.263 99.961 10.337
    -2 -22 0 o 56.760 53.272 12.182
    -2 -21 -7 o 34.316 59.720 7.027
    -2 -21 -6 o 45.473 64.013 8.638
    -2 -21 -5 o 24.708 26.885 7.641
    -2 -21 -4 o -1.803 3.654 5.004
    -2 -21 -3 o 31.200 31.213 6.968
    -2 -21 -2 o 49.774 54.743 7.899
    -2 -21 -1 o 25.298 17.001 6.647
    -2 -21 0 o 22.279 24.821 7.198
    -2 -20 -10 o 21.665 7.296 6.226
    -2 -20 -9 o 107.068 118.221 9.623
    -2 -20 -8 o 33.828 28.189 4.644
    -2 -20 -7 o 63.395 66.727 5.500
    -2 -20 -6 o 31.029 24.547 4.395
    -2 -20 -5 o 74.011 75.745 5.558
    -2 -20 -4 o 6.626 11.092 3.332
    -2 -20 -3 o 123.243 137.374 8.340
    -2 -20 -2 o 16.392 21.240 4.379
    -2 -20 -1 o 260.543 282.597 10.664
    -2 -20 0 o 26.818 22.333 5.747
    -2 -19 -12 o 25.692 18.786 11.074
    -2 -19 -11 o 93.054 104.204 11.185
    -2 -19 -10 o 20.842 8.216 6.171
    -2 -19 -9 o 3.311 4.277 3.435
    -2 -19 -8 o 251.039 251.098 8.937
    -2 -19 -7 o 20.535 22.141 5.083
    -2 -19 -6 o 122.844 136.438 6.565
    -2 -19 -5 o -1.119 4.896 3.644
    -2 -19 -4 o -1.030 0.436 2.974
    -2 -19 -3 o 0.266 0.925 3.293
    -2 -19 -2 o 119.102 124.327 6.310
    -2 -19 -1 o 50.245 51.005 4.455
    -2 -19 0 o 222.447 227.382 7.969
    -2 -18 -13 o 73.154 69.349 9.745
    -2 -18 -12 o 51.015 46.602 16.833
    -2 -18 -11 o 66.771 62.974 8.126
    -2 -18 -10 o 70.679 71.017 8.055
    -2 -18 -9 o 26.921 27.724 4.196
    -2 -18 -8 o 223.234 210.633 8.217
    -2 -18 -7 o 311.636 326.624 9.376
    -2 -18 -6 o 81.928 83.799 5.409
    -2 -18 -5 o 242.641 238.480 8.229
    -2 -18 -4 o 43.971 43.400 4.316
    -2 -18 -3 o 36.928 42.668 4.017
    -2 -18 -2 o 25.881 31.802 3.653
    -2 -18 -1 o 98.098 104.768 5.585
    -2 -18 0 o 184.061 193.166 7.135
    -2 -17 -14 o 39.358 33.849 7.697
    -2 -17 -13 o 26.405 8.500 6.633
    -2 -17 -12 o 35.107 35.890 6.685
    -2 -17 -11 o 4.161 1.453 7.531
    -2 -17 -10 o 67.092 68.924 14.404
    -2 -17 -9 o 95.216 90.000 5.933
    -2 -17 -8 o 75.467 68.391 5.268
    -2 -17 -7 o 177.625 170.973 7.244
    -2 -17 -6 o 85.164 86.187 5.305
    -2 -17 -5 o 382.484 401.604 9.974
    -2 -17 -4 o 303.433 296.466 8.813
    -2 -17 -3 o 198.315 185.462 7.126
    -2 -17 -2 o 13.592 11.079 3.079
    -2 -17 -1 o 30.906 27.506 3.594
    -2 -17 0 o 130.573 116.966 6.087
    -2 -16 -16 o 261.067 256.967 20.155
    -2 -16 -15 o 45.633 44.475 11.074
    -2 -16 -14 o 14.138 21.233 6.264
    -2 -16 -13 o -3.464 9.159 4.758
    -2 -16 -12 o 32.021 40.457 6.370
    -2 -16 -11 o 15.061 17.950 5.477
    -2 -16 -10 o 118.277 110.491 6.450
    -2 -16 -9 o 203.500 194.597 7.538
    -2 -16 -8 o 72.331 76.510 5.009
    -2 -16 -7 o 236.247 242.123 7.664
    -2 -16 -6 o 282.109 271.107 12.212
    -2 -16 -5 o 36.927 43.031 3.802
    -2 -16 -4 o 97.788 105.373 5.250
    -2 -16 -3 o 61.372 62.133 7.481
    -2 -16 -2 o 84.898 86.887 5.435
    -2 -16 -1 o 41.154 35.462 3.715
    -2 -16 0 o 63.770 72.504 4.334
    -2 -15 -17 o 55.002 50.657 8.727
    -2 -15 -16 o 124.449 118.746 10.909
    -2 -15 -15 o 71.888 83.025 20.266
    -2 -15 -14 o 106.352 112.798 9.631
    -2 -15 -13 o 10.185 12.161 5.638
    -2 -15 -12 o 41.521 43.359 7.974
    -2 -15 -11 o 181.184 178.453 18.384
    -2 -15 -10 o 77.664 74.805 5.144
    -2 -15 -9 o 38.217 30.785 3.847
    -2 -15 -8 o 3.313 1.755 2.549
    -2 -15 -7 o 134.405 129.980 6.061
    -2 -15 -6 o 15.789 14.314 3.197
    -2 -15 -5 o 55.603 56.839 4.178
    -2 -15 -4 o 112.923 109.025 5.479
    -2 -15 -3 o 9.523 7.506 2.488
    -2 -15 -2 o 57.168 60.606 3.949
    -2 -15 -1 o 17.496 20.378 2.789
    -2 -15 0 o 58.468 49.571 4.056
    -2 -14 -17 o 44.180 46.010 8.247
    -2 -14 -16 o 9.433 10.735 5.732
    -2 -14 -15 o 89.094 92.285 19.712
    -2 -14 -14 o 224.651 201.771 12.716
    -2 -14 -13 o 42.696 41.078 11.739
    -2 -14 -12 o 11.749 6.365 5.038
    -2 -14 -11 o 9.906 14.825 4.469
    -2 -14 -10 o 37.432 42.072 3.764
    -2 -14 -9 o 30.257 27.884 3.455
    -2 -14 -8 o 140.665 138.372 5.846
    -2 -14 -7 o 51.754 42.133 3.971
    -2 -14 -6 o 42.158 42.718 3.623
    -2 -14 -5 o 234.566 232.564 6.972
    -2 -14 -4 o 3.001 6.495 2.211
    -2 -14 -3 o 47.183 53.576 3.560
    -2 -14 -2 o 9.074 10.450 2.619
    -2 -14 -1 o 67.411 62.620 3.964
    -2 -14 0 o 43.932 52.344 3.324
    -2 -13 -18 o 3.362 3.018 5.411
    -2 -13 -17 o 57.003 51.161 16.612
    -2 -13 -16 o 21.553 23.001 6.379
    -2 -13 -15 o 23.806 20.650 6.264
    -2 -13 -14 o 93.153 90.868 8.955
    -2 -13 -13 o 188.118 174.451 11.159
    -2 -13 -12 o 17.344 24.861 5.002
    -2 -13 -11 o 81.090 97.172 7.585
    -2 -13 -10 o 31.433 36.719 3.338
    -2 -13 -9 o 156.898 152.955 5.934
    -2 -13 -8 o 230.392 230.649 11.701
    -2 -13 -7 o 93.687 93.328 4.776
    -2 -13 -6 o 48.734 42.291 3.616
    -2 -13 -5 o 10.535 11.454 2.337
    -2 -13 -4 o 144.553 144.124 5.437
    -2 -13 -3 o 17.433 12.848 3.197
    -2 -13 -2 o 74.946 90.580 4.915
    -2 -13 -1 o 66.930 68.839 3.765
    -2 -13 0 o 20.672 19.446 2.594
    -2 -12 -19 o 168.193 180.058 14.065
    -2 -12 -18 o 68.695 67.575 17.941
    -2 -12 -17 o 140.694 139.839 11.117
    -2 -12 -16 o 12.088 7.441 5.894
    -2 -12 -15 o 34.444 25.079 6.430
    -2 -12 -14 o 5.457 5.619 4.623
    -2 -12 -13 o 138.209 152.054 9.937
    -2 -12 -12 o 62.431 60.334 6.905
    -2 -12 -11 o 182.786 178.874 10.631
    -2 -12 -10 o 31.576 24.166 3.996
    -2 -12 -9 o 156.250 170.667 5.615
    -2 -12 -8 o 20.124 24.591 2.710
    -2 -12 -7 o 7.026 1.608 2.174
    -2 -12 -6 o 10.161 8.885 2.310
    -2 -12 -5 o 182.241 204.754 6.841
    -2 -12 -4 o 224.225 256.692 6.249
    -2 -12 -3 o 558.049 617.393 10.651
    -2 -12 -2 o 376.086 401.124 8.159
    -2 -12 -1 o 516.387 557.222 10.020
    -2 -12 0 o 292.384 282.649 8.120
    -2 -11 -20 o 76.656 79.838 9.998
    -2 -11 -19 o 15.685 7.749 6.701
    -2 -11 -18 o 44.066 31.134 7.697
    -2 -11 -17 o 20.244 17.453 6.266
    -2 -11 -16 o 0.018 5.932 4.244
    -2 -11 -15 o 18.296 11.574 5.587
    -2 -11 -14 o 5.502 2.109 4.310
    -2 -11 -13 o -4.258 2.578 3.555
    -2 -11 -12 o 44.597 49.537 5.955
    -2 -11 -11 o 238.348 243.350 10.909
    -2 -11 -10 o 30.994 33.806 3.124
    -2 -11 -9 o 244.805 257.931 6.704
    -2 -11 -8 o 224.433 231.997 12.033
    -2 -11 -7 o 151.426 171.451 5.141
    -2 -11 -6 o 435.857 471.409 8.957
    -2 -11 -5 o 139.099 138.922 4.891
    -2 -11 -4 o 212.823 216.833 5.744
    -2 -11 -3 o 318.825 341.289 7.129
    -2 -11 -2 o 253.348 281.204 7.097
    -2 -11 -1 o 182.545 230.631 5.337
    -2 -11 0 o 249.016 250.893 6.243
    -2 -10 -20 o 20.693 11.458 7.046
    -2 -10 -19 o 22.906 17.631 6.837
    -2 -10 -18 o 59.105 56.155 8.406
    -2 -10 -17 o 39.114 40.494 12.293
    -2 -10 -16 o 172.014 169.922 11.890
    -2 -10 -15 o 36.207 49.204 4.690
    -2 -10 -14 o 18.205 27.885 5.106
    -2 -10 -13 o 141.996 153.495 9.623
    -2 -10 -12 o 24.612 28.473 4.843
    -2 -10 -11 o 45.277 45.520 5.612
    -2 -10 -10 o 148.328 161.744 5.250
    -2 -10 -9 o 70.908 77.783 3.828
    -2 -10 -8 o 231.173 248.449 9.463
    -2 -10 -7 o 22.556 23.063 2.429
    -2 -10 -6 o 326.009 338.699 8.242
    -2 -10 -5 o 663.729 723.069 15.281
    -2 -10 -4 o 208.906 230.524 6.713
    -2 -10 -3 o 56.143 58.303 3.166
    -2 -10 -2 o 3.879 6.552 1.709
    -2 -10 -1 o 2486.620 2640.870 34.522
    -2 -10 0 o 516.301 546.703 13.811
    -2 -9 -21 o 5.341 5.860 6.297
    -2 -9 -20 o 21.615 15.243 7.129
    -2 -9 -19 o 51.263 54.173 9.524
    -2 -9 -18 o 66.226 55.205 8.349
    -2 -9 -17 o -2.304 1.160 6.977
    -2 -9 -16 o 6.645 6.164 4.558
    -2 -9 -15 o 1.153 0.789 2.334
    -2 -9 -14 o 135.247 140.140 5.676
    -2 -9 -13 o 67.584 74.832 5.161
    -2 -9 -12 o 6.028 4.360 5.679
    -2 -9 -11 o 81.028 94.569 5.072
    -2 -9 -10 o 223.002 230.091 5.375
    -2 -9 -9 o 15.455 16.527 1.911
    -2 -9 -8 o 47.182 52.987 3.389
    -2 -9 -7 o 34.526 31.601 3.708
    -2 -9 -6 o 171.109 164.617 4.886
    -2 -9 -5 o 390.678 384.415 7.711
    -2 -9 -4 o 34.381 31.080 2.424
    -2 -9 -3 o 1302.740 1378.780 19.261
    -2 -9 -2 o 690.688 740.651 11.563
    -2 -9 -1 o 28.049 36.462 2.313
    -2 -9 0 o 1184.840 1241.930 17.848
    -2 -8 -21 o 44.027 34.453 8.604
    -2 -8 -20 o 212.909 213.813 14.736
    -2 -8 -19 o 84.108 76.259 17.165
    -2 -8 -18 o 106.577 94.165 16.390
    -2 -8 -17 o 29.678 30.962 10.631
    -2 -8 -16 o 187.609 186.738 8.408
    -2 -8 -15 o 25.802 26.665 3.080
    -2 -8 -14 o 170.449 168.858 6.522
    -2 -8 -13 o 51.309 53.177 4.523
    -2 -8 -12 o 73.248 75.034 5.623
    -2 -8 -11 o 104.188 116.858 6.077
    -2 -8 -10 o 94.973 105.005 3.595
    -2 -8 -9 o 110.334 117.825 3.621
    -2 -8 -8 o 346.525 389.406 10.376
    -2 -8 -7 o 33.072 28.282 2.184
    -2 -8 -6 o 347.845 364.365 6.321
    -2 -8 -5 o 175.878 177.493 4.614
    -2 -8 -4 o 166.840 179.040 5.356
    -2 -8 -3 o 216.338 213.237 5.101
    -2 -8 -2 o 211.443 206.044 5.070
    -2 -8 -1 o 83.270 84.149 3.373
    -2 -8 0 o 404.261 399.809 7.644
    -2 -7 -22 o 29.901 28.464 7.752
    -2 -7 -21 o 31.849 20.459 15.283
    -2 -7 -20 o 1.807 2.153 5.357
    -2 -7 -19 o 21.724 25.816 6.392
    -2 -7 -18 o 16.664 15.042 5.566
    -2 -7 -17 o 52.841 57.137 4.565
    -2 -7 -16 o 51.340 56.460 4.081
    -2 -7 -15 o 39.129 45.355 3.536
    -2 -7 -14 o 4.606 9.699 2.253
    -2 -7 -13 o 58.878 63.017 3.932
    -2 -7 -12 o 48.858 56.498 4.143
    -2 -7 -11 o 141.817 142.400 5.985
    -2 -7 -10 o 14.881 10.901 1.703
    -2 -7 -9 o 218.435 236.260 4.818
    -2 -7 -8 o 784.077 842.574 13.997
    -2 -7 -7 o 366.864 399.384 6.362
    -2 -7 -6 o 683.087 683.208 10.002
    -2 -7 -5 o 115.631 111.929 3.184
    -2 -7 -4 o 464.244 459.100 7.552
    -2 -7 -3 o 23.055 27.709 1.903
    -2 -7 -2 o 39.214 32.843 2.526
    -2 -7 -1 o 5.884 9.822 1.433
    -2 -7 0 o 201.723 193.421 5.403
    -2 -6 -22 o 58.030 24.764 16.169
    -2 -6 -21 o 6.395 8.263 5.698
    -2 -6 -20 o 68.229 67.563 11.074
    -2 -6 -19 o 1.859 3.665 5.030
    -2 -6 -18 o 59.938 58.326 8.417
    -2 -6 -17 o 32.346 31.432 3.565
    -2 -6 -16 o 82.198 81.182 4.791
    -2 -6 -15 o 173.614 180.127 6.284
    -2 -6 -14 o 144.051 142.668 5.623
    -2 -6 -13 o 244.125 245.085 6.805
    -2 -6 -12 o 94.307 95.853 5.412
    -2 -6 -11 o 59.630 62.659 5.209
    -2 -6 -10 o 396.037 439.216 9.703
    -2 -6 -9 o 75.304 82.648 2.757
    -2 -6 -8 o 14.357 11.106 1.494
    -2 -6 -7 o 745.814 743.597 15.741
    -2 -6 -6 o 41.518 45.441 3.667
    -2 -6 -5 o 1073.670 1088.630 14.138
    -2 -6 -4 o 34.736 34.167 1.915
    -2 -6 -3 o 416.157 405.856 6.593
    -2 -6 -2 o 4.081 1.626 1.120
    -2 -6 -1 o 408.333 420.268 7.928
    -2 -6 0 o 83.651 77.917 3.441
    -2 -5 -22 o 44.334 29.768 8.399
    -2 -5 -21 o 189.587 178.457 13.622
    -2 -5 -20 o 146.642 137.920 11.807
    -2 -5 -19 o 2.948 9.105 5.537
    -2 -5 -18 o 28.963 31.729 4.141
    -2 -5 -17 o 173.203 168.952 6.618
    -2 -5 -16 o 116.138 114.322 5.558
    -2 -5 -15 o 131.682 130.687 5.514
    -2 -5 -14 o 5.535 6.650 2.192
    -2 -5 -13 o 243.851 247.462 6.686
    -2 -5 -12 o 47.982 44.446 3.313
    -2 -5 -11 o 67.204 74.296 4.372
    -2 -5 -10 o 15.054 12.600 2.432
    -2 -5 -9 o 251.531 254.966 4.730
    -2 -5 -8 o 252.813 253.727 5.164
    -2 -5 -7 o 217.579 214.772 4.208
    -2 -5 -6 o 352.597 329.727 5.826
    -2 -5 -5 o 267.857 281.211 4.760
    -2 -5 -4 o 2486.070 2440.460 29.823
    -2 -5 -3 o 2109.620 2037.630 25.526
    -2 -5 -2 o 80.320 80.242 2.473
    -2 -5 -1 o 134.769 141.199 3.144
    -2 -5 0 o 430.096 448.066 8.505
    -2 -4 -22 o 11.793 15.602 11.517
    -2 -4 -21 o 61.543 57.996 8.563
    -2 -4 -20 o 89.338 95.169 15.172
    -2 -4 -19 o 137.429 135.193 10.625
    -2 -4 -18 o 64.858 59.523 5.595
    -2 -4 -17 o 47.489 40.506 4.167
    -2 -4 -16 o 19.701 21.524 3.229
    -2 -4 -15 o 153.951 141.133 5.992
    -2 -4 -14 o 39.268 36.382 3.296
    -2 -4 -13 o 3.924 3.681 1.903
    -2 -4 -12 o 77.253 78.175 3.938
    -2 -4 -11 o 138.689 145.570 4.767
    -2 -4 -10 o 328.969 345.716 8.555
    -2 -4 -9 o 91.934 81.730 4.708
    -2 -4 -8 o 30.866 27.815 2.289
    -2 -4 -7 o 97.037 101.036 2.537
    -2 -4 -6 o 579.075 563.545 8.240
    -2 -4 -5 o 634.987 639.558 9.193
    -2 -4 -4 o 2002.020 1927.450 24.228
    -2 -4 -3 o 474.447 427.435 7.619
    -2 -4 -2 o 1386.680 1308.970 20.426
    -2 -4 -1 o 3979.630 3786.750 46.352
    -2 -4 0 o 73.628 80.204 3.617
    -2 -3 -23 o 23.921 14.896 8.860
    -2 -3 -22 o 14.576 17.601 7.863
    -2 -3 -21 o 12.515 20.758 5.836
    -2 -3 -20 o 112.832 111.606 10.162
    -2 -3 -19 o 117.827 123.422 6.873
    -2 -3 -18 o 199.578 189.633 7.184
    -2 -3 -17 o 25.142 27.773 3.676
    -2 -3 -16 o -0.210 3.481 2.143
    -2 -3 -15 o 148.522 154.926 7.069
    -2 -3 -14 o 3.894 3.531 2.038
    -2 -3 -13 o 76.404 69.721 6.071
    -2 -3 -12 o 5.378 4.498 1.867
    -2 -3 -11 o 18.922 18.999 2.393
    -2 -3 -10 o 140.243 141.369 4.540
    -2 -3 -9 o 234.839 222.926 8.681
    -2 -3 -8 o 281.220 267.593 7.161
    -2 -3 -7 o 336.575 334.529 12.132
    -2 -3 -6 o 1462.180 1391.070 20.379
    -2 -3 -5 o 4772.010 4449.670 55.098
    -2 -3 -4 o 1581.580 1540.640 19.542
    -2 -3 -3 o 454.247 465.998 6.503
    -2 -3 -2 o 145.301 122.811 2.980
    -2 -3 -1 o 323.388 331.762 5.096
    -2 -3 0 o 676.310 661.392 11.019
    -2 -2 -23 o 42.126 48.513 7.777
    -2 -2 -22 o 23.399 15.826 6.525
    -2 -2 -21 o 78.283 81.447 18.937
    -2 -2 -20 o 132.560 129.252 11.796
    -2 -2 -19 o 32.727 42.458 3.763
    -2 -2 -18 o 4.562 11.950 4.278
    -2 -2 -17 o 52.383 56.062 4.178
    -2 -2 -16 o 403.198 385.064 14.770
    -2 -2 -15 o 112.305 108.313 5.243
    -2 -2 -14 o 52.494 53.820 4.572
    -2 -2 -13 o 16.518 24.555 2.337
    -2 -2 -12 o 45.555 50.588 3.116
    -2 -2 -11 o 152.982 149.883 5.786
    -2 -2 -10 o 250.233 261.377 5.997
    -2 -2 -9 o 180.645 175.156 5.786
    -2 -2 -8 o 22.125 21.308 2.015
    -2 -2 -7 o 491.780 467.095 9.963
    -2 -2 -6 o 1365.630 1237.070 30.658
    -2 -2 -5 o 72.882 73.021 3.383
    -2 -2 -4 o 269.006 255.997 4.249
    -2 -2 -3 o 236.635 243.677 3.898
    -2 -2 -2 o 758.949 720.303 10.937
    -2 -2 -1 o 2600.850 2657.670 30.621
    -2 -2 0 o 582.335 581.675 7.955
    -2 -1 -23 o 15.764 14.267 6.497
    -2 -1 -22 o 32.409 24.322 7.278
    -2 -1 -21 o 50.127 55.959 5.946
    -2 -1 -20 o 6.079 7.156 2.888
    -2 -1 -19 o 257.738 242.482 8.226
    -2 -1 -18 o 135.416 136.602 6.308
    -2 -1 -17 o 162.170 159.261 6.360
    -2 -1 -16 o 14.473 14.051 2.852
    -2 -1 -15 o 178.578 173.082 6.159
    -2 -1 -14 o 88.964 82.163 4.510
    -2 -1 -13 o 14.616 18.283 2.261
    -2 -1 -12 o 41.094 43.380 3.005
    -2 -1 -11 o 358.224 369.735 7.992
    -2 -1 -10 o 389.601 376.524 7.751
    -2 -1 -9 o 48.659 48.821 5.083
    -2 -1 -8 o 2066.590 2080.340 28.649
    -2 -1 -7 o 548.600 517.962 9.292
    -2 -1 -6 o 1678.260 1613.460 27.058
    -2 -1 -5 o 20.535 14.183 2.103
    -2 -1 -4 o 623.028 578.532 11.325
    -2 -1 -3 o 112.588 108.278 2.295
    -2 -1 -2 o 151.843 148.572 2.868
    -2 -1 -1 o 268.913 251.481 4.429
    -2 -1 0 o 794.980 792.889 10.399
    -2 0 1 o 675.102 630.704 9.128
    -2 0 2 o 211.364 203.042 3.884
    -2 0 3 o 1518.580 1486.260 18.605
    -2 0 4 o 1008.260 939.095 22.314
    -2 0 5 o 10.488 15.510 1.824
    -2 0 6 o 1420.040 1422.190 17.546
    -2 0 7 o 75.195 78.109 2.049
    -2 0 8 o 458.360 416.956 6.766
    -2 0 9 o 140.805 129.885 3.013
    -2 0 10 o 332.054 264.010 7.161
    -2 0 11 o 22.940 26.021 1.861
    -2 0 12 o 675.484 802.198 11.398
    -2 0 13 o 3.526 4.402 1.322
    -2 0 14 o 19.515 10.055 3.805
    -2 0 15 o 333.219 331.926 9.363
    -2 0 16 o 20.256 27.269 3.370
    -2 0 17 o 100.798 98.688 6.075
    -2 0 18 o 75.204 58.201 5.657
    -2 0 19 o 22.958 28.044 3.865
    -2 0 20 o 0.752 0.114 2.998
    -2 0 21 o 27.428 33.019 4.643
    -2 0 22 o 269.287 230.761 49.059
    -2 0 23 o 67.817 67.166 14.397
    -2 0 24 o 75.159 78.887 8.859
    -2 0 25 o 188.413 170.866 41.086
    -2 1 1 o 724.280 776.534 9.634
    -2 1 2 o 319.711 288.616 6.832
    -2 1 3 o 314.418 250.221 5.037
    -2 1 4 o 617.458 600.435 11.490
    -2 1 5 o 1316.600 1210.210 20.876
    -2 1 6 o 266.826 265.321 4.516
    -2 1 7 o 3740.260 3386.110 43.803
    -2 1 8 o 127.522 93.374 2.865
    -2 1 9 o 211.573 223.485 4.679
    -2 1 10 o 286.528 275.039 5.028
    -2 1 11 o 149.855 191.081 3.426
    -2 1 12 o 280.216 294.487 5.222
    -2 1 13 o 42.493 44.779 3.126
    -2 1 14 o 751.662 830.566 11.174
    -2 1 15 o 234.992 254.595 5.944
    -2 1 16 o 0.704 4.776 2.183
    -2 1 17 o 0.662 0.020 2.193
    -2 1 18 o 77.230 77.157 8.212
    -2 1 19 o 102.096 97.540 6.708
    -2 1 20 o 70.311 60.224 7.222
    -2 1 21 o 88.580 71.078 8.289
    -2 1 22 o 12.102 3.788 4.810
    -2 1 23 o 276.225 317.130 33.555
    -2 1 24 o 9.631 8.171 5.323
    -2 1 25 o 40.710 44.275 7.508
    -2 2 1 o 1563.160 1506.710 19.084
    -2 2 2 o 105.559 102.377 2.586
    -2 2 3 o 812.493 783.051 10.757
    -2 2 4 o 254.398 243.614 4.339
    -2 2 5 o 543.734 443.100 8.835
    -2 2 6 o 394.591 318.126 7.000
    -2 2 7 o 1721.760 1582.590 25.037
    -2 2 8 o 529.771 527.601 7.817
    -2 2 9 o 764.663 747.659 10.648
    -2 2 10 o 144.343 149.670 3.420
    -2 2 11 o 68.388 78.765 2.440
    -2 2 12 o 741.198 769.650 10.813
    -2 2 13 o 334.165 355.748 6.195
    -2 2 14 o 438.872 477.732 7.614
    -2 2 15 o 131.847 159.134 3.866
    -2 2 16 o 66.595 58.354 4.891
    -2 2 17 o 43.474 60.059 4.182
    -2 2 18 o 104.002 112.794 16.279
    -2 2 19 o 92.821 94.069 7.714
    -2 2 20 o 10.430 11.073 4.247
    -2 2 21 o 46.014 47.769 6.755
    -2 2 22 o 11.549 16.336 4.972
    -2 2 23 o 51.291 41.458 7.267
    -2 2 24 o 99.538 91.907 9.825
    -2 2 25 o 2.285 11.223 5.311
    -2 3 1 o 814.243 807.813 10.549
    -2 3 2 o 135.179 151.943 3.772
    -2 3 3 o 385.719 346.710 6.306
    -2 3 4 o 3374.940 3137.380 39.591
    -2 3 5 o 274.965 252.318 4.522
    -2 3 6 o 1013.280 1021.630 15.101
    -2 3 7 o 1433.990 1449.470 24.776
    -2 3 8 o 323.193 290.802 8.678
    -2 3 9 o 26.150 26.482 1.669
    -2 3 10 o 200.346 187.695 4.246
    -2 3 11 o 341.553 356.316 6.558
    -2 3 12 o 137.048 149.033 3.600
    -2 3 13 o 292.534 328.536 5.787
    -2 3 14 o 203.752 220.850 5.162
    -2 3 15 o 24.751 23.139 2.781
    -2 3 16 o 149.122 167.122 4.628
    -2 3 17 o 14.563 8.032 2.384
    -2 3 18 o 1.654 6.198 3.149
    -2 3 19 o 29.533 27.497 12.846
    -2 3 20 o 18.295 15.474 6.977
    -2 3 21 o 25.661 18.772 5.547
    -2 3 22 o 24.686 16.442 8.195
    -2 3 23 o 58.562 52.922 7.817
    -2 3 24 o 5.081 3.901 5.270
    -2 4 1 o 222.353 238.375 5.472
    -2 4 2 o 366.594 363.651 6.233
    -2 4 3 o 36.551 36.140 2.658
    -2 4 4 o 106.629 99.003 3.197
    -2 4 5 o 648.119 613.729 11.925
    -2 4 6 o 67.057 69.772 3.089
    -2 4 7 o 159.619 161.413 4.636
    -2 4 8 o 125.540 117.757 3.515
    -2 4 9 o 472.867 459.267 8.290
    -2 4 10 o 82.467 86.645 5.275
    -2 4 11 o 543.433 605.682 9.410
    -2 4 12 o 576.780 596.191 9.987
    -2 4 13 o 18.507 17.222 1.940
    -2 4 14 o 600.680 644.282 10.687
    -2 4 15 o 162.123 179.304 6.298
    -2 4 16 o 44.655 45.020 3.006
    -2 4 17 o 145.039 143.774 5.637
    -2 4 18 o 3.993 7.905 2.176
    -2 4 19 o 46.820 43.667 5.923
    -2 4 20 o 14.618 10.275 4.556
    -2 4 21 o 22.984 20.723 5.239
    -2 4 22 o 114.006 92.230 9.745
    -2 4 23 o 23.530 26.592 6.202
    -2 4 24 o 17.537 21.380 6.033
    -2 5 1 o 1285.400 1200.030 16.225
    -2 5 2 o 171.047 160.011 3.356
    -2 5 3 o 111.231 106.798 2.534
    -2 5 4 o 178.872 170.762 3.875
    -2 5 5 o 70.980 93.834 3.219
    -2 5 6 o 151.823 154.262 4.602
    -2 5 7 o 229.151 233.395 5.945
    -2 5 8 o 27.696 31.830 1.945
    -2 5 9 o 700.173 738.130 13.604
    -2 5 10 o 73.039 89.624 5.786
    -2 5 11 o 1275.030 1368.160 19.035
    -2 5 12 o 398.964 437.409 7.848
    -2 5 13 o 225.147 259.080 5.552
    -2 5 14 o 573.218 650.000 10.536
    -2 5 15 o 86.034 96.061 4.156
    -2 5 16 o 22.904 20.374 2.469
    -2 5 17 o 47.347 45.660 3.324
    -2 5 18 o 32.779 29.165 3.521
    -2 5 19 o 41.703 41.816 4.840
    -2 5 20 o 51.646 48.516 6.353
    -2 5 21 o 174.158 174.066 10.524
    -2 5 22 o 4.624 5.168 5.094
    -2 5 23 o -1.220 4.922 4.288
    -2 5 24 o 3.607 2.558 4.524
    -2 6 1 o 1009.220 1009.060 13.239
    -2 6 2 o 631.804 640.743 8.862
    -2 6 3 o 234.620 244.776 4.192
    -2 6 4 o 563.570 552.465 9.188
    -2 6 5 o 8.349 9.612 1.146
    -2 6 6 o 41.866 31.635 2.755
    -2 6 7 o 271.212 289.280 6.783
    -2 6 8 o 30.201 25.009 2.142
    -2 6 9 o 63.279 55.803 3.261
    -2 6 10 o 36.956 31.351 2.438
    -2 6 11 o 160.669 152.147 4.515
    -2 6 12 o 2352.560 2532.720 33.431
    -2 6 13 o 185.414 184.821 5.088
    -2 6 14 o 9.004 6.553 2.174
    -2 6 15 o 152.968 164.011 5.371
    -2 6 16 o 106.463 98.296 4.955
    -2 6 17 o 193.681 199.589 6.065
    -2 6 18 o 107.301 105.426 4.941
    -2 6 19 o 59.455 55.255 4.741
    -2 6 20 o 7.035 5.345 4.017
    -2 6 21 o 24.301 19.425 5.316
    -2 6 22 o 150.121 155.217 10.995
    -2 6 23 o 55.330 68.909 10.410
    -2 6 24 o 20.782 24.991 6.064
    -2 7 1 o 715.832 695.072 10.057
    -2 7 2 o 85.542 90.169 2.553
    -2 7 3 o 15.705 14.457 1.274
    -2 7 4 o 1881.700 1840.840 28.405
    -2 7 5 o 1174.460 1241.270 17.194
    -2 7 6 o 335.741 332.290 9.248
    -2 7 7 o 300.925 323.126 7.488
    -2 7 8 o 739.091 769.099 14.262
    -2 7 9 o 25.456 23.674 2.690
    -2 7 10 o 157.238 157.656 4.557
    -2 7 11 o 44.457 53.387 2.753
    -2 7 12 o 308.462 319.817 6.856
    -2 7 13 o 205.153 215.260 5.537
    -2 7 14 o 333.484 370.467 7.597
    -2 7 15 o 20.074 17.097 2.451
    -2 7 16 o 68.811 68.939 4.041
    -2 7 17 o 31.794 30.117 3.089
    -2 7 18 o 35.077 30.894 3.804
    -2 7 19 o 94.900 93.337 5.814
    -2 7 20 o 99.990 102.769 6.291
    -2 7 21 o 3.632 7.992 4.275
    -2 7 22 o 100.868 99.007 12.625
    -2 7 23 o 14.001 14.278 5.404
    -2 8 1 o 93.261 89.432 2.839
    -2 8 2 o 134.856 125.797 3.265
    -2 8 3 o 43.867 39.305 2.002
    -2 8 4 o 39.819 44.280 2.260
    -2 8 5 o 16.129 13.976 1.599
    -2 8 6 o 42.281 46.666 2.909
    -2 8 7 o 239.235 260.249 11.844
    -2 8 8 o 24.824 25.182 2.720
    -2 8 9 o 287.155 281.577 6.482
    -2 8 10 o 388.670 397.858 7.935
    -2 8 11 o 36.918 37.078 2.728
    -2 8 12 o 335.887 356.582 9.015
    -2 8 13 o -0.288 0.240 1.500
    -2 8 14 o 33.256 30.115 2.850
    -2 8 15 o 98.219 112.251 4.583
    -2 8 16 o 120.680 117.640 5.237
    -2 8 17 o 195.733 187.859 6.429
    -2 8 18 o 28.362 27.861 3.211
    -2 8 19 o 54.618 51.331 4.258
    -2 8 20 o 25.446 25.111 7.146
    -2 8 21 o 28.464 36.975 5.636
    -2 8 22 o 86.135 69.693 8.587
    -2 8 23 o 47.693 56.231 20.488
    -2 9 1 o 279.095 301.351 5.240
    -2 9 2 o 175.058 168.831 3.901
    -2 9 3 o 209.921 199.791 4.327
    -2 9 4 o 444.358 464.305 8.236
    -2 9 5 o 130.287 133.700 4.203
    -2 9 6 o 183.812 195.932 4.521
    -2 9 7 o 1083.890 1088.720 19.907
    -2 9 8 o 170.370 185.701 7.246
    -2 9 9 o 113.886 109.020 5.978
    -2 9 10 o 917.738 976.448 15.137
    -2 9 11 o 223.018 230.496 5.876
    -2 9 12 o 104.725 108.116 4.248
    -2 9 13 o 48.135 49.215 4.827
    -2 9 14 o 21.731 20.761 2.584
    -2 9 15 o -0.058 2.073 1.778
    -2 9 16 o 39.100 40.950 3.772
    -2 9 17 o 1.980 0.114 2.074
    -2 9 18 o 27.921 22.637 3.224
    -2 9 19 o 11.561 13.723 2.810
    -2 9 20 o 43.988 40.503 4.768
    -2 9 21 o 113.417 116.149 7.055
    -2 9 22 o 27.661 16.613 8.860
    -2 9 23 o 46.841 48.861 7.112
    -2 10 1 o 90.061 91.263 3.836
    -2 10 2 o 104.158 94.513 5.477
    -2 10 3 o 41.893 44.905 2.661
    -2 10 4 o 4.646 5.181 1.116
    -2 10 5 o 395.916 419.810 8.344
    -2 10 6 o 26.590 27.605 2.145
    -2 10 7 o 103.395 86.471 4.992
    -2 10 8 o 1.904 4.508 1.822
    -2 10 9 o 1358.430 1457.250 20.928
    -2 10 10 o 37.133 42.279 3.015
    -2 10 11 o 50.556 55.738 3.693
    -2 10 12 o 52.619 56.446 6.074
    -2 10 13 o 82.595 75.004 4.341
    -2 10 14 o 2.449 4.251 1.878
    -2 10 15 o 16.418 10.018 2.590
    -2 10 16 o 47.580 41.215 3.875
    -2 10 17 o 35.242 39.590 3.551
    -2 10 18 o 53.698 46.475 4.166
    -2 10 19 o 18.879 17.737 5.147
    -2 10 20 o 120.540 112.091 6.287
    -2 10 21 o 79.146 75.809 6.213
    -2 10 22 o 5.247 7.506 8.638
    -2 11 1 o 591.675 559.809 10.120
    -2 11 2 o 624.767 605.204 9.620
    -2 11 3 o 118.738 112.323 3.427
    -2 11 4 o 387.063 380.418 6.653
    -2 11 5 o 56.289 52.324 3.206
    -2 11 6 o 818.170 942.263 14.194
    -2 11 7 o 1556.970 1799.220 27.522
    -2 11 8 o 179.488 177.908 8.268
    -2 11 9 o 6.873 13.239 2.046
    -2 11 10 o 120.700 121.047 4.722
    -2 11 11 o 21.201 23.055 2.519
    -2 11 12 o 3.739 4.764 2.118
    -2 11 13 o 23.137 22.673 4.316
    -2 11 14 o 4.452 5.602 2.941
    -2 11 15 o 35.088 43.000 3.346
    -2 11 16 o 164.078 151.578 6.376
    -2 11 17 o 33.232 28.669 3.575
    -2 11 18 o 114.830 98.527 8.123
    -2 11 19 o 297.900 300.642 8.860
    -2 11 20 o 1.161 2.227 3.197
    -2 11 21 o 7.381 13.279 4.734
    -2 11 22 o 74.204 75.638 9.396
    -2 12 1 o 27.924 24.775 2.249
    -2 12 2 o 198.083 184.585 4.987
    -2 12 3 o 292.405 313.082 6.029
    -2 12 4 o 260.005 294.377 5.279
    -2 12 5 o 114.520 111.009 4.240
    -2 12 6 o 40.141 41.448 3.505
    -2 12 7 o 185.410 202.587 6.728
    -2 12 8 o 110.391 116.736 5.673
    -2 12 9 o 237.189 220.356 6.471
    -2 12 10 o 179.676 203.019 7.800
    -2 12 11 o 48.620 50.835 4.316
    -2 12 12 o 34.822 34.165 3.127
    -2 12 13 o 42.434 34.729 3.422
    -2 12 14 o 41.655 40.108 3.553
    -2 12 15 o 120.784 108.310 5.650
    -2 12 16 o 134.648 103.062 13.555
    -2 12 17 o 89.570 88.301 5.722
    -2 12 18 o 67.778 62.254 6.650
    -2 12 19 o 31.324 28.364 4.864
    -2 12 20 o 28.422 23.712 4.188
    -2 12 21 o 40.915 51.461 5.055
    -2 13 1 o 47.094 42.394 2.889
    -2 13 2 o 138.817 153.003 4.412
    -2 13 3 o 44.859 49.920 2.696
    -2 13 4 o 17.136 20.077 1.781
    -2 13 5 o 42.604 46.726 3.325
    -2 13 6 o 0.715 4.571 2.309
    -2 13 7 o 132.267 154.846 6.231
    -2 13 8 o 59.455 58.435 4.610
    -2 13 9 o 16.789 17.079 2.445
    -2 13 10 o 19.076 14.916 2.571
    -2 13 11 o 90.709 85.978 4.719
    -2 13 12 o 6.363 4.549 2.102
    -2 13 13 o 39.048 31.571 3.868
    -2 13 14 o 25.109 25.674 3.097
    -2 13 15 o 122.649 121.488 5.749
    -2 13 16 o 186.472 164.873 7.135
    -2 13 17 o 311.074 289.594 8.988
    -2 13 18 o 81.577 75.911 5.306
    -2 13 19 o 18.614 18.765 4.827
    -2 13 20 o 142.456 139.686 7.038
    -2 14 1 o 185.386 194.332 5.292
    -2 14 2 o 119.309 109.609 6.010
    -2 14 3 o 44.999 44.394 2.809
    -2 14 4 o 40.918 50.334 3.080
    -2 14 5 o 46.989 51.435 6.622
    -2 14 6 o 40.188 43.813 3.820
    -2 14 7 o 56.456 59.758 4.511
    -2 14 8 o 10.838 8.348 4.591
    -2 14 9 o 115.652 94.705 9.197
    -2 14 10 o 54.254 58.055 4.159
    -2 14 11 o 43.660 43.179 3.632
    -2 14 12 o 582.054 603.601 11.991
    -2 14 13 o 147.567 131.385 5.995
    -2 14 14 o 9.353 11.667 2.697
    -2 14 15 o 9.166 9.741 3.708
    -2 14 16 o 23.715 24.031 4.891
    -2 14 17 o 40.025 33.784 4.540
    -2 14 18 o 29.071 30.371 3.936
    -2 14 19 o 8.591 5.407 3.901
    -2 15 1 o 34.604 33.373 2.802
    -2 15 2 o 125.394 124.266 8.726
    -2 15 3 o 26.692 27.994 3.293
    -2 15 4 o 164.667 157.371 10.674
    -2 15 5 o 69.919 73.537 4.911
    -2 15 6 o 216.837 227.668 7.912
    -2 15 7 o 8.662 9.696 2.720
    -2 15 8 o 143.947 149.063 7.147
    -2 15 9 o 168.624 161.016 6.199
    -2 15 10 o 185.607 171.924 7.704
    -2 15 11 o 45.294 43.142 4.380
    -2 15 12 o 131.966 109.892 5.723
    -2 15 13 o 218.041 194.035 7.279
    -2 15 14 o 58.386 55.293 6.611
    -2 15 15 o 183.389 162.497 8.216
    -2 15 16 o 3.788 4.968 3.013
    -2 15 17 o 43.837 43.373 5.885
    -2 15 18 o 5.904 5.600 4.208
    -2 16 1 o 127.368 111.069 4.771
    -2 16 2 o 101.731 104.842 4.422
    -2 16 3 o 75.165 71.932 6.872
    -2 16 4 o 3.488 3.598 2.703
    -2 16 5 o 233.474 228.921 9.845
    -2 16 6 o 38.109 42.641 4.071
    -2 16 7 o 27.598 29.030 3.875
    -2 16 8 o 82.870 84.793 5.911
    -2 16 9 o 19.395 12.114 2.926
    -2 16 10 o 156.305 152.354 6.165
    -2 16 11 o 73.375 67.801 6.266
    -2 16 12 o 4.368 3.738 2.518
    -2 16 13 o 38.200 44.295 4.058
    -2 16 14 o 112.033 87.521 7.996
    -2 16 15 o 5.508 3.585 3.657
    -2 16 16 o 42.605 40.631 5.661
    -2 16 17 o 17.488 14.127 5.388
    -2 17 1 o 12.197 11.648 2.300
    -2 17 2 o 15.947 15.079 2.906
    -2 17 3 o 19.610 19.016 4.540
    -2 17 4 o 673.163 636.390 18.605
    -2 17 5 o 284.883 256.345 11.377
    -2 17 6 o 29.584 30.256 6.312
    -2 17 7 o 52.454 56.135 4.970
    -2 17 8 o 19.640 20.713 3.618
    -2 17 9 o 41.821 41.174 3.648
    -2 17 10 o 31.383 28.337 4.272
    -2 17 11 o 166.392 140.249 8.571
    -2 17 12 o 39.283 34.725 5.014
    -2 17 13 o 465.770 441.443 14.225
    -2 17 14 o 83.678 78.750 8.355
    -2 17 15 o 19.894 19.816 5.320
    -2 17 16 o 101.103 89.999 9.299
    -2 18 1 o 64.204 64.897 4.995
    -2 18 2 o 131.523 122.422 7.069
    -2 18 3 o 77.491 68.352 6.806
    -2 18 4 o 153.899 141.198 8.988
    -2 18 5 o 52.062 41.833 5.776
    -2 18 6 o 20.952 12.575 4.712
    -2 18 7 o 33.095 33.629 5.362
    -2 18 8 o 23.073 19.811 4.792
    -2 18 9 o 143.331 126.727 8.258
    -2 18 10 o 181.057 157.769 13.806
    -2 18 11 o 4.484 5.547 5.648
    -2 18 12 o 36.317 27.886 6.217
    -2 18 13 o 347.560 341.307 14.633
    -2 18 14 o 113.185 95.936 19.048
    -2 18 15 o 191.365 164.851 12.666
    -2 19 1 o 74.319 63.128 5.698
    -2 19 2 o 35.428 27.762 5.203
    -2 19 3 o 8.338 9.750 4.208
    -2 19 4 o 124.565 112.343 15.504
    -2 19 5 o 54.572 48.873 6.279
    -2 19 6 o 13.134 13.942 4.219
    -2 19 7 o 195.918 190.903 30.454
    -2 19 8 o 106.456 90.173 8.505
    -2 19 9 o 10.953 15.152 4.628
    -2 19 10 o 112.420 99.263 9.098
    -2 19 11 o 76.712 64.171 10.078
    -2 19 12 o 54.979 55.881 7.119
    -2 19 13 o 98.311 92.874 15.283
    -2 20 1 o 185.857 166.823 23.035
    -2 20 2 o 29.604 32.453 5.154
    -2 20 3 o 69.782 58.692 6.910
    -2 20 4 o 110.095 100.302 8.515
    -2 20 5 o 81.036 61.930 7.498
    -2 20 6 o 167.656 161.672 9.939
    -2 20 7 o 129.395 113.368 11.407
    -2 20 8 o 76.579 73.621 14.286
    -2 20 9 o 183.129 155.912 19.159
    -2 20 10 o 8.998 14.335 4.662
    -2 20 11 o 137.291 109.357 10.437
    -2 20 12 o 59.416 55.391 11.296
    -2 21 1 o 24.310 17.989 11.074
    -2 21 2 o 89.462 90.739 7.925
    -2 21 3 o -1.883 11.332 3.987
    -2 21 4 o 4.762 4.812 8.084
    -2 21 5 o 211.607 197.663 11.485
    -2 21 6 o 71.117 65.724 7.450
    -2 21 7 o 148.287 120.465 10.631
    -2 21 8 o 107.588 90.006 9.153
    -2 21 9 o 33.472 15.103 6.439
    -2 22 1 o 21.772 24.315 5.081
    -2 22 2 o 77.775 68.803 7.714
    -2 22 3 o 37.471 29.417 10.853
    -2 22 4 o -0.539 7.370 3.974
    -2 22 5 o 318.050 297.040 13.942
    -2 22 6 o 38.982 30.870 10.410
    -1 -23 -1 o 45.078 46.703 8.084
    -1 -23 0 o 108.794 102.663 12.182
    -1 -22 -6 o 34.358 42.185 8.084
    -1 -22 -5 o 38.755 38.178 7.281
    -1 -22 -4 o 47.462 62.049 8.306
    -1 -22 -3 o 25.012 30.971 6.572
    -1 -22 -2 o 92.975 89.059 9.788
    -1 -22 -1 o 65.214 78.244 8.691
    -1 -22 0 o 46.041 40.797 14.950
    -1 -21 -9 o 56.144 51.313 8.325
    -1 -21 -8 o 19.584 25.889 6.386
    -1 -21 -7 o 60.942 54.950 8.230
    -1 -21 -6 o 32.715 30.093 13.289
    -1 -21 -5 o 47.334 49.791 7.655
    -1 -21 -4 o 135.856 129.658 10.964
    -1 -21 -3 o 99.464 107.007 9.492
    -1 -21 -2 o 171.392 174.774 12.514
    -1 -21 -1 o 16.836 20.747 6.091
    -1 -21 0 o 91.790 80.173 14.507
    -1 -20 -11 o 126.338 145.468 10.941
    -1 -20 -10 o 97.669 109.240 9.834
    -1 -20 -9 o 14.397 12.350 5.534
    -1 -20 -8 o 208.616 227.625 13.200
    -1 -20 -7 o 7.531 0.309 5.263
    -1 -20 -6 o 283.592 306.931 13.758
    -1 -20 -5 o 49.511 47.647 8.860
    -1 -20 -4 o 171.175 169.709 11.504
    -1 -20 -3 o 21.009 17.955 5.945
    -1 -20 -2 o 83.419 80.015 8.683
    -1 -20 -1 o 54.287 62.397 7.655
    -1 -20 0 o 28.111 23.746 6.330
    -1 -19 -13 o 16.979 15.058 6.645
    -1 -19 -12 o 35.124 38.680 4.865
    -1 -19 -11 o 83.516 86.780 6.103
    -1 -19 -10 o 179.046 177.911 8.381
    -1 -19 -9 o 13.994 11.562 4.667
    -1 -19 -8 o 22.876 28.037 4.030
    -1 -19 -7 o 6.448 6.014 3.229
    -1 -19 -6 o 59.493 56.788 5.985
    -1 -19 -5 o 35.120 39.081 5.557
    -1 -19 -4 o 164.506 158.929 26.468
    -1 -19 -3 o 12.382 13.959 4.787
    -1 -19 -2 o 79.618 87.637 9.745
    -1 -19 -1 o 64.404 68.951 11.739
    -1 -19 0 o 151.543 134.811 10.720
    -1 -18 -15 o 20.321 33.325 6.431
    -1 -18 -14 o 112.122 94.808 10.501
    -1 -18 -13 o 71.796 75.511 8.461
    -1 -18 -12 o 78.954 79.218 7.513
    -1 -18 -11 o 74.252 66.209 5.671
    -1 -18 -10 o 6.588 5.702 3.397
    -1 -18 -9 o 34.866 38.016 4.186
    -1 -18 -8 o 5.622 9.002 3.197
    -1 -18 -7 o 34.145 24.200 5.797
    -1 -18 -6 o 37.006 37.773 4.641
    -1 -18 -5 o 75.734 88.213 4.888
    -1 -18 -4 o 74.210 74.271 4.753
    -1 -18 -3 o 205.604 202.055 7.089
    -1 -18 -2 o 179.430 171.024 6.687
    -1 -18 -1 o 171.068 172.003 7.832
    -1 -18 0 o 85.096 82.828 8.708
    -1 -17 -16 o 17.896 34.657 6.505
    -1 -17 -15 o 20.790 26.582 6.373
    -1 -17 -14 o 363.963 357.602 15.925
    -1 -17 -13 o 177.256 175.073 9.718
    -1 -17 -12 o 107.938 114.620 6.400
    -1 -17 -11 o 72.725 77.862 5.321
    -1 -17 -10 o 4.931 4.848 3.174
    -1 -17 -9 o 88.042 94.017 5.488
    -1 -17 -8 o 21.042 21.014 3.499
    -1 -17 -7 o 201.829 189.716 7.293
    -1 -17 -6 o 41.149 44.137 3.946
    -1 -17 -5 o 7.228 15.309 2.776
    -1 -17 -4 o 223.945 236.055 7.208
    -1 -17 -3 o -0.571 3.515 2.364
    -1 -17 -2 o 2.457 3.311 2.407
    -1 -17 -1 o 179.222 164.945 7.385
    -1 -17 0 o 12.826 15.595 2.702
    -1 -16 -17 o 18.627 22.260 9.192
    -1 -16 -16 o 63.865 61.821 8.552
    -1 -16 -15 o 305.950 298.332 15.006
    -1 -16 -14 o 90.435 93.739 9.177
    -1 -16 -13 o 32.370 37.429 4.396
    -1 -16 -12 o 159.427 154.227 10.838
    -1 -16 -11 o 145.934 155.175 6.772
    -1 -16 -10 o 66.877 64.617 4.928
    -1 -16 -9 o 62.528 65.023 4.729
    -1 -16 -8 o 1.743 0.417 2.563
    -1 -16 -7 o 34.637 26.032 3.577
    -1 -16 -6 o 34.546 35.230 4.412
    -1 -16 -5 o 92.479 104.899 5.033
    -1 -16 -4 o 19.391 20.843 3.005
    -1 -16 -3 o 177.393 169.870 9.591
    -1 -16 -2 o 24.345 22.273 2.941
    -1 -16 -1 o 44.912 47.180 3.545
    -1 -16 0 o 351.676 365.697 10.339
    -1 -15 -18 o 10.749 2.071 5.833
    -1 -15 -17 o 26.756 24.885 6.633
    -1 -15 -16 o 121.425 112.147 12.957
    -1 -15 -15 o 56.870 52.851 7.925
    -1 -15 -14 o -1.393 2.888 4.494
    -1 -15 -13 o 11.627 14.467 3.273
    -1 -15 -12 o 116.659 112.214 7.960
    -1 -15 -11 o 181.120 183.498 7.090
    -1 -15 -10 o 54.625 55.372 4.564
    -1 -15 -9 o 10.236 10.922 3.964
    -1 -15 -8 o 6.763 11.280 2.669
    -1 -15 -7 o 385.758 397.039 9.262
    -1 -15 -6 o 389.349 412.117 9.151
    -1 -15 -5 o 41.557 46.443 3.540
    -1 -15 -4 o 246.740 255.446 7.080
    -1 -15 -3 o 520.818 543.023 10.722
    -1 -15 -2 o 288.716 304.296 7.609
    -1 -15 -1 o 36.784 39.113 3.187
    -1 -15 0 o 44.475 50.861 3.342
    -1 -14 -19 o 10.653 7.375 6.667
    -1 -14 -18 o 5.890 3.984 5.483
    -1 -14 -17 o 17.644 9.379 6.312
    -1 -14 -16 o 5.668 10.872 6.091
    -1 -14 -15 o 63.481 65.147 7.929
    -1 -14 -14 o 122.697 134.987 9.807
    -1 -14 -13 o 113.198 103.372 5.980
    -1 -14 -12 o 0.900 0.387 2.407
    -1 -14 -11 o 14.595 17.268 3.056
    -1 -14 -10 o 44.207 41.278 3.853
    -1 -14 -9 o 35.462 36.737 4.898
    -1 -14 -8 o 433.487 456.498 10.496
    -1 -14 -7 o 144.309 128.322 7.321
    -1 -14 -6 o 12.483 6.717 2.472
    -1 -14 -5 o 12.189 13.153 2.476
    -1 -14 -4 o 492.709 530.938 10.114
    -1 -14 -3 o 19.339 18.500 2.553
    -1 -14 -2 o 146.201 155.151 5.236
    -1 -14 -1 o 128.996 132.423 5.946
    -1 -14 0 o 56.514 65.714 3.429
    -1 -13 -20 o 154.195 118.824 31.340
    -1 -13 -19 o 3.328 2.390 5.483
    -1 -13 -18 o 46.729 41.324 7.741
    -1 -13 -17 o 82.801 88.634 9.207
    -1 -13 -16 o 10.490 12.303 5.434
    -1 -13 -15 o 38.154 36.571 6.651
    -1 -13 -14 o 71.051 64.393 14.950
    -1 -13 -13 o 85.841 84.105 5.108
    -1 -13 -12 o 21.214 17.877 3.275
    -1 -13 -11 o 94.955 94.554 5.103
    -1 -13 -10 o 148.611 162.612 5.936
    -1 -13 -9 o 8.183 8.771 2.314
    -1 -13 -8 o 33.303 38.773 3.316
    -1 -13 -7 o 57.971 66.173 3.706
    -1 -13 -6 o 10.984 11.308 2.332
    -1 -13 -5 o 84.692 88.969 4.218
    -1 -13 -4 o 92.195 92.416 4.334
    -1 -13 -3 o 63.523 65.419 4.188
    -1 -13 -2 o 0.555 1.273 1.722
    -1 -13 -1 o 187.043 208.165 6.362
    -1 -13 0 o 1246.560 1434.570 20.851
    -1 -12 -20 o 74.005 69.800 9.748
    -1 -12 -19 o 130.123 122.465 11.757
    -1 -12 -18 o 67.349 68.675 8.642
    -1 -12 -17 o 24.228 16.065 6.187
    -1 -12 -16 o 24.134 25.917 6.136
    -1 -12 -15 o 54.557 51.723 7.340
    -1 -12 -14 o 23.143 28.699 12.403
    -1 -12 -13 o 1.254 2.906 2.055
    -1 -12 -12 o 175.690 184.653 6.230
    -1 -12 -11 o 84.920 99.541 6.931
    -1 -12 -10 o 282.681 267.870 11.541
    -1 -12 -9 o 74.276 74.118 4.946
    -1 -12 -8 o 192.909 207.262 5.765
    -1 -12 -7 o 163.731 171.873 5.269
    -1 -12 -6 o 862.239 933.672 14.365
    -1 -12 -5 o 206.160 221.482 7.864
    -1 -12 -4 o 271.541 306.178 6.607
    -1 -12 -3 o 322.802 375.471 7.222
    -1 -12 -2 o 1065.540 1095.850 16.713
    -1 -12 -1 o -2.455 0.346 1.060
    -1 -12 0 o 72.922 65.062 2.330
    -1 -11 -21 o 170.214 146.984 13.680
    -1 -11 -20 o 19.620 7.279 6.230
    -1 -11 -19 o 53.928 43.917 10.853
    -1 -11 -18 o 58.504 44.505 20.709
    -1 -11 -17 o 17.591 10.353 5.466
    -1 -11 -16 o 218.088 240.894 12.079
    -1 -11 -15 o 249.867 276.189 12.133
    -1 -11 -14 o 35.792 42.155 7.420
    -1 -11 -13 o 137.561 130.345 6.809
    -1 -11 -12 o 11.097 13.772 2.429
    -1 -11 -11 o 54.047 60.981 3.641
    -1 -11 -10 o 34.255 37.778 3.044
    -1 -11 -9 o 473.268 510.345 9.564
    -1 -11 -8 o 454.305 523.859 9.114
    -1 -11 -7 o 38.598 43.915 2.855
    -1 -11 -6 o 153.528 145.318 4.771
    -1 -11 -5 o 212.655 225.951 5.609
    -1 -11 -4 o 513.290 578.374 9.492
    -1 -11 -3 o 106.008 109.490 3.061
    -1 -11 -2 o 508.720 564.053 8.900
    -1 -11 -1 o 364.770 414.755 6.159
    -1 -11 0 o 330.457 351.704 5.151
    -1 -10 -21 o 14.249 18.890 12.071
    -1 -10 -20 o 15.235 22.373 8.970
    -1 -10 -19 o 78.872 80.492 9.012
    -1 -10 -18 o 745.741 782.759 34.552
    -1 -10 -17 o 179.763 175.676 11.517
    -1 -10 -16 o 27.543 23.748 5.686
    -1 -10 -15 o 27.910 24.246 10.410
    -1 -10 -14 o 32.544 42.515 5.449
    -1 -10 -13 o 34.886 30.888 3.115
    -1 -10 -12 o 48.355 53.713 3.423
    -1 -10 -11 o 43.215 51.331 3.209
    -1 -10 -10 o 77.622 86.758 3.896
    -1 -10 -9 o 82.208 84.476 5.627
    -1 -10 -8 o 453.330 433.111 8.832
    -1 -10 -7 o 139.153 141.094 4.405
    -1 -10 -6 o 7.349 11.440 1.726
    -1 -10 -5 o 1143.010 1200.470 17.300
    -1 -10 -4 o 267.490 277.914 6.618
    -1 -10 -3 o 70.473 65.630 2.438
    -1 -10 -2 o 334.761 338.301 5.602
    -1 -10 -1 o 87.691 93.110 2.852
    -1 -10 0 o 488.926 533.676 8.272
    -1 -9 -22 o 24.785 25.986 7.237
    -1 -9 -21 o 77.568 80.824 11.296
    -1 -9 -20 o 88.312 89.236 20.266
    -1 -9 -19 o 185.312 197.400 12.548
    -1 -9 -18 o 140.120 136.303 11.069
    -1 -9 -17 o 126.829 130.570 9.823
    -1 -9 -16 o 38.898 31.732 5.982
    -1 -9 -15 o 202.506 182.924 10.533
    -1 -9 -14 o 55.938 59.062 4.719
    -1 -9 -13 o 182.051 190.855 5.698
    -1 -9 -12 o 16.715 18.019 2.280
    -1 -9 -11 o 37.946 37.127 2.900
    -1 -9 -10 o 212.922 241.936 5.749
    -1 -9 -9 o 7.692 8.369 1.740
    -1 -9 -8 o 121.153 138.623 4.795
    -1 -9 -7 o 96.766 88.720 3.583
    -1 -9 -6 o 200.339 224.468 5.021
    -1 -9 -5 o 22.559 24.111 1.989
    -1 -9 -4 o 276.167 278.858 5.866
    -1 -9 -3 o 1791.450 1764.200 25.000
    -1 -9 -2 o 171.051 153.981 3.481
    -1 -9 -1 o 636.522 571.089 8.914
    -1 -9 0 o 53.859 47.126 2.038
    -1 -8 -22 o 69.262 53.640 9.629
    -1 -8 -21 o 32.661 38.492 9.745
    -1 -8 -20 o 2.422 9.116 5.328
    -1 -8 -19 o 58.001 48.592 7.813
    -1 -8 -18 o 13.535 20.751 5.157
    -1 -8 -17 o 16.636 22.648 13.843
    -1 -8 -16 o 93.458 81.518 8.142
    -1 -8 -15 o 26.290 30.077 5.038
    -1 -8 -14 o 3.804 5.147 1.890
    -1 -8 -13 o 68.192 71.264 3.298
    -1 -8 -12 o 9.823 12.200 1.629
    -1 -8 -11 o 325.962 355.643 8.911
    -1 -8 -10 o 186.937 191.124 4.482
    -1 -8 -9 o 435.974 459.785 7.364
    -1 -8 -8 o 371.341 375.838 7.294
    -1 -8 -7 o 83.813 80.523 3.996
    -1 -8 -6 o 334.891 343.938 6.542
    -1 -8 -5 o 776.644 753.399 12.172
    -1 -8 -4 o 162.043 148.455 4.175
    -1 -8 -3 o 998.088 1009.240 14.755
    -1 -8 -2 o 1041.900 1023.800 13.328
    -1 -8 -1 o 200.683 190.354 3.673
    -1 -8 0 o 170.873 143.625 4.109
    -1 -7 -23 o 85.582 75.008 10.445
    -1 -7 -22 o 63.640 63.268 14.397
    -1 -7 -21 o 40.383 30.415 7.646
    -1 -7 -20 o 83.731 62.844 9.037
    -1 -7 -19 o 46.192 33.729 7.119
    -1 -7 -18 o 3.293 8.990 4.540
    -1 -7 -17 o 12.724 7.838 9.413
    -1 -7 -16 o 164.154 159.746 13.068
    -1 -7 -15 o 37.762 43.092 3.126
    -1 -7 -14 o 127.203 127.232 4.859
    -1 -7 -13 o 156.387 149.332 3.857
    -1 -7 -12 o 363.744 358.157 6.753
    -1 -7 -11 o 272.577 288.460 5.499
    -1 -7 -10 o 543.082 555.562 8.550
    -1 -7 -9 o 170.067 188.379 4.045
    -1 -7 -8 o 38.928 41.054 2.104
    -1 -7 -7 o 350.791 365.274 5.882
    -1 -7 -6 o 292.563 289.529 5.668
    -1 -7 -5 o 872.343 909.478 13.142
    -1 -7 -4 o 336.025 328.257 6.458
    -1 -7 -3 o 2870.380 2647.030 37.983
    -1 -7 -2 o 752.263 734.579 11.404
    -1 -7 -1 o 274.820 271.982 5.395
    -1 -7 0 o 101.040 90.929 2.537
    -1 -6 -23 o 40.706 44.163 8.177
    -1 -6 -22 o 44.817 51.313 8.109
    -1 -6 -21 o 5.899 10.348 5.357
    -1 -6 -20 o 184.218 176.303 13.621
    -1 -6 -19 o 9.684 5.546 4.814
    -1 -6 -18 o -7.418 0.344 4.319
    -1 -6 -17 o 53.918 46.245 6.431
    -1 -6 -16 o 18.603 17.281 2.689
    -1 -6 -15 o 77.229 85.572 4.071
    -1 -6 -14 o 240.425 261.676 6.313
    -1 -6 -13 o 403.915 426.726 7.028
    -1 -6 -12 o 177.931 197.520 5.271
    -1 -6 -11 o 243.327 242.239 6.388
    -1 -6 -10 o 440.733 431.085 7.185
    -1 -6 -9 o 59.916 68.566 2.441
    -1 -6 -8 o 238.068 232.628 4.614
    -1 -6 -7 o 584.179 583.856 8.439
    -1 -6 -6 o 79.829 78.524 2.449
    -1 -6 -5 o 220.818 222.017 4.545
    -1 -6 -4 o 334.556 277.318 5.972
    -1 -6 -3 o 1744.460 1639.520 23.670
    -1 -6 -2 o 916.666 865.920 13.231
    -1 -6 -1 o 669.978 658.725 10.185
    -1 -6 0 o 358.480 350.397 8.380
    -1 -5 -23 o 9.093 11.540 6.540
    -1 -5 -22 o 62.505 63.743 8.768
    -1 -5 -21 o 19.199 21.264 6.171
    -1 -5 -20 o 140.464 120.609 11.282
    -1 -5 -19 o 12.837 9.149 5.197
    -1 -5 -18 o 302.185 306.144 25.914
    -1 -5 -17 o 31.834 32.439 5.399
    -1 -5 -16 o 269.656 278.385 7.165
    -1 -5 -15 o 53.843 52.157 4.060
    -1 -5 -14 o 198.944 213.100 6.408
    -1 -5 -13 o 27.157 29.309 1.821
    -1 -5 -12 o 47.241 42.490 2.107
    -1 -5 -11 o 70.594 71.355 2.443
    -1 -5 -10 o 133.127 142.323 3.345
    -1 -5 -9 o 269.219 275.802 4.910
    -1 -5 -8 o 112.563 101.402 4.235
    -1 -5 -7 o 1039.970 995.266 13.434
    -1 -5 -6 o 450.188 404.697 7.142
    -1 -5 -5 o 6.641 7.554 1.063
    -1 -5 -4 o 38.544 27.019 1.793
    -1 -5 -3 o 1482.250 1419.760 18.044
    -1 -5 -2 o 1903.360 1756.950 30.530
    -1 -5 -1 o 410.040 391.854 6.694
    -1 -5 0 o 417.247 383.302 9.301
    -1 -4 -23 o 26.918 38.597 7.376
    -1 -4 -22 o 38.011 41.231 8.749
    -1 -4 -21 o 192.492 186.441 13.013
    -1 -4 -20 o 48.237 50.251 7.206
    -1 -4 -19 o 42.505 44.032 13.178
    -1 -4 -18 o 245.722 277.821 12.247
    -1 -4 -17 o 82.799 81.292 4.441
    -1 -4 -16 o 163.669 186.392 6.362
    -1 -4 -15 o 80.680 85.360 4.187
    -1 -4 -14 o 28.549 24.820 2.651
    -1 -4 -13 o 212.139 212.080 4.175
    -1 -4 -12 o 50.655 53.788 2.169
    -1 -4 -11 o 58.788 52.676 2.102
    -1 -4 -10 o 728.738 738.330 9.313
    -1 -4 -9 o 436.834 432.126 6.771
    -1 -4 -8 o 227.888 221.214 4.148
    -1 -4 -7 o 34.835 44.390 2.221
    -1 -4 -6 o 87.026 68.886 2.271
    -1 -4 -5 o 503.621 480.844 7.371
    -1 -4 -4 o 1521.900 1421.880 18.358
    -1 -4 -3 o 857.114 798.546 10.982
    -1 -4 -2 o 1105.160 1101.260 13.606
    -1 -4 -1 o 485.638 516.691 7.411
    -1 -4 0 o 823.858 812.688 13.377
    -1 -3 -24 o 70.683 59.291 9.823
    -1 -3 -23 o 60.204 62.789 11.960
    -1 -3 -22 o 72.582 60.863 9.174
    -1 -3 -21 o 24.174 19.476 6.237
    -1 -3 -20 o 12.723 13.429 5.232
    -1 -3 -19 o 9.677 6.784 4.696
    -1 -3 -18 o 153.729 156.444 6.224
    -1 -3 -17 o 233.671 239.444 6.781
    -1 -3 -16 o 411.081 421.374 9.559
    -1 -3 -15 o 5.667 8.886 2.392
    -1 -3 -14 o 598.242 610.825 11.028
    -1 -3 -13 o 321.251 323.155 5.297
    -1 -3 -12 o 95.010 87.891 2.756
    -1 -3 -11 o 233.965 226.689 4.078
    -1 -3 -10 o 55.158 53.065 2.873
    -1 -3 -9 o 247.190 241.100 6.983
    -1 -3 -8 o 70.442 69.486 2.391
    -1 -3 -7 o 896.812 857.081 11.529
    -1 -3 -6 o 538.321 517.578 7.317
    -1 -3 -5 o 195.589 185.456 3.301
    -1 -3 -4 o 568.850 554.541 7.488
    -1 -3 -3 o 1393.760 1323.400 23.649
    -1 -3 -2 o 432.787 427.897 5.891
    -1 -3 -1 o 3088.640 2896.710 35.880
    -1 -3 0 o 1400.440 1380.380 21.523
    -1 -2 -24 o 25.456 27.564 8.084
    -1 -2 -23 o 160.644 159.946 12.690
    -1 -2 -22 o 62.443 50.431 8.399
    -1 -2 -21 o 80.799 69.636 13.068
    -1 -2 -20 o 189.318 174.460 12.398
    -1 -2 -19 o 41.628 41.868 8.199
    -1 -2 -18 o 182.806 188.966 6.300
    -1 -2 -17 o 91.461 86.787 7.413
    -1 -2 -16 o 136.132 144.315 5.499
    -1 -2 -15 o 15.961 10.582 2.845
    -1 -2 -14 o 63.272 63.383 5.275
    -1 -2 -13 o 16.707 14.626 1.387
    -1 -2 -12 o 555.209 546.869 7.792
    -1 -2 -11 o 386.909 406.810 5.668
    -1 -2 -10 o 11.903 16.074 1.213
    -1 -2 -9 o 2.906 3.468 0.761
    -1 -2 -8 o 693.541 664.682 9.099
    -1 -2 -7 o 19.047 14.560 1.079
    -1 -2 -6 o 424.049 421.238 5.903
    -1 -2 -5 o 949.701 924.620 11.684
    -1 -2 -4 o 33.380 36.750 1.823
    -1 -2 -3 o 8883.820 8519.730 101.202
    -1 -2 -2 o 9986.090 9576.440 113.540
    -1 -2 -1 o 4390.690 4307.520 50.060
    -1 -2 0 o 579.772 547.241 7.261
    -1 -1 -24 o 31.582 26.559 7.636
    -1 -1 -23 o 23.356 23.421 6.775
    -1 -1 -22 o 50.099 30.273 13.068
    -1 -1 -21 o 65.412 57.292 8.066
    -1 -1 -20 o 6.776 9.723 4.865
    -1 -1 -19 o 7.380 8.920 2.711
    -1 -1 -18 o 25.128 22.621 3.453
    -1 -1 -17 o 39.000 40.889 3.708
    -1 -1 -16 o 50.194 43.800 3.552
    -1 -1 -15 o 29.876 36.638 2.837
    -1 -1 -14 o 324.542 336.158 7.419
    -1 -1 -13 o 223.933 221.765 4.732
    -1 -1 -12 o 6.062 6.320 1.002
    -1 -1 -11 o 270.307 302.028 4.840
    -1 -1 -10 o 209.557 222.320 5.939
    -1 -1 -9 o 281.118 263.851 4.165
    -1 -1 -8 o 961.839 929.961 11.147
    -1 -1 -7 o 666.595 688.077 7.943
    -1 -1 -6 o 124.424 118.480 3.161
    -1 -1 -5 o 856.156 881.765 18.716
    -1 -1 -4 o 6294.940 5940.470 92.582
    -1 -1 -3 o 21073.100 20156.200 311.575
    -1 -1 -2 o 3164.130 2862.940 37.427
    -1 -1 -1 o 184.058 177.226 2.805
    -1 -1 0 o 4088.940 4059.080 52.077
    -1 0 1 o 170.159 172.593 2.757
    -1 0 2 o 13.598 17.760 0.932
    -1 0 3 o 8018.780 7780.560 91.420
    -1 0 4 o -0.146 0.536 0.561
    -1 0 5 o 2424.270 2232.380 31.642
    -1 0 6 o 2.879 1.496 0.677
    -1 0 7 o 749.260 621.503 9.751
    -1 0 8 o 0.589 0.145 0.673
    -1 0 9 o 1085.430 1030.500 13.912
    -1 0 10 o 1801.020 1778.640 24.064
    -1 0 11 o 215.521 211.497 4.195
    -1 0 12 o 54.647 50.981 2.310
    -1 0 13 o 192.429 217.463 4.239
    -1 0 14 o 601.399 645.645 9.358
    -1 0 15 o 620.700 648.016 9.825
    -1 0 16 o 172.321 206.957 4.592
    -1 0 17 o 789.999 857.874 14.393
    -1 0 18 o 92.511 88.427 5.897
    -1 0 19 o 0.883 2.277 2.559
    -1 0 20 o 8.283 8.450 4.017
    -1 0 21 o 35.565 38.587 6.121
    -1 0 22 o 31.900 34.601 5.981
    -1 0 23 o 46.615 39.036 7.294
    -1 0 24 o -0.017 0.376 4.858
    -1 0 25 o 79.264 68.969 11.850
    -1 1 1 o 1406.690 1336.300 16.555
    -1 1 2 o 107.928 109.861 2.098
    -1 1 3 o 185.522 205.811 3.466
    -1 1 4 o 4007.960 3868.520 45.990
    -1 1 5 o 514.925 535.278 6.877
    -1 1 6 o 868.044 780.808 12.511
    -1 1 7 o 305.252 254.992 4.759
    -1 1 8 o 40.588 39.966 1.650
    -1 1 9 o 139.910 119.966 3.692
    -1 1 10 o 824.888 760.387 11.166
    -1 1 11 o 653.063 653.772 9.372
    -1 1 12 o 57.989 50.719 3.814
    -1 1 13 o 625.958 633.728 9.478
    -1 1 14 o 175.566 189.327 4.275
    -1 1 15 o 30.232 30.931 2.199
    -1 1 16 o 453.789 503.636 8.157
    -1 1 17 o 24.579 27.785 2.586
    -1 1 18 o 55.381 57.818 6.067
    -1 1 19 o 35.350 26.226 8.638
    -1 1 20 o 10.216 13.292 8.195
    -1 1 21 o 120.492 103.343 9.545
    -1 1 22 o 18.959 24.740 5.223
    -1 1 23 o 3.897 2.892 4.488
    -1 1 24 o 46.096 40.557 18.051
    -1 1 25 o 158.837 127.846 12.711
    -1 2 1 o 269.247 262.454 5.710
    -1 2 2 o 4571.100 4328.990 58.243
    -1 2 3 o 411.891 400.483 6.466
    -1 2 4 o 4762.420 4794.450 61.119
    -1 2 5 o 2167.180 2027.770 25.590
    -1 2 6 o 258.956 240.060 5.076
    -1 2 7 o 1280.550 1144.170 15.974
    -1 2 8 o 407.587 412.251 9.652
    -1 2 9 o 105.820 90.848 3.007
    -1 2 10 o 443.330 430.372 6.935
    -1 2 11 o 446.335 420.123 7.107
    -1 2 12 o 37.865 32.762 3.146
    -1 2 13 o 30.512 25.622 2.005
    -1 2 14 o 105.792 120.012 3.465
    -1 2 15 o 78.298 80.681 5.786
    -1 2 16 o 94.763 100.573 4.677
    -1 2 17 o 94.663 94.222 4.268
    -1 2 18 o 103.170 123.855 5.407
    -1 2 19 o 72.795 64.595 6.923
    -1 2 20 o 79.316 76.647 7.692
    -1 2 21 o 8.417 13.025 4.556
    -1 2 22 o 111.343 108.520 9.574
    -1 2 23 o 16.435 11.426 6.645
    -1 2 24 o 91.576 81.062 9.773
    -1 2 25 o 131.069 121.497 11.369
    -1 3 1 o 766.268 723.625 13.895
    -1 3 2 o 2099.720 1978.050 27.470
    -1 3 3 o 142.220 143.212 3.556
    -1 3 4 o 296.809 283.966 6.000
    -1 3 5 o 434.969 407.570 8.303
    -1 3 6 o 18.729 22.193 1.634
    -1 3 7 o 1597.370 1528.470 21.865
    -1 3 8 o 304.411 309.313 7.832
    -1 3 9 o 408.962 401.765 7.100
    -1 3 10 o 1692.850 1713.610 23.590
    -1 3 11 o 331.865 347.910 6.430
    -1 3 12 o 510.368 521.347 10.294
    -1 3 13 o 3.716 3.970 1.345
    -1 3 14 o 152.641 162.617 4.530
    -1 3 15 o 673.393 747.007 12.351
    -1 3 16 o 244.987 269.354 6.292
    -1 3 17 o 85.823 85.867 4.198
    -1 3 18 o 73.747 72.119 4.211
    -1 3 19 o -1.640 0.677 2.109
    -1 3 20 o 62.459 58.012 6.950
    -1 3 21 o 0.595 2.136 6.534
    -1 3 22 o 6.645 9.424 4.792
    -1 3 23 o 27.070 23.406 8.970
    -1 3 24 o 86.009 69.292 9.316
    -1 3 25 o 23.046 21.626 8.749
    -1 4 1 o 1369.620 1356.310 20.105
    -1 4 2 o 3616.680 3707.050 44.831
    -1 4 3 o 1167.240 1097.110 17.648
    -1 4 4 o 876.207 919.449 14.634
    -1 4 5 o 33.955 20.022 3.827
    -1 4 6 o 814.228 759.476 12.018
    -1 4 7 o 861.801 798.821 12.754
    -1 4 8 o 304.376 304.930 6.522
    -1 4 9 o 427.480 432.778 7.423
    -1 4 10 o 339.704 325.661 6.586
    -1 4 11 o 117.145 120.520 4.380
    -1 4 12 o 5.685 3.413 1.433
    -1 4 13 o 335.067 361.415 6.942
    -1 4 14 o 279.480 300.495 6.399
    -1 4 15 o 53.907 53.556 3.239
    -1 4 16 o 96.107 93.249 4.248
    -1 4 17 o 264.509 271.642 6.947
    -1 4 18 o 51.262 51.369 3.718
    -1 4 19 o 100.222 104.042 6.101
    -1 4 20 o 8.979 13.390 2.803
    -1 4 21 o 38.120 44.943 10.742
    -1 4 22 o 22.852 21.297 5.745
    -1 4 23 o 58.077 56.962 7.528
    -1 4 24 o 9.022 13.776 5.135
    -1 5 1 o 2630.800 2441.530 30.945
    -1 5 2 o 9085.450 8826.410 115.928
    -1 5 3 o 283.411 266.526 4.992
    -1 5 4 o 154.410 141.705 3.228
    -1 5 5 o 177.196 182.716 6.893
    -1 5 6 o 712.723 681.268 10.880
    -1 5 7 o 90.419 84.770 2.878
    -1 5 8 o 286.463 289.994 5.659
    -1 5 9 o 27.193 27.278 2.059
    -1 5 10 o 222.358 244.231 5.027
    -1 5 11 o 22.092 18.329 2.318
    -1 5 12 o 129.907 134.950 4.381
    -1 5 13 o 86.303 86.733 3.658
    -1 5 14 o 166.133 171.303 4.910
    -1 5 15 o 292.888 302.377 6.865
    -1 5 16 o 199.777 216.067 5.812
    -1 5 17 o 236.961 245.274 6.660
    -1 5 18 o 12.311 13.660 2.558
    -1 5 19 o 11.483 10.794 3.772
    -1 5 20 o 46.976 37.240 8.566
    -1 5 21 o 50.503 41.333 6.650
    -1 5 22 o 50.167 47.673 9.192
    -1 5 23 o 20.680 18.296 5.745
    -1 5 24 o 20.083 28.111 5.835
    -1 6 1 o 2257.820 2141.480 26.748
    -1 6 2 o 935.952 924.097 11.922
    -1 6 3 o 631.720 605.713 9.640
    -1 6 4 o 211.263 183.829 4.183
    -1 6 5 o 89.898 77.508 2.497
    -1 6 6 o 47.984 43.968 2.686
    -1 6 7 o 17.099 14.118 1.572
    -1 6 8 o 137.973 141.742 4.667
    -1 6 9 o 384.284 423.099 7.121
    -1 6 10 o 842.352 909.767 13.274
    -1 6 11 o 235.032 236.280 5.465
    -1 6 12 o 539.299 563.110 9.786
    -1 6 13 o 414.258 444.709 8.355
    -1 6 14 o 680.889 730.331 12.060
    -1 6 15 o 65.570 65.943 3.682
    -1 6 16 o 123.254 124.586 4.819
    -1 6 17 o 317.486 327.138 7.871
    -1 6 18 o 208.764 209.151 8.056
    -1 6 19 o 303.173 311.062 10.646
    -1 6 20 o 27.638 23.550 3.468
    -1 6 21 o 28.578 23.014 6.162
    -1 6 22 o 9.007 12.366 4.953
    -1 6 23 o 13.786 15.357 5.387
    -1 6 24 o 42.928 40.207 7.112
    -1 7 1 o 308.855 243.015 4.950
    -1 7 2 o 671.229 628.442 9.078
    -1 7 3 o 431.878 430.445 6.264
    -1 7 4 o 195.206 177.823 4.170
    -1 7 5 o 10.187 8.988 1.268
    -1 7 6 o 99.794 100.570 2.858
    -1 7 7 o 209.473 206.251 4.696
    -1 7 8 o 159.330 167.779 6.170
    -1 7 9 o 232.885 253.971 6.844
    -1 7 10 o 30.558 25.432 2.432
    -1 7 11 o 339.088 373.377 7.070
    -1 7 12 o 101.879 99.752 3.881
    -1 7 13 o 1329.520 1415.070 20.416
    -1 7 14 o 67.259 67.885 3.664
    -1 7 15 o 200.095 196.890 5.871
    -1 7 16 o 298.522 312.005 7.514
    -1 7 17 o 133.130 122.001 8.823
    -1 7 18 o 8.747 10.427 2.364
    -1 7 19 o 36.447 33.446 3.519
    -1 7 20 o 15.776 16.431 2.976
    -1 7 21 o 36.679 39.493 4.603
    -1 7 22 o 6.963 9.950 4.445
    -1 7 23 o 79.500 83.408 9.192
    -1 7 24 o 10.995 9.303 5.426
    -1 8 1 o 1146.480 1136.210 14.665
    -1 8 2 o 750.170 671.514 10.111
    -1 8 3 o 112.112 86.704 2.621
    -1 8 4 o 169.913 173.653 3.323
    -1 8 5 o 37.668 37.101 2.089
    -1 8 6 o 70.975 70.931 2.749
    -1 8 7 o 468.656 473.361 7.167
    -1 8 8 o 346.330 350.599 6.751
    -1 8 9 o 2.746 4.848 1.292
    -1 8 10 o 666.473 703.127 11.287
    -1 8 11 o 94.709 98.455 3.707
    -1 8 12 o 299.360 300.336 6.826
    -1 8 13 o 16.270 17.399 2.207
    -1 8 14 o 150.642 154.801 5.109
    -1 8 15 o 248.540 265.769 6.708
    -1 8 16 o 20.694 17.247 3.581
    -1 8 17 o 96.245 88.595 6.045
    -1 8 18 o 45.394 44.061 3.750
    -1 8 19 o -1.266 0.154 2.091
    -1 8 20 o 11.143 6.989 2.870
    -1 8 21 o 14.603 11.861 3.762
    -1 8 22 o 33.802 28.808 5.084
    -1 8 23 o 23.199 16.440 5.923
    -1 9 1 o 20.198 17.966 1.504
    -1 9 2 o 535.207 489.219 7.848
    -1 9 3 o 218.785 184.463 4.074
    -1 9 4 o 55.593 53.621 2.052
    -1 9 5 o 44.929 46.092 2.399
    -1 9 6 o 55.913 57.304 3.133
    -1 9 7 o 512.723 502.889 8.953
    -1 9 8 o 58.721 61.966 2.341
    -1 9 9 o 114.591 110.978 3.804
    -1 9 10 o 1032.450 1094.350 16.133
    -1 9 11 o 201.715 202.549 6.124
    -1 9 12 o 550.203 583.053 11.053
    -1 9 13 o 43.333 45.299 3.118
    -1 9 14 o 63.624 55.429 3.749
    -1 9 15 o 164.853 163.135 5.642
    -1 9 16 o 147.391 156.012 5.686
    -1 9 17 o 28.628 32.125 3.075
    -1 9 18 o 0.900 2.726 2.271
    -1 9 19 o 88.190 78.150 5.180
    -1 9 20 o 45.480 43.389 4.168
    -1 9 21 o 2.479 2.873 2.579
    -1 9 22 o 6.121 0.142 3.427
    -1 9 23 o 62.411 62.583 7.817
    -1 10 1 o 69.864 75.199 2.604
    -1 10 2 o 301.281 285.430 5.261
    -1 10 3 o 195.449 215.450 4.287
    -1 10 4 o 1101.540 1087.160 14.480
    -1 10 5 o 680.897 675.730 17.980
    -1 10 6 o 41.999 42.328 2.519
    -1 10 7 o 434.742 434.787 8.866
    -1 10 8 o 148.370 150.512 3.614
    -1 10 9 o 545.412 570.808 9.821
    -1 10 10 o 294.145 294.629 6.579
    -1 10 11 o 807.484 824.377 13.635
    -1 10 12 o 134.256 130.467 4.715
    -1 10 13 o 93.434 108.034 4.850
    -1 10 14 o 65.176 66.472 3.839
    -1 10 15 o 255.255 270.235 7.990
    -1 10 16 o 79.685 79.186 4.617
    -1 10 17 o 91.328 86.422 5.001
    -1 10 18 o 16.493 19.195 2.962
    -1 10 19 o 22.645 15.834 3.296
    -1 10 20 o 55.998 53.409 4.461
    -1 10 21 o 32.594 38.382 3.908
    -1 10 22 o 61.233 53.473 5.938
    -1 11 1 o 301.646 309.474 5.998
    -1 11 2 o 1526.300 1582.970 19.473
    -1 11 3 o 115.423 120.712 3.157
    -1 11 4 o 91.185 100.650 2.875
    -1 11 5 o 167.069 171.755 3.760
    -1 11 6 o 93.845 101.420 4.393
    -1 11 7 o 147.075 174.609 4.352
    -1 11 8 o 525.178 579.366 8.417
    -1 11 9 o 195.050 197.696 5.200
    -1 11 10 o 257.973 262.574 10.838
    -1 11 11 o 210.235 231.676 5.691
    -1 11 12 o 180.068 188.565 5.441
    -1 11 13 o 254.044 249.223 6.744
    -1 11 14 o 13.663 13.482 2.355
    -1 11 15 o 14.747 13.534 2.499
    -1 11 16 o 48.464 45.117 3.803
    -1 11 17 o 71.350 76.259 5.499
    -1 11 18 o 1.877 1.518 2.439
    -1 11 19 o 21.647 17.161 3.331
    -1 11 20 o 45.559 49.891 4.376
    -1 11 21 o 26.568 26.502 4.064
    -1 11 22 o -1.017 1.224 4.035
    -1 12 1 o 531.565 538.905 9.167
    -1 12 2 o 1398.240 1489.860 20.148
    -1 12 3 o 259.505 288.439 5.103
    -1 12 4 o 277.964 300.416 5.736
    -1 12 5 o 516.536 562.889 8.201
    -1 12 6 o 51.864 49.111 3.070
    -1 12 7 o 282.509 295.250 6.477
    -1 12 8 o 22.701 25.051 2.195
    -1 12 9 o 35.609 37.452 3.406
    -1 12 10 o 432.280 480.512 8.807
    -1 12 11 o 162.145 181.626 6.682
    -1 12 12 o 94.673 102.495 4.259
    -1 12 13 o 33.513 32.898 3.038
    -1 12 14 o 63.236 56.902 3.985
    -1 12 15 o 273.709 291.180 7.608
    -1 12 16 o 198.534 184.245 6.769
    -1 12 17 o 38.367 37.525 3.754
    -1 12 18 o 51.251 45.314 4.987
    -1 12 19 o 20.005 25.822 3.997
    -1 12 20 o -4.729 0.446 3.324
    -1 12 21 o 42.065 43.754 5.829
    -1 13 1 o 102.798 95.701 3.685
    -1 13 2 o 518.040 540.503 9.225
    -1 13 3 o 112.979 133.828 3.809
    -1 13 4 o 137.805 139.721 3.785
    -1 13 5 o 25.932 24.389 1.915
    -1 13 6 o 50.706 60.856 2.465
    -1 13 7 o 3.896 5.472 1.538
    -1 13 8 o 98.600 119.593 5.275
    -1 13 9 o 170.778 189.529 5.185
    -1 13 10 o 124.574 132.322 6.618
    -1 13 11 o 123.401 128.977 5.764
    -1 13 12 o 186.492 175.136 5.978
    -1 13 13 o 357.483 352.533 8.522
    -1 13 14 o 92.740 86.663 4.839
    -1 13 15 o 58.097 47.717 4.380
    -1 13 16 o 125.160 116.297 5.878
    -1 13 17 o 133.080 113.502 8.100
    -1 13 18 o 161.068 156.708 9.132
    -1 13 19 o 1.131 2.255 3.555
    -1 13 20 o 21.938 19.635 5.388
    -1 13 21 o 12.403 9.101 7.309
    -1 14 1 o 194.460 200.589 5.138
    -1 14 2 o 116.352 118.499 4.066
    -1 14 3 o 256.951 283.700 6.037
    -1 14 4 o 336.584 339.543 7.056
    -1 14 5 o 62.927 75.239 2.892
    -1 14 6 o 87.328 95.988 3.984
    -1 14 7 o 24.966 27.429 3.226
    -1 14 8 o 80.219 79.299 3.946
    -1 14 9 o 143.569 151.098 5.754
    -1 14 10 o 8.458 11.826 2.025
    -1 14 11 o 0.818 1.838 1.742
    -1 14 12 o 47.741 45.841 3.868
    -1 14 13 o 70.525 62.268 7.129
    -1 14 14 o 1.914 7.837 3.135
    -1 14 15 o 20.901 19.863 4.235
    -1 14 16 o 9.537 5.121 3.596
    -1 14 17 o 123.808 129.386 9.137
    -1 14 18 o 73.347 69.766 7.723
    -1 14 19 o 35.055 25.524 6.212
    -1 14 20 o 192.474 194.563 11.890
    -1 15 1 o 276.468 272.493 11.349
    -1 15 2 o 185.028 162.728 5.241
    -1 15 3 o 158.605 169.777 4.877
    -1 15 4 o 75.100 83.716 3.628
    -1 15 5 o 64.312 59.407 3.996
    -1 15 6 o 87.762 99.536 5.770
    -1 15 7 o 470.540 471.857 11.674
    -1 15 8 o 9.684 11.965 2.019
    -1 15 9 o 26.867 29.868 2.678
    -1 15 10 o 9.635 9.733 2.261
    -1 15 11 o 52.346 52.536 5.203
    -1 15 12 o 88.759 62.319 8.444
    -1 15 13 o 28.998 21.668 5.060
    -1 15 14 o 69.029 61.023 7.114
    -1 15 15 o 144.132 143.239 9.833
    -1 15 16 o 5.286 6.300 4.130
    -1 15 17 o 71.220 54.354 11.517
    -1 15 18 o 1.795 3.657 4.651
    -1 15 19 o 44.472 54.272 10.188
    -1 16 1 o 77.972 72.910 3.937
    -1 16 2 o 1.784 1.518 1.762
    -1 16 3 o -1.030 1.086 1.352
    -1 16 4 o 8.253 7.944 1.848
    -1 16 5 o 48.475 45.913 6.011
    -1 16 6 o 26.901 28.110 4.203
    -1 16 7 o 265.046 279.125 8.661
    -1 16 8 o 97.086 90.520 8.684
    -1 16 9 o 83.108 74.317 5.628
    -1 16 10 o 114.036 100.471 7.368
    -1 16 11 o 28.807 34.212 4.895
    -1 16 12 o 28.175 24.026 5.161
    -1 16 13 o 108.751 97.385 8.683
    -1 16 14 o 32.597 25.237 5.959
    -1 16 15 o 12.372 8.253 7.198
    -1 16 16 o 33.133 29.090 7.752
    -1 16 17 o 29.963 29.971 6.173
    -1 16 18 o 63.118 63.206 7.789
    -1 17 1 o 76.137 72.216 4.116
    -1 17 2 o 113.124 103.999 4.721
    -1 17 3 o 84.964 84.033 4.224
    -1 17 4 o 56.719 54.246 4.446
    -1 17 5 o 104.391 91.595 7.603
    -1 17 6 o 116.800 109.259 7.534
    -1 17 7 o 57.636 50.161 5.847
    -1 17 8 o 67.110 59.119 6.430
    -1 17 9 o 69.198 57.876 6.599
    -1 17 10 o 92.974 81.575 13.843
    -1 17 11 o 27.076 23.890 5.203
    -1 17 12 o 30.203 20.128 5.580
    -1 17 13 o 95.316 68.798 8.970
    -1 17 14 o 148.742 135.214 20.155
    -1 17 15 o 55.651 53.197 21.041
    -1 17 16 o 115.663 119.337 22.370
    -1 17 17 o 32.670 34.675 6.430
    -1 18 1 o 89.446 84.447 4.859
    -1 18 2 o 191.140 178.360 6.117
    -1 18 3 o 56.620 48.515 5.553
    -1 18 4 o 81.907 65.481 5.522
    -1 18 5 o 150.197 133.718 12.846
    -1 18 6 o 125.714 83.437 14.397
    -1 18 7 o 86.769 65.126 8.860
    -1 18 8 o 120.102 106.430 11.850
    -1 18 9 o 14.991 16.153 4.523
    -1 18 10 o 35.141 34.108 5.686
    -1 18 11 o 218.114 208.083 33.223
    -1 18 12 o 11.013 8.332 4.683
    -1 18 13 o 17.953 14.804 8.970
    -1 18 14 o 23.655 19.361 5.847
    -1 18 15 o 4.222 0.269 4.712
    -1 18 16 o 1.836 2.040 4.787
    -1 19 1 o 98.483 95.316 7.705
    -1 19 2 o 66.011 66.276 6.315
    -1 19 3 o 63.045 57.519 5.657
    -1 19 4 o 30.943 35.005 9.745
    -1 19 5 o 84.913 66.896 7.343
    -1 19 6 o 10.024 12.206 7.420
    -1 19 7 o 264.331 230.809 11.918
    -1 19 8 o 11.225 8.673 4.179
    -1 19 9 o 133.404 106.952 9.870
    -1 19 10 o 358.423 367.869 14.679
    -1 19 11 o 103.763 99.817 12.625
    -1 19 12 o 35.861 34.379 7.752
    -1 19 13 o 122.974 94.426 9.932
    -1 19 14 o 33.866 24.261 6.330
    -1 20 1 o 71.857 64.982 5.507
    -1 20 2 o 367.083 359.280 10.926
    -1 20 3 o 3.502 12.968 3.520
    -1 20 4 o 6.576 2.313 3.851
    -1 20 5 o 17.078 9.451 11.850
    -1 20 6 o 19.785 12.878 4.626
    -1 20 7 o 46.050 37.968 6.426
    -1 20 8 o 229.084 217.464 20.488
    -1 20 9 o 157.029 123.651 10.954
    -1 20 10 o 40.962 36.803 7.641
    -1 20 11 o 66.916 46.239 8.088
    -1 20 12 o 128.096 98.083 10.783
    -1 21 1 o 9.266 5.273 4.916
    -1 21 2 o 174.813 168.238 9.750
    -1 21 3 o 51.586 42.730 9.302
    -1 21 4 o 154.412 124.990 10.031
    -1 21 5 o 92.513 91.168 20.598
    -1 21 6 o 100.202 81.114 17.276
    -1 21 7 o 27.008 35.738 5.776
    -1 21 8 o 100.773 88.471 12.846
    -1 21 9 o 3.267 6.170 4.651
    -1 21 10 o 9.600 13.534 8.638
    -1 22 1 o 19.166 16.361 4.735
    -1 22 2 o 14.630 13.256 4.299
    -1 22 3 o 97.239 89.384 10.521
    -1 22 4 o 11.874 20.477 4.461
    -1 22 5 o 247.396 224.514 12.616
    -1 22 6 o 69.205 57.682 27.243
    -1 22 7 o 81.174 80.988 8.355
    -1 22 8 o 49.613 25.305 11.296
    -1 23 1 o 127.655 120.388 16.612
    -1 23 2 o 39.621 35.474 13.732
    0 -23 -3 o 197.788 195.755 13.915
    0 -23 -2 o 77.395 77.635 9.706
    0 -23 -1 o 24.749 24.225 7.281
    0 -22 -8 o -2.471 0.247 7.752
    0 -22 -7 o 61.952 68.980 16.833
    0 -22 -6 o 53.827 47.890 8.607
    0 -22 -5 o 7.188 11.140 5.797
    0 -22 -4 o 49.654 46.414 7.983
    0 -22 -3 o 142.861 131.351 27.243
    0 -22 -2 o 6.083 16.764 10.964
    0 -22 -1 o 280.334 285.018 14.800
    0 -22 0 o 211.964 179.069 19.269
    0 -21 -10 o 27.253 29.310 7.022
    0 -21 -9 o 249.747 229.269 17.276
    0 -21 -8 o 45.772 45.502 9.967
    0 -21 -7 o 2.667 3.103 5.580
    0 -21 -6 o 50.662 54.152 8.037
    0 -21 -5 o 118.456 121.957 10.909
    0 -21 -4 o 19.269 24.910 6.259
    0 -21 -3 o 124.872 124.160 10.707
    0 -21 -2 o 11.618 16.150 5.872
    0 -21 -1 o 56.950 80.840 10.188
    0 -20 -12 o 6.275 9.212 5.686
    0 -20 -11 o 32.780 51.741 6.811
    0 -20 -10 o 13.918 16.081 7.531
    0 -20 -9 o 81.247 74.697 8.955
    0 -20 -8 o 14.252 15.450 5.894
    0 -20 -7 o 96.904 95.907 17.387
    0 -20 -6 o 118.748 140.252 10.101
    0 -20 -5 o 65.237 70.023 8.072
    0 -20 -4 o 3.748 6.489 5.004
    0 -20 -3 o -5.065 0.851 4.667
    0 -20 -2 o 54.616 52.022 7.674
    0 -20 -1 o 174.975 187.231 11.743
    0 -20 0 o 893.259 877.300 36.545
    0 -19 -14 o 69.508 68.910 11.739
    0 -19 -13 o 20.118 25.912 6.171
    0 -19 -12 o 9.062 12.749 11.296
    0 -19 -11 o 111.319 115.235 9.733
    0 -19 -10 o 278.598 285.089 13.771
    0 -19 -9 o 13.216 5.479 5.449
    0 -19 -8 o 12.273 13.218 5.638
    0 -19 -7 o 38.563 39.614 6.713
    0 -19 -6 o 19.113 18.351 5.580
    0 -19 -5 o 231.117 247.624 12.131
    0 -19 -4 o 4.861 4.511 4.571
    0 -19 -3 o 100.311 118.570 8.923
    0 -19 -2 o 67.271 74.054 10.078
    0 -19 -1 o 169.785 164.605 11.296
    0 -18 -15 o 140.750 119.459 8.746
    0 -18 -14 o 58.154 63.353 6.049
    0 -18 -13 o 256.872 249.600 10.718
    0 -18 -12 o 19.981 20.081 4.756
    0 -18 -11 o 122.640 102.852 12.736
    0 -18 -10 o 221.495 216.993 14.840
    0 -18 -9 o 159.316 149.729 10.843
    0 -18 -8 o 8.895 12.082 4.668
    0 -18 -7 o 11.985 4.706 6.202
    0 -18 -6 o 42.496 40.282 11.185
    0 -18 -5 o 29.589 27.421 7.309
    0 -18 -4 o 5.622 5.294 4.540
    0 -18 -3 o 134.768 136.139 9.466
    0 -18 -2 o 30.130 29.359 5.795
    0 -18 -1 o -1.993 7.254 3.915
    0 -18 0 o 108.086 85.291 12.625
    0 -17 -17 o 33.439 7.045 6.964
    0 -17 -16 o 13.777 20.145 5.307
    0 -17 -15 o 36.551 36.080 4.595
    0 -17 -14 o 89.669 93.000 6.034
    0 -17 -13 o 25.556 28.212 4.916
    0 -17 -12 o 323.394 322.649 9.667
    0 -17 -11 o 34.856 36.464 6.554
    0 -17 -10 o 5.224 5.348 2.907
    0 -17 -9 o 100.963 100.191 5.617
    0 -17 -8 o 105.859 98.884 5.671
    0 -17 -7 o 62.035 56.567 4.484
    0 -17 -6 o 11.028 8.444 3.006
    0 -17 -5 o 235.759 226.895 10.803
    0 -17 -4 o 86.497 82.426 10.188
    0 -17 -3 o 24.535 22.340 5.012
    0 -17 -2 o 43.803 48.139 5.859
    0 -17 -1 o 16.448 18.880 4.775
    0 -16 -18 o 24.534 16.139 9.524
    0 -16 -17 o 64.871 42.011 17.941
    0 -16 -16 o 30.450 22.140 5.770
    0 -16 -15 o 108.589 109.412 6.531
    0 -16 -14 o 11.062 9.390 3.367
    0 -16 -13 o 40.198 37.413 4.288
    0 -16 -12 o 11.668 17.695 3.180
    0 -16 -11 o 30.847 29.221 3.813
    0 -16 -10 o 14.143 18.829 3.065
    0 -16 -9 o 10.613 13.516 2.863
    0 -16 -8 o 105.346 118.681 5.300
    0 -16 -7 o 30.305 33.367 4.604
    0 -16 -6 o 150.985 159.286 5.772
    0 -16 -5 o 36.283 27.969 3.300
    0 -16 -4 o 331.745 334.270 8.056
    0 -16 -3 o 8.302 11.256 2.249
    0 -16 -2 o 23.958 29.816 2.998
    0 -16 -1 o 69.664 73.409 6.644
    0 -16 0 o 100.998 79.466 10.853
    0 -15 -19 o 28.002 20.970 10.853
    0 -15 -18 o 51.415 60.065 12.071
    0 -15 -17 o 26.117 24.005 8.638
    0 -15 -16 o 4.449 4.938 3.285
    0 -15 -15 o 92.872 85.807 5.879
    0 -15 -14 o 5.789 5.001 2.924
    0 -15 -13 o 120.396 105.043 6.335
    0 -15 -12 o 359.869 363.887 10.088
    0 -15 -11 o 28.972 29.057 3.565
    0 -15 -10 o 39.251 33.702 3.759
    0 -15 -9 o 15.294 13.932 2.940
    0 -15 -8 o 0.422 0.532 2.179
    0 -15 -7 o 110.299 111.718 5.125
    0 -15 -6 o 17.298 16.040 2.691
    0 -15 -5 o 50.523 67.727 3.500
    0 -15 -4 o 28.246 31.031 3.295
    0 -15 -3 o 138.155 137.147 4.607
    0 -15 -2 o 102.485 117.219 3.741
    0 -15 -1 o 100.703 96.843 3.306
    0 -14 -20 o 22.373 18.906 6.667
    0 -14 -19 o 20.534 6.151 10.742
    0 -14 -18 o 61.185 53.533 8.312
    0 -14 -17 o 27.983 24.130 6.405
    0 -14 -16 o 121.171 112.272 6.572
    0 -14 -15 o 27.009 28.123 3.774
    0 -14 -14 o 98.201 95.244 5.723
    0 -14 -13 o 10.225 15.391 2.797
    0 -14 -12 o 76.515 82.358 4.853
    0 -14 -11 o 124.605 127.733 6.426
    0 -14 -10 o 106.128 112.583 6.682
    0 -14 -9 o 13.218 17.565 2.845
    0 -14 -8 o 68.140 73.703 5.019
    0 -14 -7 o 35.044 35.102 3.111
    0 -14 -6 o 36.107 33.822 3.050
    0 -14 -5 o 7.984 6.430 2.155
    0 -14 -4 o 10.837 10.203 1.563
    0 -14 -3 o 533.697 587.198 10.714
    0 -14 -2 o 358.743 390.771 8.188
    0 -14 -1 o 128.199 141.377 3.451
    0 -14 0 o 399.729 364.763 9.306
    0 -13 -20 o 132.385 140.042 11.646
    0 -13 -19 o 8.110 2.370 11.960
    0 -13 -18 o 7.332 5.687 10.631
    0 -13 -17 o 43.565 52.289 7.242
    0 -13 -16 o 83.007 80.046 5.458
    0 -13 -15 o 8.970 14.703 4.220
    0 -13 -14 o 139.039 127.345 6.825
    0 -13 -13 o 26.829 13.180 3.307
    0 -13 -12 o 44.260 39.086 3.923
    0 -13 -11 o 0.182 0.644 2.176
    0 -13 -10 o 129.061 128.863 8.440
    0 -13 -9 o 253.271 286.967 7.029
    0 -13 -8 o 158.189 183.010 7.385
    0 -13 -7 o 132.332 128.292 5.501
    0 -13 -6 o 48.166 50.987 3.260
    0 -13 -5 o 977.358 1028.900 15.675
    0 -13 -4 o 743.500 751.173 10.985
    0 -13 -3 o 450.315 493.272 6.821
    0 -13 -2 o 243.214 259.149 4.618
    0 -13 -1 o 1454.420 1559.560 17.225
    0 -12 -21 o 57.163 61.860 13.511
    0 -12 -20 o 8.605 3.023 5.648
    0 -12 -19 o 5.673 6.278 5.087
    0 -12 -18 o 19.575 20.414 5.897
    0 -12 -17 o 39.876 32.971 6.707
    0 -12 -16 o 278.591 276.823 8.592
    0 -12 -15 o 84.999 80.575 5.087
    0 -12 -14 o 3.793 4.888 2.376
    0 -12 -13 o 357.379 368.073 8.916
    0 -12 -12 o 134.283 121.775 5.475
    0 -12 -11 o 29.895 23.317 3.323
    0 -12 -10 o 173.835 182.657 5.809
    0 -12 -9 o 32.065 27.244 2.971
    0 -12 -8 o 373.506 379.588 8.299
    0 -12 -7 o 122.935 137.070 4.691
    0 -12 -6 o 562.881 635.233 10.367
    0 -12 -5 o 255.893 247.743 6.084
    0 -12 -4 o 972.328 1060.400 13.338
    0 -12 -3 o 5.883 4.450 1.387
    0 -12 -2 o 284.199 320.179 4.900
    0 -12 -1 o 575.898 640.883 7.925
    0 -12 0 o 1655.430 1728.220 38.362
    0 -11 -22 o 55.527 46.417 9.137
    0 -11 -21 o 8.954 13.276 8.417
    0 -11 -20 o 19.211 23.508 12.846
    0 -11 -19 o 158.059 167.893 11.903
    0 -11 -18 o 241.269 228.761 13.066
    0 -11 -17 o 10.160 16.121 13.289
    0 -11 -16 o 225.553 242.559 10.006
    0 -11 -15 o 13.964 14.503 2.973
    0 -11 -14 o 167.914 158.889 6.113
    0 -11 -13 o 30.841 30.853 3.072
    0 -11 -12 o 266.571 268.246 7.172
    0 -11 -11 o 375.076 392.920 8.497
    0 -11 -10 o 45.617 47.337 3.772
    0 -11 -9 o 414.782 453.459 10.838
    0 -11 -8 o 260.083 279.160 6.486
    0 -11 -7 o 296.434 356.309 7.001
    0 -11 -6 o 40.901 51.507 4.124
    0 -11 -5 o 693.049 703.319 11.583
    0 -11 -4 o 156.088 158.864 3.777
    0 -11 -3 o 87.088 95.316 2.882
    0 -11 -2 o 508.522 547.124 7.097
    0 -11 -1 o 70.250 70.938 2.309
    0 -10 -22 o 6.026 9.669 5.880
    0 -10 -21 o 5.376 5.340 5.483
    0 -10 -20 o 87.932 77.939 9.615
    0 -10 -19 o 9.787 11.648 9.635
    0 -10 -18 o -1.561 2.151 5.648
    0 -10 -17 o 173.842 150.855 9.527
    0 -10 -16 o 4.306 5.049 2.188
    0 -10 -15 o 49.404 51.893 3.804
    0 -10 -14 o 282.139 282.255 7.604
    0 -10 -13 o 299.532 288.169 7.605
    0 -10 -12 o 399.023 415.125 8.735
    0 -10 -11 o 148.453 154.599 8.184
    0 -10 -10 o 664.885 702.549 19.501
    0 -10 -9 o 0.471 0.037 1.584
    0 -10 -8 o 1.335 1.411 1.550
    0 -10 -7 o 82.549 83.973 3.836
    0 -10 -6 o 163.643 177.091 4.527
    0 -10 -5 o 97.519 85.262 3.495
    0 -10 -4 o 17.722 20.494 1.533
    0 -10 -3 o 54.948 50.393 2.312
    0 -10 -2 o 176.181 149.226 3.806
    0 -10 -1 o 1018.640 1038.800 12.146
    0 -10 0 o 1175.090 1188.220 19.460
    0 -9 -23 o 4.400 5.118 8.306
    0 -9 -22 o 7.184 3.785 6.078
    0 -9 -21 o 28.852 19.277 6.637
    0 -9 -20 o 93.174 76.723 9.525
    0 -9 -19 o 14.499 18.124 6.202
    0 -9 -18 o 85.516 79.677 8.849
    0 -9 -17 o 28.441 31.709 4.756
    0 -9 -16 o 117.847 115.224 5.279
    0 -9 -15 o 204.303 191.780 7.481
    0 -9 -14 o 168.803 161.573 6.929
    0 -9 -13 o 159.518 161.422 5.402
    0 -9 -12 o 334.111 355.282 7.675
    0 -9 -11 o 73.954 72.031 3.900
    0 -9 -10 o 206.373 212.666 6.713
    0 -9 -9 o 138.689 140.831 4.471
    0 -9 -8 o 204.610 219.978 6.490
    0 -9 -7 o 518.684 544.666 9.197
    0 -9 -6 o 492.479 508.033 8.684
    0 -9 -5 o 662.539 663.871 10.675
    0 -9 -4 o 151.785 146.593 3.401
    0 -9 -3 o 29.574 29.889 1.680
    0 -9 -2 o 437.307 426.098 7.407
    0 -9 -1 o 76.475 88.277 2.153
    0 -8 -23 o 58.353 58.724 14.729
    0 -8 -22 o 4.493 0.666 5.682
    0 -8 -21 o 8.116 12.899 9.524
    0 -8 -20 o 9.116 7.024 5.262
    0 -8 -19 o 108.282 118.485 9.706
    0 -8 -18 o 41.466 33.434 6.491
    0 -8 -17 o 106.056 104.144 7.112
    0 -8 -16 o 903.784 941.787 25.671
    0 -8 -15 o 404.375 435.525 9.655
    0 -8 -14 o 40.032 44.223 4.667
    0 -8 -13 o 141.773 162.431 4.901
    0 -8 -12 o 47.223 41.835 3.119
    0 -8 -11 o 26.337 24.195 2.355
    0 -8 -10 o 164.299 169.198 4.752
    0 -8 -9 o 199.077 200.342 5.055
    0 -8 -8 o 49.341 46.997 3.197
    0 -8 -7 o 790.920 767.858 12.462
    0 -8 -6 o 53.829 47.701 2.653
    0 -8 -5 o 542.085 528.845 8.935
    0 -8 -4 o 265.906 237.515 4.604
    0 -8 -3 o 287.683 275.739 4.810
    0 -8 -2 o 463.104 421.364 6.774
    0 -8 -1 o 169.685 163.699 3.365
    0 -8 0 o 7004.550 6612.630 103.237
    0 -7 -23 o 13.134 6.231 6.325
    0 -7 -22 o 126.304 110.833 15.726
    0 -7 -21 o 5.248 3.171 8.527
    0 -7 -20 o 204.053 182.223 28.018
    0 -7 -19 o 160.705 176.539 11.257
    0 -7 -18 o 48.413 40.944 9.856
    0 -7 -17 o 112.491 96.336 7.132
    0 -7 -16 o 117.898 113.583 5.040
    0 -7 -15 o 73.418 73.212 4.132
    0 -7 -14 o 101.932 109.607 6.042
    0 -7 -13 o 186.169 208.232 4.699
    0 -7 -12 o 310.630 321.256 5.904
    0 -7 -11 o 49.288 47.625 3.615
    0 -7 -10 o 284.235 285.696 6.246
    0 -7 -9 o 130.843 132.958 4.955
    0 -7 -8 o 118.096 123.941 3.651
    0 -7 -7 o 372.254 359.403 6.911
    0 -7 -6 o 560.513 496.036 9.115
    0 -7 -5 o 0.646 1.702 0.995
    0 -7 -4 o 2658.440 2522.360 35.130
    0 -7 -3 o 803.000 802.951 10.467
    0 -7 -2 o 758.575 697.707 9.936
    0 -7 -1 o 163.506 147.779 3.133
    0 -6 -24 o 24.203 22.628 7.465
    0 -6 -23 o 10.358 11.224 5.955
    0 -6 -22 o 33.445 25.545 7.144
    0 -6 -21 o 34.798 32.340 6.696
    0 -6 -20 o 18.043 17.408 5.528
    0 -6 -19 o 17.485 10.247 5.157
    0 -6 -18 o 25.658 24.431 8.084
    0 -6 -17 o 32.177 33.135 3.479
    0 -6 -16 o 22.883 23.464 2.627
    0 -6 -15 o 687.209 737.292 13.376
    0 -6 -14 o 449.393 476.860 9.199
    0 -6 -13 o 344.816 362.287 6.388
    0 -6 -12 o 335.492 340.183 8.157
    0 -6 -11 o 168.354 183.239 3.918
    0 -6 -10 o 5.697 5.318 1.433
    0 -6 -9 o 564.638 551.034 9.562
    0 -6 -8 o 23.938 20.694 1.603
    0 -6 -7 o 10.613 11.242 1.443
    0 -6 -6 o 115.992 104.054 3.900
    0 -6 -5 o 1317.680 1248.410 18.240
    0 -6 -4 o 27.125 22.682 1.646
    0 -6 -3 o 150.988 105.758 2.952
    0 -6 -2 o 325.029 325.505 4.881
    0 -6 -1 o 365.574 328.065 5.259
    0 -6 0 o 6648.740 6151.380 97.654
    0 -5 -24 o 43.988 25.925 7.980
    0 -5 -23 o 45.796 44.199 8.418
    0 -5 -22 o 113.264 117.416 13.068
    0 -5 -21 o 80.452 70.507 8.714
    0 -5 -20 o 168.732 173.108 11.717
    0 -5 -19 o 29.997 30.199 5.776
    0 -5 -18 o 207.714 210.636 23.921
    0 -5 -17 o 124.550 113.805 10.197
    0 -5 -16 o 35.457 35.609 3.612
    0 -5 -15 o 391.991 409.692 8.474
    0 -5 -14 o 274.803 293.484 6.719
    0 -5 -13 o 86.599 80.852 4.629
    0 -5 -12 o 528.637 560.793 7.470
    0 -5 -11 o 414.180 434.881 6.096
    0 -5 -10 o 3.290 4.454 0.938
    0 -5 -9 o 137.229 135.943 3.238
    0 -5 -8 o 252.908 263.976 4.474
    0 -5 -7 o 577.174 583.117 8.051
    0 -5 -6 o 765.021 742.416 10.078
    0 -5 -5 o 2271.450 2246.990 30.119
    0 -5 -4 o 218.776 231.897 4.115
    0 -5 -3 o 69.618 67.477 2.776
    0 -5 -2 o 636.536 636.979 8.154
    0 -5 -1 o 450.654 437.975 6.017
    0 -4 -24 o 10.179 9.472 13.621
    0 -4 -23 o 15.117 8.652 5.835
    0 -4 -22 o 141.487 143.372 19.712
    0 -4 -21 o -1.627 6.743 4.413
    0 -4 -20 o 9.006 11.192 4.588
    0 -4 -19 o 82.138 75.885 7.905
    0 -4 -18 o 36.034 33.459 8.970
    0 -4 -17 o 115.043 121.064 5.642
    0 -4 -16 o 116.919 118.479 4.622
    0 -4 -15 o 17.160 15.523 1.663
    0 -4 -14 o 244.287 240.322 4.603
    0 -4 -13 o 527.767 545.603 7.554
    0 -4 -12 o 318.197 306.976 5.662
    0 -4 -11 o 384.325 382.964 5.702
    0 -4 -10 o 654.398 664.888 8.413
    0 -4 -9 o 82.592 86.272 2.150
    0 -4 -8 o 287.736 289.119 5.247
    0 -4 -7 o 226.306 217.756 3.965
    0 -4 -6 o 582.351 604.497 7.904
    0 -4 -5 o 641.499 640.110 9.132
    0 -4 -4 o 1268.870 1254.710 17.191
    0 -4 -3 o 814.659 775.250 11.322
    0 -4 -2 o 54.200 52.638 1.978
    0 -4 -1 o 482.168 442.676 6.236
    0 -4 0 o 1459.720 1312.040 43.190
    0 -3 -24 o 28.078 10.228 7.198
    0 -3 -23 o 16.333 8.568 8.749
    0 -3 -22 o 189.988 171.965 13.241
    0 -3 -21 o 98.194 93.500 9.423
    0 -3 -20 o 167.210 157.898 11.268
    0 -3 -19 o 46.706 43.574 7.752
    0 -3 -18 o 268.798 273.244 11.671
    0 -3 -17 o 69.677 74.783 5.332
    0 -3 -16 o 60.018 59.617 2.729
    0 -3 -15 o 18.821 17.960 1.655
    0 -3 -14 o 1.430 1.644 1.089
    0 -3 -13 o 34.869 35.730 1.821
    0 -3 -12 o 210.273 209.819 4.123
    0 -3 -11 o 12.347 11.769 1.195
    0 -3 -10 o 91.496 77.814 2.337
    0 -3 -9 o 497.321 394.785 9.509
    0 -3 -8 o 13.930 14.144 1.225
    0 -3 -7 o 2085.200 2117.460 22.564
    0 -3 -5 o 3514.470 3514.550 45.702
    0 -3 -4 o 887.328 894.118 14.170
    0 -3 -3 o 364.775 367.052 4.906
    0 -3 -2 o 423.979 427.083 5.776
    0 -3 -1 o 189.068 186.891 2.771
    0 -2 -24 o 6.015 3.030 7.531
    0 -2 -23 o 6.256 3.116 5.537
    0 -2 -22 o 151.843 131.518 14.618
    0 -2 -21 o 56.618 44.526 8.527
    0 -2 -20 o 70.914 50.887 25.582
    0 -2 -19 o 191.551 192.135 10.666
    0 -2 -18 o 57.214 52.377 6.227
    0 -2 -17 o 105.196 111.918 4.797
    0 -2 -16 o 97.049 102.233 3.139
    0 -2 -15 o 670.546 683.244 12.481
    0 -2 -14 o 267.733 277.058 4.818
    0 -2 -13 o 206.538 206.465 5.415
    0 -2 -12 o 8.078 8.871 1.155
    0 -2 -11 o 74.279 75.094 2.712
    0 -2 -10 o 189.995 188.368 3.430
    0 -2 -9 o 16.540 12.909 1.151
    0 -2 -8 o 743.637 678.672 8.944
    0 -2 -7 o 595.267 551.484 7.263
    0 -2 -6 o 467.096 439.737 5.791
    0 -2 -5 o 1304.230 1299.770 15.645
    0 -2 -4 o 704.197 699.604 10.038
    0 -2 -3 o 2028.710 1999.230 29.802
    0 -2 -2 o 1390.790 1305.190 16.105
    0 -2 -1 o 1056.120 979.249 12.507
    0 -2 0 o 245.845 226.377 5.088
    0 -1 -25 o 24.364 20.020 7.974
    0 -1 -24 o 10.490 1.098 7.974
    0 -1 -23 o 60.371 57.537 9.413
    0 -1 -22 o 59.009 49.594 7.882
    0 -1 -21 o 42.000 36.987 6.775
    0 -1 -20 o 324.603 333.603 13.889
    0 -1 -19 o 16.166 17.728 4.468
    0 -1 -18 o 71.326 71.703 5.039
    0 -1 -17 o 105.947 111.198 4.103
    0 -1 -16 o 261.082 284.172 5.086
    0 -1 -15 o 43.650 41.216 4.365
    0 -1 -14 o 74.501 74.885 3.028
    0 -1 -13 o 45.572 42.139 2.326
    0 -1 -12 o 323.614 320.699 5.730
    0 -1 -11 o 1096.020 1075.320 24.044
    0 -1 -10 o 465.460 444.919 7.054
    0 -1 -9 o 232.668 229.065 4.195
    0 -1 -8 o 2751.430 2723.190 32.374
    0 -1 -7 o 213.116 217.371 3.673
    0 -1 -6 o 751.657 741.664 9.564
    0 -1 -5 o 260.687 236.723 3.888
    0 -1 -4 o 983.774 927.267 11.799
    0 -1 -3 o 9468.910 9018.360 120.930
    0 -1 -2 o 2441.410 2411.230 58.377
    0 -1 -1 o 6.503 10.064 0.381
    0 0 2 o 814.048 744.043 9.505
    0 0 3 o 10.836 9.635 0.906
    0 0 4 o 45.851 54.967 1.335
    0 0 5 o 299.977 291.831 4.350
    0 0 6 o 195.749 212.879 3.331
    0 0 7 o 17.374 10.642 1.189
    0 0 8 o 65.724 55.869 2.032
    0 0 9 o 48.053 42.961 1.960
    0 0 10 o 424.011 379.518 6.919
    0 0 11 o 141.564 139.328 6.065
    0 0 12 o 102.976 112.486 3.052
    0 0 13 o 1432.610 1376.130 18.638
    0 0 14 o 57.936 47.902 2.746
    0 0 15 o 94.690 92.407 3.442
    0 0 16 o 261.352 267.823 5.766
    0 0 17 o 449.245 478.971 13.299
    0 0 18 o 4.445 0.218 1.953
    0 0 19 o 63.474 66.001 5.262
    0 0 20 o 22.663 24.037 10.853
    0 0 21 o 0.474 8.172 4.198
    0 0 22 o 9.701 1.111 15.947
    0 0 23 o 14.861 2.673 5.704
    0 0 24 o 6.057 1.364 5.453
    0 0 25 o 4.254 0.077 5.603
    0 1 1 o 6.153 10.167 0.381
    0 1 2 o 2540.670 2411.060 28.882
    0 1 3 o 9383.830 9018.360 106.816
    0 1 4 o 992.856 927.768 15.298
    0 1 5 o 260.128 237.174 3.872
    0 1 6 o 752.527 742.528 9.577
    0 1 7 o 223.801 217.486 3.736
    0 1 8 o 2818.140 2724.460 33.125
    0 1 9 o 236.872 228.565 4.243
    0 1 10 o 460.971 443.960 7.008
    0 1 11 o 1108.820 1076.750 14.845
    0 1 12 o 338.371 320.116 5.986
    0 1 13 o 42.824 42.226 2.352
    0 1 14 o 71.763 74.827 4.316
    0 1 15 o 44.105 41.015 2.917
    0 1 16 o 271.626 284.270 6.741
    0 1 17 o 110.056 111.388 4.533
    0 1 18 o 69.889 71.843 6.394
    0 1 19 o 19.388 17.671 3.286
    0 1 20 o 346.566 334.384 27.354
    0 1 21 o 32.708 37.245 8.638
    0 1 22 o 63.506 49.505 8.251
    0 1 23 o 59.872 57.673 8.417
    0 1 24 o 8.899 1.084 5.566
    0 1 25 o 27.686 20.138 7.974
    0 2 0 o 248.502 227.487 4.129
    0 2 1 o 1059.610 979.523 14.152
    0 2 2 o 1412.410 1305.760 28.083
    0 2 3 o 2131.920 2000.950 24.541
    0 2 4 o 693.594 699.108 10.088
    0 2 5 o 1283.620 1299.340 17.258
    0 2 6 o 474.067 440.200 7.254
    0 2 7 o 608.221 551.355 9.109
    0 2 8 o 741.479 680.048 10.991
    0 2 9 o 14.621 13.065 1.662
    0 2 10 o 196.972 187.747 4.406
    0 2 11 o 78.281 75.137 3.003
    0 2 12 o 10.765 8.774 1.681
    0 2 13 o 213.771 206.859 5.352
    0 2 14 o 268.385 277.249 6.342
    0 2 15 o 650.569 684.627 11.702
    0 2 16 o 91.575 101.824 6.106
    0 2 17 o 113.165 111.775 5.243
    0 2 18 o 50.025 52.241 4.284
    0 2 19 o 174.379 192.036 8.120
    0 2 20 o 58.131 50.660 6.132
    0 2 21 o 42.704 44.839 10.521
    0 2 22 o 137.922 131.589 10.656
    0 2 23 o 8.682 3.095 7.088
    0 2 24 o 0.119 3.078 6.312
    0 3 1 o 186.215 187.262 2.755
    0 3 2 o 428.042 427.410 5.490
    0 3 3 o 382.450 368.138 5.084
    0 3 4 o 906.616 893.906 11.096
    0 3 5 o 3587.740 3512.710 41.278
    0 3 6 o 22.616 3.317 1.702
    0 3 7 o 2081.990 2117.370 27.802
    0 3 8 o 13.238 14.096 1.341
    0 3 9 o 504.099 395.222 18.830
    0 3 10 o 83.551 77.533 2.889
    0 3 11 o 13.851 11.900 1.583
    0 3 12 o 218.455 210.307 5.268
    0 3 13 o 36.822 35.620 3.181
    0 3 14 o 3.662 1.712 1.578
    0 3 15 o 18.465 17.927 2.313
    0 3 16 o 63.813 59.840 5.435
    0 3 17 o 75.331 75.038 4.170
    0 3 18 o 271.607 273.201 7.318
    0 3 19 o 42.573 43.553 3.615
    0 3 20 o 155.930 158.462 6.572
    0 3 21 o 94.856 93.648 8.471
    0 3 22 o 180.550 172.307 11.628
    0 3 23 o 26.434 8.671 10.631
    0 3 24 o 35.195 10.215 6.755
    0 4 0 o 1442.800 1312.290 26.856
    0 4 1 o 477.028 441.154 6.384
    0 4 2 o 50.537 52.630 1.439
    0 4 3 o 834.835 774.949 10.285
    0 4 4 o 1363.000 1255.180 20.513
    0 4 5 o 669.216 640.469 8.914
    0 4 6 o 586.397 604.577 7.904
    0 4 7 o 222.641 217.591 4.447
    0 4 8 o 289.545 289.447 5.493
    0 4 9 o 82.151 85.895 3.325
    0 4 10 o 657.839 663.290 11.637
    0 4 11 o 389.136 383.021 7.330
    0 4 12 o 318.017 307.422 8.536
    0 4 13 o 525.102 545.381 9.633
    0 4 14 o 248.269 240.463 6.199
    0 4 15 o 17.370 15.515 3.293
    0 4 16 o 117.082 118.643 5.115
    0 4 17 o 113.835 121.347 4.956
    0 4 18 o 29.816 33.492 3.142
    0 4 19 o 74.448 75.646 4.566
    0 4 20 o 11.930 11.279 2.742
    0 4 21 o 4.914 6.832 2.928
    0 4 22 o 138.542 143.147 10.464
    0 4 23 o 1.317 8.589 4.792
    0 4 24 o 12.863 9.431 5.667
    0 5 1 o 445.964 437.758 6.722
    0 5 2 o 636.766 637.240 8.703
    0 5 3 o 71.580 66.883 1.997
    0 5 4 o 220.297 231.895 3.202
    0 5 5 o 2379.270 2247.720 27.959
    0 5 6 o 797.231 742.947 10.361
    0 5 7 o 603.325 583.755 8.792
    0 5 8 o 256.092 263.590 5.211
    0 5 9 o 129.771 135.724 3.528
    0 5 10 o 5.798 4.465 1.297
    0 5 11 o 418.848 434.927 7.811
    0 5 12 o 536.623 559.171 13.459
    0 5 13 o 85.713 80.193 3.616
    0 5 14 o 292.349 294.173 6.802
    0 5 15 o 402.652 410.170 8.603
    0 5 16 o 35.867 35.435 3.113
    0 5 17 o 111.016 113.391 5.198
    0 5 18 o 209.526 210.868 6.689
    0 5 19 o 25.312 30.260 3.996
    0 5 20 o 170.924 172.884 7.768
    0 5 21 o 65.270 70.799 4.972
    0 5 22 o 121.627 116.948 7.784
    0 5 23 o 42.606 44.181 9.302
    0 5 24 o 27.444 26.081 6.359
    0 6 0 o 6861.610 6152.750 123.176
    0 6 1 o 369.156 328.362 5.248
    0 6 2 o 317.488 325.390 4.772
    0 6 3 o 152.057 106.046 2.978
    0 6 4 o 35.897 22.918 1.522
    0 6 5 o 1331.690 1246.830 14.851
    0 6 6 o 116.542 103.737 2.988
    0 6 7 o 10.200 11.356 1.061
    0 6 8 o 24.563 20.766 1.527
    0 6 9 o 572.361 550.418 8.332
    0 6 10 o 5.119 5.404 1.246
    0 6 11 o 179.685 182.961 4.627
    0 6 12 o 352.213 339.996 7.206
    0 6 13 o 354.716 363.601 7.512
    0 6 14 o 457.803 476.367 9.100
    0 6 15 o 712.222 736.837 12.791
    0 6 16 o 26.454 23.452 2.790
    0 6 17 o 35.300 32.877 4.827
    0 6 18 o 30.540 24.235 3.282
    0 6 19 o 11.665 10.248 2.772
    0 6 20 o 21.383 17.416 4.028
    0 6 21 o 40.544 32.368 4.048
    0 6 22 o 19.293 25.607 4.066
    0 6 23 o 2.145 11.281 4.826
    0 6 24 o 27.136 22.508 6.694
    0 7 1 o 160.644 147.566 3.052
    0 7 2 o 777.645 697.362 10.101
    0 7 3 o 790.215 802.357 10.339
    0 7 4 o 2731.020 2523.910 32.123
    0 7 5 o 1.035 1.722 0.659
    0 7 6 o 555.582 496.730 7.038
    0 7 7 o 379.584 359.781 5.326
    0 7 8 o 122.567 123.421 3.021
    0 7 9 o 134.158 133.338 3.570
    0 7 10 o 281.012 285.558 5.148
    0 7 11 o 54.082 47.371 2.882
    0 7 12 o 315.057 320.643 6.765
    0 7 13 o 196.858 208.187 5.355
    0 7 14 o 117.320 109.624 4.509
    0 7 15 o 74.481 73.147 4.022
    0 7 16 o 112.586 113.124 4.941
    0 7 17 o 112.453 96.137 5.229
    0 7 18 o 38.686 40.997 3.559
    0 7 19 o 176.331 176.534 6.693
    0 7 20 o 179.130 182.917 7.513
    0 7 21 o 8.727 3.210 2.897
    0 7 22 o 120.743 110.658 7.752
    0 7 23 o 5.204 6.153 3.841
    0 8 0 o 7204.740 6614.030 129.909
    0 8 1 o 176.778 164.359 4.923
    0 8 2 o 463.314 421.242 6.706
    0 8 3 o 275.777 275.830 6.005
    0 8 4 o 264.392 237.545 4.517
    0 8 5 o 548.584 527.445 7.031
    0 8 6 o 58.453 47.419 1.787
    0 8 7 o 795.002 769.135 9.819
    0 8 8 o 49.288 47.035 1.802
    0 8 9 o 199.468 200.887 4.161
    0 8 10 o 163.877 169.179 3.828
    0 8 11 o 27.566 24.127 1.882
    0 8 12 o 46.472 41.993 2.857
    0 8 13 o 141.763 162.454 4.653
    0 8 14 o 43.632 44.107 3.120
    0 8 15 o 430.506 436.611 9.287
    0 8 16 o 929.807 942.212 16.202
    0 8 17 o 102.544 104.791 5.098
    0 8 18 o 30.155 33.344 3.376
    0 8 19 o 124.807 118.457 6.118
    0 8 20 o 14.359 7.104 3.121
    0 8 21 o 11.945 12.808 3.204
    0 8 22 o 4.877 0.676 2.886
    0 8 23 o 45.587 58.627 7.777
    0 9 1 o 79.873 88.561 2.533
    0 9 2 o 441.024 426.469 6.624
    0 9 3 o 34.826 29.838 1.811
    0 9 4 o 156.885 146.689 3.581
    0 9 5 o 658.350 664.543 8.320
    0 9 6 o 499.377 507.946 6.728
    0 9 7 o 540.325 545.646 7.217
    0 9 8 o 215.579 219.015 3.803
    0 9 9 o 137.398 140.840 3.479
    0 9 10 o 212.115 211.872 4.568
    0 9 11 o 75.439 72.031 4.000
    0 9 12 o 347.630 354.923 7.535
    0 9 13 o 162.987 161.236 5.722
    0 9 14 o 154.710 161.269 5.225
    0 9 15 o 203.569 192.498 6.213
    0 9 16 o 121.851 114.742 5.313
    0 9 17 o 36.280 31.729 3.964
    0 9 18 o 83.496 79.733 6.296
    0 9 19 o 15.972 18.109 3.037
    0 9 20 o 84.944 76.578 7.514
    0 9 21 o 30.277 19.091 4.388
    0 9 22 o 10.185 3.826 4.024
    0 9 23 o -0.938 5.157 6.534
    0 10 0 o 1191.640 1186.680 24.094
    0 10 1 o 1039.440 1039.510 15.066
    0 10 2 o 175.955 149.148 5.690
    0 10 3 o 58.119 50.416 3.416
    0 10 4 o 18.979 20.598 1.453
    0 10 5 o 90.188 84.865 2.649
    0 10 6 o 166.079 177.050 3.238
    0 10 7 o 81.578 84.210 2.297
    0 10 8 o 0.948 1.495 0.809
    0 10 9 o 1.218 0.041 0.813
    0 10 10 o 659.385 703.450 10.047
    0 10 11 o 153.795 154.595 4.001
    0 10 12 o 388.209 414.534 8.222
    0 10 13 o 273.612 288.447 6.884
    0 10 14 o 281.278 282.268 7.208
    0 10 15 o 48.868 52.089 3.527
    0 10 16 o 4.007 5.048 2.334
    0 10 17 o 156.609 151.088 6.153
    0 10 18 o 3.940 2.133 2.387
    0 10 19 o 14.809 11.671 5.541
    0 10 20 o 90.636 77.575 7.371
    0 10 21 o 4.379 5.369 4.041
    0 10 22 o 5.430 9.623 5.316
    0 11 1 o 68.352 70.613 2.800
    0 11 2 o 518.661 546.982 9.257
    0 11 3 o 92.957 95.422 2.739
    0 11 4 o 151.914 158.552 3.533
    0 11 5 o 713.307 702.248 12.105
    0 11 6 o 42.657 51.426 1.842
    0 11 7 o 308.126 356.230 5.503
    0 11 8 o 268.915 278.953 5.155
    0 11 9 o 400.550 452.790 6.133
    0 11 10 o 42.769 47.361 2.407
    0 11 11 o 362.859 392.146 8.134
    0 11 12 o 243.534 267.770 6.279
    0 11 13 o 28.780 30.766 2.745
    0 11 14 o 166.650 159.064 5.624
    0 11 15 o 9.732 14.451 2.359
    0 11 16 o 236.415 242.345 7.499
    0 11 17 o 17.454 16.252 3.795
    0 11 18 o 233.532 229.039 15.681
    0 11 19 o 177.548 167.684 16.279
    0 11 20 o 23.969 23.507 6.312
    0 11 21 o 10.903 13.362 4.787
    0 11 22 o 53.113 46.100 7.518
    0 12 0 o 1699.480 1727.440 33.959
    0 12 1 o 583.381 640.393 9.842
    0 12 2 o 281.688 320.773 5.874
    0 12 3 o 7.976 4.535 1.378
    0 12 4 o 1015.020 1061.900 13.733
    0 12 5 o 259.576 247.533 5.031
    0 12 6 o 589.430 633.895 8.122
    0 12 7 o 117.763 137.260 2.905
    0 12 8 o 389.456 380.056 6.031
    0 12 9 o 34.098 27.628 1.819
    0 12 10 o 168.230 182.387 4.370
    0 12 11 o 27.360 23.380 2.496
    0 12 12 o 118.792 121.575 7.257
    0 12 13 o 361.687 368.983 8.876
    0 12 14 o 6.934 4.851 2.930
    0 12 15 o 95.846 80.473 6.449
    0 12 16 o 304.309 276.189 11.482
    0 12 17 o 38.069 32.631 5.797
    0 12 18 o 19.672 20.484 5.105
    0 12 19 o 6.690 6.290 4.571
    0 12 20 o 12.037 2.969 4.759
    0 12 21 o 61.141 61.860 7.641
    0 13 1 o 1438.170 1560.000 20.954
    0 13 2 o 252.379 258.775 5.709
    0 13 3 o 481.639 492.728 8.666
    0 13 4 o 757.143 750.287 12.219
    0 13 5 o 979.898 1030.120 16.076
    0 13 6 o 52.632 50.925 2.311
    0 13 7 o 127.381 129.323 3.117
    0 13 8 o 162.145 183.223 3.696
    0 13 9 o 241.637 287.706 5.596
    0 13 10 o 130.063 128.911 8.678
    0 13 11 o 0.952 0.658 2.804
    0 13 12 o 38.624 39.408 4.191
    0 13 13 o 35.074 13.078 4.895
    0 13 14 o 130.036 127.149 8.861
    0 13 15 o 11.177 14.625 4.208
    0 13 16 o 93.888 79.896 8.103
    0 13 17 o 55.991 52.264 14.729
    0 13 18 o -1.156 5.788 3.767
    0 13 19 o 4.689 2.341 4.469
    0 13 20 o 145.474 140.692 10.776
    0 14 0 o 391.839 364.909 11.099
    0 14 1 o 133.134 141.444 4.226
    0 14 2 o 367.330 390.622 7.467
    0 14 3 o 561.245 587.771 9.962
    0 14 4 o 10.646 10.250 1.681
    0 14 5 o 6.908 6.423 1.538
    0 14 6 o 32.869 33.703 2.180
    0 14 7 o 34.829 35.314 2.290
    0 14 8 o 71.926 73.260 5.275
    0 14 9 o 18.287 17.479 3.720
    0 14 10 o 105.947 112.513 7.498
    0 14 11 o 122.781 127.112 8.527
    0 14 12 o 73.814 81.954 6.843
    0 14 13 o 12.338 15.365 4.540
    0 14 14 o 122.617 95.421 16.058
    0 14 15 o 33.719 28.001 8.970
    0 14 16 o 126.796 112.014 18.716
    0 14 17 o 29.595 24.362 5.738
    0 14 18 o 53.237 53.475 7.420
    0 14 19 o 10.410 6.157 4.982
    0 14 20 o 23.256 18.747 8.195
    0 15 1 o 100.133 96.692 3.965
    0 15 2 o 114.383 116.901 4.256
    0 15 3 o 134.550 137.103 4.483
    0 15 4 o 37.163 31.168 2.909
    0 15 5 o 61.269 67.769 4.060
    0 15 6 o 18.433 15.926 2.074
    0 15 7 o 121.856 112.007 5.001
    0 15 8 o -3.028 0.527 1.707
    0 15 9 o 11.261 13.890 3.521
    0 15 10 o 39.823 33.516 4.917
    0 15 11 o 28.650 28.914 4.787
    0 15 12 o 344.430 364.398 18.273
    0 15 13 o 110.350 104.862 11.517
    0 15 14 o 7.599 5.134 4.319
    0 15 15 o 107.375 85.665 18.605
    0 15 16 o 7.730 4.910 4.628
    0 15 17 o 30.447 24.200 6.028
    0 15 18 o 80.190 60.099 18.384
    0 15 19 o 22.874 20.957 6.016
    0 16 0 o 96.922 79.767 8.860
    0 16 1 o 74.958 73.476 6.905
    0 16 2 o 28.471 29.491 2.631
    0 16 3 o 12.654 11.335 1.982
    0 16 4 o 344.574 335.233 8.024
    0 16 5 o 36.303 27.903 4.885
    0 16 6 o 162.800 158.544 5.403
    0 16 7 o 37.668 33.350 3.811
    0 16 8 o 131.256 118.745 15.504
    0 16 9 o 16.777 13.466 4.036
    0 16 10 o 20.598 18.893 4.571
    0 16 11 o 26.682 29.063 13.178
    0 16 12 o 31.034 17.772 5.361
    0 16 13 o 39.898 37.413 5.992
    0 16 14 o 2.838 9.361 4.015
    0 16 15 o 127.163 109.689 9.852
    0 16 16 o 43.724 22.242 6.647
    0 16 17 o 51.671 42.406 7.356
    0 16 18 o 8.832 16.217 5.074
    0 17 1 o 16.814 18.829 2.332
    0 17 2 o 54.922 48.015 3.480
    0 17 3 o 29.828 22.169 2.722
    0 17 4 o 94.478 82.369 4.349
    0 17 5 o 230.949 226.897 6.332
    0 17 6 o 9.123 8.561 2.719
    0 17 7 o 77.560 56.677 6.870
    0 17 8 o 119.757 98.650 8.290
    0 17 9 o 95.736 100.265 7.631
    0 17 10 o 7.343 5.316 4.036
    0 17 11 o 45.337 35.922 6.307
    0 17 12 o 344.457 322.569 14.121
    0 17 13 o 30.620 28.236 5.769
    0 17 14 o 120.544 93.057 9.585
    0 17 15 o 37.782 36.170 11.850
    0 17 16 o 24.188 20.013 6.054
    0 17 17 o 17.300 7.039 5.797
    0 18 0 o 126.194 85.365 7.168
    0 18 1 o 9.977 7.283 2.169
    0 18 2 o 36.334 29.774 3.106
    0 18 3 o 138.898 135.941 5.192
    0 18 4 o 7.019 5.398 2.055
    0 18 5 o 30.360 27.405 3.680
    0 18 6 o 45.935 40.324 4.876
    0 18 7 o 9.224 4.739 3.810
    0 18 8 o 10.948 11.819 4.430
    0 18 9 o 158.432 150.136 13.068
    0 18 10 o 220.163 217.532 11.382
    0 18 11 o 123.764 102.087 9.451
    0 18 12 o 22.860 20.182 5.203
    0 18 13 o 264.945 249.939 23.478
    0 18 14 o 57.752 63.450 7.974
    0 18 15 o 153.255 119.292 20.377
    0 19 1 o 175.722 165.553 6.498
    0 19 2 o 77.930 73.970 5.700
    0 19 3 o 122.053 118.328 5.207
    0 19 4 o 3.290 4.458 3.296
    0 19 5 o 251.700 248.055 9.219
    0 19 6 o 19.771 18.280 5.426
    0 19 7 o 38.449 39.532 5.686
    0 19 8 o 20.083 13.280 4.945
    0 19 9 o 7.033 5.506 4.219
    0 19 10 o 293.232 285.175 13.558
    0 19 11 o 128.378 114.772 10.299
    0 19 12 o 13.757 12.695 4.887
    0 19 13 o 32.797 25.884 6.534
    0 19 14 o 74.186 68.833 8.683
    0 20 0 o 991.333 876.577 53.489
    0 20 1 o 196.451 187.281 6.596
    0 20 2 o 60.702 52.045 4.176
    0 20 3 o 1.591 0.848 4.082
    0 20 4 o 4.672 6.405 3.002
    0 20 5 o 75.020 70.168 7.415
    0 20 6 o 154.491 139.979 9.845
    0 20 7 o 117.204 95.847 19.269
    0 20 8 o 12.720 15.375 5.316
    0 20 9 o 92.017 74.739 8.620
    0 20 10 o 19.588 16.095 5.638
    0 20 11 o 72.470 51.875 8.230
    0 20 12 o 16.399 9.188 9.635
    0 21 1 o 87.338 81.075 5.275
    0 21 2 o 20.726 16.158 3.788
    0 21 3 o 138.032 124.689 7.927
    0 21 4 o 21.676 24.821 4.994
    0 21 5 o 116.183 121.725 9.309
    0 21 6 o 71.233 54.039 10.853
    0 21 7 o 6.984 3.240 7.088
    0 21 8 o 63.272 45.293 17.055
    0 21 9 o 242.971 229.538 15.393
    0 21 10 o 27.117 29.265 5.768
    0 22 0 o 232.250 177.942 11.447
    0 22 1 o 299.037 285.037 10.485
    0 22 2 o 22.572 16.588 4.030
    0 22 3 o 150.592 131.414 17.608
    0 22 4 o 59.845 46.054 7.063
    0 22 5 o 12.965 11.079 11.296
    0 22 6 o 59.657 47.853 7.534
    0 22 7 o 87.572 68.928 9.041
    0 22 8 o -1.344 0.257 5.094
    0 23 1 o 33.175 24.083 6.528
    0 23 2 o 75.660 77.754 7.823
    0 23 3 o 214.930 195.188 21.817
    1 -23 -2 o 36.755 35.461 9.524
    1 -23 -1 o 141.526 120.580 26.025
    1 -22 -8 o 26.136 25.337 11.739
    1 -22 -7 o 96.881 80.492 10.373
    1 -22 -6 o 61.862 57.727 8.983
    1 -22 -5 o 214.385 224.034 23.145
    1 -22 -4 o 20.387 20.520 6.729
    1 -22 -3 o 93.437 89.370 10.333
    1 -22 -2 o 0.732 13.117 5.361
    1 -22 -1 o 25.904 16.392 10.853
    1 -21 -10 o 17.341 13.667 6.491
    1 -21 -9 o 6.801 6.124 5.613
    1 -21 -8 o 77.073 88.762 10.410
    1 -21 -7 o 29.825 35.565 6.811
    1 -21 -6 o 69.433 81.274 8.923
    1 -21 -5 o 86.262 91.614 9.608
    1 -21 -4 o 105.397 125.501 9.852
    1 -21 -3 o 35.456 42.713 7.001
    1 -21 -2 o 185.504 167.993 12.996
    1 -21 -1 o 0.580 5.368 5.545
    1 -20 -12 o 88.716 97.812 9.407
    1 -20 -11 o 46.743 46.027 8.306
    1 -20 -10 o 23.918 37.126 6.588
    1 -20 -9 o 138.155 123.595 11.282
    1 -20 -8 o 225.527 217.823 13.843
    1 -20 -7 o 40.437 37.802 7.022
    1 -20 -6 o 16.334 12.753 5.797
    1 -20 -5 o 15.178 9.477 6.091
    1 -20 -4 o 5.727 2.372 5.455
    1 -20 -3 o 16.038 13.121 5.702
    1 -20 -2 o 353.033 359.239 15.348
    1 -20 -1 o 60.699 65.187 8.065
    1 -19 -14 o 21.940 24.555 6.205
    1 -19 -13 o 98.855 94.540 9.568
    1 -19 -12 o 32.527 34.313 6.633
    1 -19 -11 o 91.245 99.633 9.130
    1 -19 -10 o 349.834 368.298 16.501
    1 -19 -9 o 107.925 106.659 9.454
    1 -19 -8 o 5.812 8.807 4.828
    1 -19 -7 o 221.721 230.624 27.021
    1 -19 -6 o 9.798 12.157 5.081
    1 -19 -5 o 51.942 66.904 8.860
    1 -19 -4 o 38.572 34.941 6.545
    1 -19 -3 o 66.722 57.532 10.078
    1 -19 -2 o 54.117 66.179 7.204
    1 -19 -1 o 105.219 95.125 21.817
    1 -18 -16 o 10.286 2.010 5.328
    1 -18 -15 o 1.019 0.289 4.958
    1 -18 -14 o 14.713 19.381 5.613
    1 -18 -13 o 14.259 14.888 9.081
    1 -18 -12 o 9.160 8.305 8.195
    1 -18 -11 o 211.209 207.988 18.605
    1 -18 -10 o 27.484 33.929 5.732
    1 -18 -9 o 19.709 16.114 5.477
    1 -18 -8 o 113.854 106.180 9.312
    1 -18 -7 o 71.808 64.841 9.635
    1 -18 -6 o 95.427 83.622 8.508
    1 -18 -5 o 115.809 133.768 8.983
    1 -18 -4 o 52.330 65.636 6.589
    1 -18 -3 o 38.331 48.714 5.853
    1 -18 -2 o 179.198 178.562 10.550
    1 -18 -1 o 75.788 84.431 7.438
    1 -17 -17 o 37.763 34.705 6.795
    1 -17 -16 o 115.788 119.599 9.823
    1 -17 -15 o 51.942 53.089 12.846
    1 -17 -14 o 133.290 135.279 12.071
    1 -17 -13 o 52.261 69.034 6.883
    1 -17 -12 o 24.150 20.117 6.312
    1 -17 -11 o 27.448 23.837 5.732
    1 -17 -10 o 67.548 81.332 10.410
    1 -17 -9 o 62.422 58.120 7.183
    1 -17 -8 o 69.744 59.142 13.289
    1 -17 -7 o 50.808 50.514 6.386
    1 -17 -6 o 104.306 109.127 8.230
    1 -17 -5 o 83.147 91.507 5.973
    1 -17 -4 o 50.111 54.209 4.559
    1 -17 -3 o 77.994 83.645 4.531
    1 -17 -2 o 111.533 104.438 5.130
    1 -17 -1 o 77.360 71.934 4.331
    1 -16 -18 o 68.315 62.982 15.215
    1 -16 -17 o 31.462 29.782 6.685
    1 -16 -16 o 34.168 29.120 7.845
    1 -16 -15 o 5.904 8.399 3.588
    1 -16 -14 o 25.604 25.397 4.203
    1 -16 -13 o 99.428 97.622 10.749
    1 -16 -12 o 25.938 24.084 4.380
    1 -16 -11 o 41.605 34.103 7.641
    1 -16 -10 o 86.957 100.577 7.929
    1 -16 -9 o 75.779 74.557 7.603
    1 -16 -8 o 82.482 90.770 7.393
    1 -16 -7 o 271.457 279.363 11.601
    1 -16 -6 o 30.933 28.054 3.609
    1 -16 -5 o 45.033 45.576 3.500
    1 -16 -4 o 15.051 8.059 2.848
    1 -16 -3 o 2.047 1.070 2.097
    1 -16 -2 o 3.738 1.524 2.422
    1 -16 -1 o 74.003 73.081 4.884
    1 -15 -19 o 49.041 54.178 7.980
    1 -15 -18 o 6.219 3.698 3.508
    1 -15 -17 o 53.709 53.842 4.990
    1 -15 -16 o 5.489 6.317 3.229
    1 -15 -15 o 140.699 143.066 7.036
    1 -15 -14 o 57.738 60.797 4.830
    1 -15 -13 o 21.226 21.699 3.445
    1 -15 -12 o 70.346 62.251 4.852
    1 -15 -11 o 51.001 52.324 4.152
    1 -15 -10 o 12.067 9.648 2.802
    1 -15 -9 o 29.203 29.561 4.795
    1 -15 -8 o 8.476 12.108 2.606
    1 -15 -7 o 445.285 471.980 12.552
    1 -15 -6 o 85.783 99.227 6.594
    1 -15 -5 o 51.252 59.815 5.972
    1 -15 -4 o 71.285 83.906 3.931
    1 -15 -3 o 157.451 169.603 6.178
    1 -15 -2 o 170.897 162.780 6.841
    1 -15 -1 o 267.629 272.176 6.949
    1 -14 -20 o 187.600 194.712 13.241
    1 -14 -19 o 37.593 25.566 11.471
    1 -14 -18 o 76.786 69.580 5.657
    1 -14 -17 o 141.817 129.058 7.099
    1 -14 -16 o 5.585 5.106 3.021
    1 -14 -15 o 21.655 19.940 3.533
    1 -14 -14 o 6.445 7.853 3.485
    1 -14 -13 o 65.680 62.350 4.703
    1 -14 -12 o 47.375 45.612 4.021
    1 -14 -11 o 2.227 1.804 3.612
    1 -14 -10 o 7.865 11.824 2.475
    1 -14 -9 o 139.728 150.858 5.580
    1 -14 -8 o 72.839 79.211 4.213
    1 -14 -7 o 28.905 27.685 2.864
    1 -14 -6 o 87.118 95.960 3.661
    1 -14 -5 o 67.446 75.588 3.153
    1 -14 -4 o 331.158 339.846 7.578
    1 -14 -3 o 255.155 283.590 6.603
    1 -14 -2 o 109.948 118.764 4.634
    1 -14 -1 o 196.607 199.941 5.671
    1 -13 -21 o 7.554 9.150 5.682
    1 -13 -20 o 30.277 19.891 6.552
    1 -13 -19 o -3.146 2.248 3.081
    1 -13 -18 o 149.676 156.524 7.221
    1 -13 -17 o 122.837 112.741 6.570
    1 -13 -16 o 114.859 116.214 6.050
    1 -13 -15 o 50.996 47.410 6.122
    1 -13 -14 o 80.195 86.838 4.977
    1 -13 -13 o 335.965 352.708 8.877
    1 -13 -12 o 184.696 175.222 6.617
    1 -13 -11 o 121.292 128.464 5.300
    1 -13 -10 o 123.304 132.423 5.134
    1 -13 -9 o 164.515 189.978 5.764
    1 -13 -8 o 106.537 119.895 4.682
    1 -13 -7 o 4.626 5.489 1.891
    1 -13 -6 o 52.069 60.381 3.191
    1 -13 -5 o 25.958 24.376 2.127
    1 -13 -4 o 144.246 139.276 4.125
    1 -13 -3 o 109.914 133.839 3.727
    1 -13 -2 o 513.412 540.763 7.514
    1 -13 -1 o 98.448 95.605 4.188
    1 -12 -21 o 42.872 43.712 10.742
    1 -12 -20 o -0.799 0.459 5.537
    1 -12 -19 o 27.100 25.726 5.298
    1 -12 -18 o 50.216 45.202 4.570
    1 -12 -17 o 41.729 37.623 4.087
    1 -12 -16 o 169.809 184.321 6.800
    1 -12 -15 o 282.125 291.363 8.905
    1 -12 -14 o 56.412 56.702 4.763
    1 -12 -13 o 34.420 32.837 3.395
    1 -12 -12 o 92.243 102.433 4.792
    1 -12 -11 o 159.768 182.109 5.688
    1 -12 -10 o 436.475 481.307 9.392
    1 -12 -9 o 30.273 37.562 2.888
    1 -12 -8 o 18.558 24.935 2.369
    1 -12 -7 o 287.710 294.744 9.782
    1 -12 -6 o 46.871 49.054 2.640
    1 -12 -5 o 525.953 563.539 8.523
    1 -12 -4 o 284.077 300.630 5.542
    1 -12 -3 o 251.745 287.602 7.101
    1 -12 -2 o 1347.530 1489.800 17.087
    1 -12 -1 o 521.195 540.047 7.305
    1 -11 -22 o -3.603 1.215 4.700
    1 -11 -21 o 30.317 26.698 9.302
    1 -11 -20 o 44.353 49.795 7.312
    1 -11 -19 o 21.134 17.240 3.420
    1 -11 -18 o 0.008 1.475 3.133
    1 -11 -17 o 83.274 75.979 9.111
    1 -11 -16 o 48.789 45.474 4.252
    1 -11 -15 o 13.716 13.545 2.846
    1 -11 -14 o 13.383 13.482 2.845
    1 -11 -13 o 239.531 249.584 7.019
    1 -11 -12 o 170.441 188.302 5.840
    1 -11 -11 o 201.254 231.283 6.036
    1 -11 -10 o 263.190 262.637 6.810
    1 -11 -9 o 198.022 198.261 7.864
    1 -11 -8 o 509.856 579.648 9.728
    1 -11 -7 o 152.727 174.323 4.693
    1 -11 -6 o 95.827 101.579 3.314
    1 -11 -5 o 164.916 172.264 4.072
    1 -11 -4 o 93.604 100.538 3.070
    1 -11 -3 o 114.457 120.886 3.178
    1 -11 -2 o 1498.270 1582.040 19.017
    1 -11 -1 o 302.497 309.145 4.845
    1 -10 -22 o 58.820 53.588 8.653
    1 -10 -21 o 41.149 38.576 7.702
    1 -10 -20 o 65.160 53.586 8.195
    1 -10 -19 o 16.144 16.070 5.083
    1 -10 -18 o 16.582 19.330 3.200
    1 -10 -17 o 91.618 86.455 5.406
    1 -10 -16 o 87.775 79.034 5.210
    1 -10 -15 o 252.231 270.505 8.855
    1 -10 -14 o 61.023 66.461 4.121
    1 -10 -13 o 99.261 108.148 4.921
    1 -10 -12 o 125.423 130.264 5.008
    1 -10 -11 o 748.607 824.097 16.880
    1 -10 -10 o 288.767 294.505 6.942
    1 -10 -9 o 528.598 571.409 9.989
    1 -10 -8 o 140.300 150.785 5.786
    1 -10 -7 o 439.024 434.317 8.379
    1 -10 -6 o 39.444 42.479 2.222
    1 -10 -5 o 705.674 674.878 10.152
    1 -10 -4 o 1079.540 1087.110 14.275
    1 -10 -3 o 191.670 215.809 3.993
    1 -10 -2 o 286.186 286.047 5.001
    1 -10 -1 o 68.366 75.202 2.272
    1 -9 -23 o 60.749 62.894 8.854
    1 -9 -22 o -4.116 0.139 5.648
    1 -9 -21 o -1.383 2.998 4.576
    1 -9 -20 o 54.803 43.345 7.866
    1 -9 -19 o 78.297 78.077 5.184
    1 -9 -18 o -0.233 2.740 2.159
    1 -9 -17 o 27.706 32.290 3.453
    1 -9 -16 o 149.063 155.681 5.953
    1 -9 -15 o 162.697 163.144 6.079
    1 -9 -14 o 52.711 55.437 3.755
    1 -9 -13 o 37.024 45.155 3.116
    1 -9 -12 o 525.547 582.384 10.538
    1 -9 -11 o 205.630 202.486 5.861
    1 -9 -10 o 989.658 1093.510 15.970
    1 -9 -9 o 110.465 110.748 4.125
    1 -9 -8 o 58.845 61.693 3.174
    1 -9 -7 o 490.889 502.283 8.911
    1 -9 -6 o 59.240 57.505 2.527
    1 -9 -5 o 43.934 46.257 2.096
    1 -9 -4 o 54.922 53.922 2.202
    1 -9 -3 o 212.080 184.635 4.464
    1 -9 -2 o 520.284 489.520 7.514
    1 -9 -1 o 20.137 17.798 1.343
    1 -8 -23 o 23.288 16.670 13.068
    1 -8 -22 o 29.511 28.942 6.975
    1 -8 -21 o 10.009 11.745 5.556
    1 -8 -20 o 8.848 7.012 12.071
    1 -8 -19 o 0.159 0.165 2.462
    1 -8 -18 o 43.121 44.108 3.922
    1 -8 -17 o 89.457 88.327 5.047
    1 -8 -16 o 19.442 17.182 2.806
    1 -8 -15 o 261.980 265.633 7.314
    1 -8 -14 o 142.903 155.059 5.399
    1 -8 -13 o 18.000 17.380 2.371
    1 -8 -12 o 286.399 300.878 12.208
    1 -8 -11 o 90.669 98.599 4.129
    1 -8 -10 o 667.051 702.356 11.640
    1 -8 -9 o 2.806 4.800 1.513
    1 -8 -8 o 332.105 351.664 6.849
    1 -8 -7 o 440.731 474.015 8.141
    1 -8 -6 o 66.913 71.349 2.651
    1 -8 -5 o 37.632 37.201 1.922
    1 -8 -4 o 171.342 173.467 3.547
    1 -8 -3 o 104.848 86.429 2.653
    1 -8 -2 o 745.669 671.549 9.928
    1 -8 -1 o 1164.560 1136.190 14.542
    1 -7 -24 o 6.898 9.253 11.296
    1 -7 -23 o 100.316 83.412 10.857
    1 -7 -22 o 7.752 10.029 5.349
    1 -7 -21 o 27.309 39.226 6.297
    1 -7 -20 o 11.151 16.454 5.087
    1 -7 -19 o 31.673 33.551 3.932
    1 -7 -18 o 8.149 10.435 2.430
    1 -7 -17 o 135.831 121.724 8.120
    1 -7 -16 o 284.123 312.588 7.590
    1 -7 -15 o 204.659 197.351 6.246
    1 -7 -14 o 68.311 67.805 4.667
    1 -7 -13 o 1287.910 1415.110 31.937
    1 -7 -12 o 98.288 99.898 4.092
    1 -7 -11 o 336.625 373.669 7.335
    1 -7 -10 o 32.493 25.691 2.474
    1 -7 -9 o 225.707 254.592 5.432
    1 -7 -8 o 156.458 167.968 4.262
    1 -7 -7 o 202.700 206.151 4.822
    1 -7 -6 o 101.720 100.308 2.887
    1 -7 -5 o 9.838 8.953 1.272
    1 -7 -4 o 189.960 177.885 3.676
    1 -7 -3 o 434.987 429.847 6.372
    1 -7 -2 o 689.554 628.811 9.081
    1 -7 -1 o 311.536 242.486 4.700
    1 -6 -24 o 44.314 40.127 8.035
    1 -6 -23 o 11.512 15.402 5.955
    1 -6 -22 o 21.761 12.108 6.206
    1 -6 -21 o 25.823 22.996 6.091
    1 -6 -20 o 32.381 23.677 5.379
    1 -6 -19 o 285.698 311.237 8.293
    1 -6 -18 o 201.023 209.504 6.727
    1 -6 -17 o 304.341 326.610 13.358
    1 -6 -16 o 125.274 124.779 5.118
    1 -6 -15 o 66.052 66.264 3.883
    1 -6 -14 o 693.406 728.101 14.023
    1 -6 -13 o 406.950 444.520 9.645
    1 -6 -12 o 532.120 563.077 10.358
    1 -6 -11 o 233.889 235.778 11.348
    1 -6 -10 o 841.078 909.653 20.146
    1 -6 -9 o 377.383 423.418 8.960
    1 -6 -8 o 142.047 142.035 5.467
    1 -6 -7 o 16.555 14.219 1.634
    1 -6 -6 o 43.955 43.881 2.165
    1 -6 -5 o 88.109 76.837 2.443
    1 -6 -4 o 206.175 183.873 3.788
    1 -6 -3 o 629.837 606.302 8.507
    1 -6 -2 o 943.396 924.882 13.879
    1 -6 -1 o 2310.970 2142.110 27.008
    1 -5 -24 o 30.661 27.959 6.953
    1 -5 -23 o 15.355 18.140 6.497
    1 -5 -22 o 72.399 47.233 18.494
    1 -5 -21 o 38.705 41.292 6.525
    1 -5 -20 o 41.676 37.350 6.117
    1 -5 -19 o 12.199 10.754 2.534
    1 -5 -18 o 13.044 13.665 2.529
    1 -5 -17 o 230.835 245.637 7.686
    1 -5 -16 o 198.666 215.819 6.071
    1 -5 -15 o 280.354 302.740 7.068
    1 -5 -14 o 156.441 171.880 5.147
    1 -5 -13 o 77.193 87.075 3.619
    1 -5 -12 o 134.586 135.161 4.380
    1 -5 -11 o 21.425 18.484 2.059
    1 -5 -10 o 224.663 243.975 5.354
    1 -5 -9 o 32.108 27.465 2.428
    1 -5 -8 o 277.559 289.733 6.979
    1 -5 -7 o 90.758 84.112 2.998
    1 -5 -6 o 729.641 680.852 14.386
    1 -5 -5 o 173.047 182.927 4.281
    1 -5 -4 o 154.406 142.622 3.680
    1 -5 -3 o 280.255 266.156 4.367
    1 -5 -2 o 9112.240 8828.200 103.249
    1 -5 -1 o 2687.540 2440.070 31.112
    1 -4 -24 o 17.504 13.716 16.944
    1 -4 -23 o 61.594 56.795 19.934
    1 -4 -22 o 31.136 21.288 6.578
    1 -4 -21 o 42.658 45.155 6.867
    1 -4 -20 o 11.484 13.252 3.141
    1 -4 -19 o 101.380 103.481 6.554
    1 -4 -18 o 49.634 51.409 3.695
    1 -4 -17 o 250.490 271.492 7.705
    1 -4 -16 o 91.286 93.424 4.357
    1 -4 -15 o 49.350 53.425 3.290
    1 -4 -14 o 291.256 300.386 6.889
    1 -4 -13 o 333.048 361.916 7.319
    1 -4 -12 o 4.190 3.372 1.515
    1 -4 -11 o 114.341 120.689 3.916
    1 -4 -10 o 325.472 325.524 6.726
    1 -4 -9 o 421.520 433.365 11.221
    1 -4 -8 o 290.107 304.758 7.545
    1 -4 -7 o 839.134 799.044 16.432
    1 -4 -6 o 824.023 759.571 17.871
    1 -4 -5 o 30.116 19.965 1.683
    1 -4 -4 o 849.333 919.127 16.442
    1 -4 -3 o 1126.430 1096.720 16.617
    1 -4 -2 o 3520.900 3705.280 40.507
    1 -4 -1 o 1362.360 1356.780 18.736
    1 -3 -25 o 27.302 21.539 7.112
    1 -3 -24 o 81.382 69.047 9.754
    1 -3 -23 o 25.400 23.542 10.964
    1 -3 -22 o 10.550 9.414 5.109
    1 -3 -21 o 7.309 2.096 4.430
    1 -3 -20 o 50.841 58.302 7.513
    1 -3 -19 o 3.407 0.703 2.057
    1 -3 -18 o 72.837 72.020 4.278
    1 -3 -17 o 84.817 85.636 4.498
    1 -3 -16 o 249.155 269.129 6.737
    1 -3 -15 o 694.205 747.105 12.607
    1 -3 -14 o 153.348 162.325 4.907
    1 -3 -13 o 1.620 3.886 1.423
    1 -3 -12 o 514.468 520.543 11.277
    1 -3 -11 o 334.832 348.009 8.164
    1 -3 -10 o 1764.540 1714.280 29.059
    1 -3 -9 o 401.320 402.015 8.698
    1 -3 -8 o 294.312 309.307 11.391
    1 -3 -7 o 1617.420 1528.330 25.959
    1 -3 -6 o 18.522 22.253 1.516
    1 -3 -5 o 436.734 407.265 7.225
    1 -3 -4 o 307.770 283.894 4.650
    1 -3 -3 o 145.948 143.177 2.658
    1 -3 -2 o 2172.610 1977.530 28.149
    1 -3 -1 o 760.657 722.661 10.302
    1 -2 -25 o 117.818 121.376 11.260
    1 -2 -24 o 85.850 81.096 9.730
    1 -2 -23 o 11.622 11.468 5.566
    1 -2 -22 o 106.552 108.123 9.773
    1 -2 -21 o 17.349 12.896 8.638
    1 -2 -20 o 70.895 76.664 5.946
    1 -2 -19 o 58.336 64.054 4.547
    1 -2 -18 o 115.778 123.520 7.385
    1 -2 -17 o 96.875 94.112 4.748
    1 -2 -16 o 96.988 100.637 5.353
    1 -2 -15 o 75.340 81.008 4.876
    1 -2 -14 o 98.984 120.201 5.147
    1 -2 -13 o 20.739 25.717 1.895
    1 -2 -12 o 28.186 32.992 1.950
    1 -2 -11 o 459.192 420.549 10.019
    1 -2 -10 o 438.365 430.253 9.611
    1 -2 -9 o 109.863 91.111 3.995
    1 -2 -8 o 435.590 412.080 8.791
    1 -2 -7 o 1321.650 1144.480 21.523
    1 -2 -6 o 259.422 240.913 8.026
    1 -2 -5 o 2117.340 2027.170 44.200
    1 -2 -4 o 4703.520 4795.820 60.901
    1 -2 -3 o 408.862 400.310 6.293
    1 -2 -2 o 4515.080 4329.300 57.642
    1 -2 -1 o 258.896 262.264 3.631
    1 -1 -25 o 133.918 127.998 11.872
    1 -1 -24 o 54.308 40.471 15.283
    1 -1 -23 o 2.361 2.896 4.872
    1 -1 -22 o 32.797 24.503 8.527
    1 -1 -21 o 118.928 103.296 11.296
    1 -1 -20 o 9.375 13.274 2.962
    1 -1 -19 o 26.476 26.080 4.465
    1 -1 -18 o 54.577 58.130 9.210
    1 -1 -17 o 33.734 27.437 5.028
    1 -1 -16 o 460.419 503.313 12.660
    1 -1 -15 o 29.043 30.867 2.082
    1 -1 -14 o 158.773 189.374 3.939
    1 -1 -13 o 587.720 633.741 8.921
    1 -1 -12 o 55.107 50.811 2.742
    1 -1 -11 o 635.236 652.593 9.065
    1 -1 -10 o 817.644 760.597 12.494
    1 -1 -9 o 147.376 119.531 3.553
    1 -1 -8 o 40.535 40.089 2.367
    1 -1 -7 o 299.977 254.511 9.399
    1 -1 -6 o 880.709 780.164 12.491
    1 -1 -5 o 507.997 535.331 9.134
    1 -1 -4 o 4001.780 3867.240 59.538
    1 -1 -3 o 185.297 205.653 4.476
    1 -1 -2 o 116.742 109.934 2.501
    1 -1 -1 o 1385.620 1338.370 16.321
    1 0 0 o 864.860 864.066 10.479
    1 0 1 o 8478.420 8230.260 127.035
    1 0 2 o 1745.690 1756.800 22.895
    1 0 3 o 2436.900 2293.250 36.485
    1 0 4 o 149.158 134.012 3.122
    1 0 5 o 3418.560 3114.370 44.269
    1 0 6 o 3157.860 3053.510 42.359
    1 0 7 o 99.441 88.913 2.858
    1 0 8 o 43.834 38.291 2.217
    1 0 9 o 6.918 6.174 1.326
    1 0 10 o 22.739 13.599 1.475
    1 0 11 o 225.265 206.157 4.359
    1 0 12 o 1.614 0.688 0.977
    1 0 13 o 155.002 161.629 3.852
    1 0 14 o 97.742 95.859 4.859
    1 0 15 o 145.721 159.010 5.053
    1 0 16 o 344.762 334.403 8.100
    1 0 17 o 10.511 12.061 3.194
    1 0 18 o 213.621 218.638 7.545
    1 0 19 o 335.624 336.374 8.869
    1 0 20 o 87.514 86.880 6.415
    1 0 21 o -0.531 4.936 4.536
    1 0 22 o 3.252 3.786 15.947
    1 0 23 o 119.967 111.112 11.049
    1 0 24 o 41.268 48.199 8.115
    1 1 0 o 4178.610 4058.230 47.683
    1 1 1 o 190.485 176.904 3.141
    1 1 2 o 3230.850 2863.890 37.004
    1 1 3 o 21824.400 20155.000 248.736
    1 1 4 o 6283.020 5936.850 71.475
    1 1 5 o 889.998 883.537 14.450
    1 1 6 o 125.782 118.190 3.071
    1 1 7 o 685.264 688.001 12.564
    1 1 8 o 968.205 930.382 14.182
    1 1 9 o 281.359 264.252 5.671
    1 1 10 o 221.949 221.824 5.050
    1 1 11 o 284.116 302.015 6.153
    1 1 12 o 6.922 6.464 1.634
    1 1 13 o 233.869 221.203 7.385
    1 1 14 o 327.112 335.901 7.336
    1 1 15 o 34.394 36.591 2.926
    1 1 16 o 45.998 43.894 3.422
    1 1 17 o 44.201 41.021 3.563
    1 1 18 o 24.973 22.866 3.127
    1 1 19 o 5.567 8.896 2.585
    1 1 20 o 7.010 9.744 2.627
    1 1 21 o 54.116 57.234 5.639
    1 1 22 o 42.484 30.317 7.333
    1 1 23 o 29.022 23.541 6.895
    1 1 24 o 36.454 26.660 7.577
    1 2 0 o 585.523 549.225 7.362
    1 2 1 o 4511.350 4305.120 51.288
    1 2 2 o 10149.000 9573.520 116.270
    1 2 3 o 8897.520 8522.850 138.023
    1 2 4 o 35.483 36.537 1.488
    1 2 5 o 955.214 924.061 13.428
    1 2 6 o 423.963 420.751 6.183
    1 2 7 o 19.395 14.540 1.539
    1 2 8 o 687.991 664.131 10.675
    1 2 9 o 1.827 3.544 1.183
    1 2 10 o 13.900 16.037 2.062
    1 2 11 o 383.483 405.759 7.413
    1 2 12 o 544.322 547.523 9.745
    1 2 13 o 17.549 14.654 2.084
    1 2 14 o 66.933 63.470 3.585
    1 2 15 o 13.592 10.631 2.877
    1 2 16 o 141.995 144.493 5.251
    1 2 17 o 86.315 86.767 4.672
    1 2 18 o 179.530 189.149 6.504
    1 2 19 o 52.700 41.870 4.317
    1 2 20 o 187.352 174.821 7.239
    1 2 21 o 83.119 69.843 9.591
    1 2 22 o 57.666 50.280 21.263
    1 2 23 o 159.695 160.390 25.471
    1 2 24 o 32.540 27.647 7.122
    1 3 0 o 1435.850 1379.990 22.020
    1 3 1 o 3059.330 2897.520 45.521
    1 3 2 o 447.592 428.439 5.796
    1 3 3 o 1386.200 1324.770 16.515
    1 3 4 o 552.692 552.655 7.351
    1 3 5 o 192.089 185.736 3.398
    1 3 6 o 531.989 518.285 7.932
    1 3 7 o 896.020 857.239 11.689
    1 3 8 o 69.163 69.568 2.604
    1 3 9 o 242.338 240.731 6.266
    1 3 10 o 54.070 52.993 3.061
    1 3 11 o 247.337 227.004 5.690
    1 3 12 o 91.970 88.046 5.484
    1 3 13 o 326.240 322.576 9.175
    1 3 14 o 608.469 610.531 13.287
    1 3 15 o 5.089 9.052 1.929
    1 3 16 o 402.074 422.061 9.039
    1 3 17 o 235.739 239.398 7.037
    1 3 18 o 165.982 157.366 6.342
    1 3 19 o 2.355 6.856 2.653
    1 3 20 o 19.007 13.323 3.312
    1 3 21 o 31.294 19.475 3.953
    1 3 22 o 70.559 60.862 6.562
    1 3 23 o 69.996 62.800 8.955
    1 3 24 o 63.192 58.995 8.821
    1 4 0 o 835.080 813.799 10.479
    1 4 1 o 501.853 516.990 14.175
    1 4 2 o 1118.140 1101.820 25.721
    1 4 3 o 874.794 799.561 10.816
    1 4 4 o 1559.750 1420.840 18.652
    1 4 5 o 510.577 481.456 7.029
    1 4 6 o 88.239 68.243 2.472
    1 4 7 o 40.299 44.461 1.739
    1 4 8 o 233.774 221.707 4.338
    1 4 9 o 443.816 432.559 6.968
    1 4 10 o 747.259 739.743 11.922
    1 4 11 o 62.366 52.660 4.060
    1 4 12 o 50.173 53.542 2.913
    1 4 13 o 220.311 212.278 6.042
    1 4 14 o 27.727 24.643 2.685
    1 4 15 o 84.674 84.561 5.307
    1 4 16 o 184.515 186.733 6.148
    1 4 17 o 85.104 81.109 4.822
    1 4 18 o 266.267 277.359 7.900
    1 4 19 o 47.059 43.930 4.636
    1 4 20 o 49.014 50.231 4.394
    1 4 21 o 173.500 186.469 7.478
    1 4 22 o 48.010 41.087 5.629
    1 4 23 o 31.932 38.748 7.198
    1 5 0 o 408.687 384.373 5.851
    1 5 1 o 414.574 391.617 6.554
    1 5 2 o 1874.690 1756.780 28.853
    1 5 3 o 1486.640 1420.430 29.388
    1 5 4 o 36.315 26.968 1.771
    1 5 5 o 7.277 7.356 0.920
    1 5 6 o 447.718 404.966 6.556
    1 5 7 o 1044.270 993.122 13.488
    1 5 8 o 110.909 101.046 2.885
    1 5 9 o 270.731 275.342 4.957
    1 5 10 o 139.717 142.124 3.540
    1 5 11 o 78.426 71.180 3.485
    1 5 12 o 48.627 42.733 2.910
    1 5 13 o 22.803 29.486 2.749
    1 5 14 o 201.729 212.490 5.858
    1 5 15 o 61.330 52.400 6.074
    1 5 16 o 272.390 279.362 7.447
    1 5 17 o 37.811 32.298 3.577
    1 5 18 o 300.631 305.804 8.435
    1 5 19 o 2.791 9.090 2.675
    1 5 20 o 124.167 120.636 6.387
    1 5 21 o 23.811 21.201 3.751
    1 5 22 o 58.933 63.685 5.213
    1 5 23 o 11.988 11.544 5.684
    1 6 0 o 362.870 350.944 5.429
    1 6 1 o 670.703 658.256 12.155
    1 6 2 o 920.029 866.136 13.203
    1 6 3 o 1759.790 1639.630 31.834
    1 6 4 o 335.917 276.964 5.025
    1 6 5 o 224.619 222.387 3.888
    1 6 6 o 81.478 78.406 2.284
    1 6 7 o 597.285 584.387 8.531
    1 6 8 o 240.029 233.483 4.519
    1 6 9 o 63.765 68.654 2.440
    1 6 10 o 443.937 431.599 7.289
    1 6 11 o 245.357 242.301 5.766
    1 6 12 o 188.204 197.746 5.201
    1 6 13 o 398.761 426.626 8.359
    1 6 14 o 244.220 261.391 6.473
    1 6 15 o 82.534 85.686 4.406
    1 6 16 o 15.161 17.326 3.258
    1 6 17 o 41.318 46.190 4.220
    1 6 18 o -0.602 0.343 2.200
    1 6 19 o 3.683 5.551 3.644
    1 6 20 o 180.485 176.357 7.463
    1 6 21 o 7.362 10.296 3.374
    1 6 22 o 49.308 51.431 4.891
    1 6 23 o 40.657 44.223 7.513
    1 7 0 o 102.372 90.605 2.710
    1 7 1 o 287.709 271.748 5.627
    1 7 2 o 751.804 734.364 11.204
    1 7 3 o 2787.670 2646.600 32.819
    1 7 4 o 347.139 328.421 4.769
    1 7 5 o 897.489 909.769 11.663
    1 7 6 o 288.292 289.839 4.827
    1 7 7 o 347.185 365.699 5.733
    1 7 8 o 42.775 41.099 2.616
    1 7 9 o 175.848 188.783 3.976
    1 7 10 o 529.951 556.318 8.358
    1 7 11 o 271.589 288.724 5.498
    1 7 12 o 362.738 357.667 7.849
    1 7 13 o 157.607 148.806 5.048
    1 7 14 o 125.882 127.413 4.866
    1 7 15 o 42.329 42.565 3.357
    1 7 16 o 165.703 159.637 5.956
    1 7 17 o 4.651 7.764 2.909
    1 7 18 o 10.831 8.990 2.816
    1 7 19 o 36.531 33.609 3.817
    1 7 20 o 62.771 62.989 5.003
    1 7 21 o 30.344 30.435 5.795
    1 7 22 o 68.841 63.561 6.945
    1 7 23 o 82.521 75.222 12.182
    1 8 0 o 167.392 143.635 3.730
    1 8 1 o 202.697 190.122 4.242
    1 8 2 o 1034.190 1022.940 17.294
    1 8 3 o 1020.870 1009.310 13.093
    1 8 4 o 168.997 148.604 3.518
    1 8 5 o 791.437 753.683 10.276
    1 8 6 o 335.438 343.712 4.997
    1 8 7 o 81.829 80.300 3.000
    1 8 8 o 374.578 376.053 9.143
    1 8 9 o 440.302 460.112 7.725
    1 8 10 o 194.461 190.728 4.430
    1 8 11 o 331.376 354.920 6.255
    1 8 12 o 10.424 12.123 1.998
    1 8 13 o 71.851 70.912 3.760
    1 8 14 o 4.375 5.139 1.884
    1 8 15 o 33.679 30.148 3.517
    1 8 16 o 88.341 82.148 4.716
    1 8 17 o 26.039 22.633 3.421
    1 8 18 o 29.305 20.640 3.670
    1 8 19 o 50.666 48.230 5.605
    1 8 20 o 4.885 9.264 3.982
    1 8 21 o 34.907 38.508 6.341
    1 8 22 o 72.324 53.688 11.185
    1 9 0 o 54.087 47.291 3.689
    1 9 1 o 660.188 571.858 10.337
    1 9 2 o 180.403 153.963 6.011
    1 9 3 o 1779.710 1764.430 24.605
    1 9 4 o 290.163 279.218 5.031
    1 9 5 o 25.317 23.996 1.294
    1 9 6 o 208.707 223.917 3.644
    1 9 7 o 102.651 88.639 2.529
    1 9 8 o 120.812 138.419 2.895
    1 9 9 o 6.497 8.246 1.232
    1 9 10 o 221.944 242.440 4.820
    1 9 11 o 39.692 37.002 2.394
    1 9 12 o 20.525 17.933 1.977
    1 9 13 o 180.647 191.096 5.412
    1 9 14 o 58.871 58.654 3.708
    1 9 15 o 182.163 182.365 6.150
    1 9 16 o 32.193 31.595 4.424
    1 9 17 o 152.538 130.441 8.336
    1 9 18 o 150.408 136.635 17.165
    1 9 19 o 186.781 197.378 11.433
    1 9 20 o 94.808 89.089 8.509
    1 9 21 o 85.749 80.584 8.534
    1 9 22 o 27.584 26.038 10.964
    1 10 0 o 477.665 533.402 8.158
    1 10 1 o 85.309 93.103 2.950
    1 10 2 o 341.172 338.311 6.475
    1 10 3 o 70.610 65.789 4.604
    1 10 4 o 275.093 277.740 4.972
    1 10 5 o 1120.450 1201.310 13.202
    1 10 6 o 6.283 11.428 0.911
    1 10 7 o 140.356 141.303 3.006
    1 10 8 o 441.019 433.366 6.467
    1 10 9 o 81.245 84.425 2.598
    1 10 10 o 78.195 86.782 2.699
    1 10 11 o 40.007 50.734 2.222
    1 10 12 o 55.745 53.877 2.989
    1 10 13 o 32.860 30.672 4.156
    1 10 14 o 36.147 42.226 7.215
    1 10 15 o 32.872 24.203 4.887
    1 10 16 o 23.957 23.506 4.843
    1 10 17 o 183.459 174.969 20.598
    1 10 18 o 771.646 783.274 22.307
    1 10 19 o 91.219 80.731 10.742
    1 10 20 o 18.937 22.450 5.318
    1 10 21 o 13.831 18.913 6.091
    1 11 0 o 324.912 351.653 6.342
    1 11 1 o 380.050 413.131 7.101
    1 11 2 o 498.218 564.516 8.714
    1 11 3 o 108.899 109.379 3.581
    1 11 4 o 524.853 578.496 9.271
    1 11 5 o 216.571 225.692 4.527
    1 11 6 o 154.863 145.322 3.879
    1 11 7 o 39.012 43.959 2.255
    1 11 8 o 469.059 523.377 7.924
    1 11 9 o 468.110 510.413 8.118
    1 11 10 o 33.300 37.871 2.551
    1 11 11 o 57.596 61.314 3.252
    1 11 12 o 11.853 13.901 2.081
    1 11 13 o 136.687 129.620 8.614
    1 11 14 o 35.023 42.024 5.045
    1 11 15 o 279.984 276.360 11.734
    1 11 16 o 232.185 241.570 11.273
    1 11 17 o 9.092 10.330 4.414
    1 11 18 o 42.398 44.811 6.572
    1 11 19 o 58.617 43.902 10.078
    1 11 20 o 16.681 7.327 5.869
    1 11 21 o 156.628 147.098 11.354
    1 12 0 o 69.239 65.206 3.080
    1 12 1 o 2.400 0.358 1.311
    1 12 2 o 1079.310 1095.550 16.384
    1 12 3 o 331.662 375.556 6.969
    1 12 4 o 271.997 306.610 6.153
    1 12 5 o 211.804 222.010 5.357
    1 12 6 o 867.382 933.445 14.111
    1 12 7 o 165.660 171.685 4.792
    1 12 8 o 198.019 207.184 5.317
    1 12 9 o 77.743 73.891 3.686
    1 12 10 o 271.318 269.561 8.376
    1 12 11 o 85.037 99.482 3.846
    1 12 12 o 180.329 185.398 6.780
    1 12 13 o 1.891 2.855 3.027
    1 12 14 o 32.900 28.777 5.045
    1 12 15 o 68.149 51.609 6.958
    1 12 16 o 27.036 25.881 5.475
    1 12 17 o 15.127 16.095 13.843
    1 12 18 o 73.664 68.374 8.065
    1 12 19 o 140.726 122.235 10.950
    1 12 20 o 76.106 69.852 8.369
    1 13 0 o 1324.730 1435.030 19.514
    1 13 1 o 184.449 208.704 5.978
    1 13 2 o 3.462 1.234 1.383
    1 13 3 o 62.615 65.450 4.636
    1 13 4 o 88.088 92.548 3.739
    1 13 5 o 85.839 88.858 3.767
    1 13 6 o 13.249 11.433 1.997
    1 13 7 o 62.091 66.168 3.359
    1 13 8 o 42.470 38.756 2.958
    1 13 9 o 9.158 8.923 1.814
    1 13 10 o 151.651 162.228 7.053
    1 13 11 o 88.737 94.464 5.333
    1 13 12 o 20.621 17.788 4.352
    1 13 13 o 78.725 83.947 7.042
    1 13 14 o 76.651 64.040 7.251
    1 13 15 o 31.763 36.339 6.312
    1 13 16 o 7.636 12.433 6.645
    1 13 17 o 114.130 88.714 12.736
    1 13 18 o 38.523 41.373 7.088
    1 13 19 o -2.332 2.380 4.095
    1 13 20 o 138.794 119.166 11.433
    1 14 0 o 69.173 65.645 3.347
    1 14 1 o 136.523 132.465 5.698
    1 14 2 o 149.002 154.852 5.563
    1 14 3 o 18.919 18.241 2.027
    1 14 4 o 504.998 530.016 9.625
    1 14 5 o 16.589 13.197 2.813
    1 14 6 o 8.326 6.574 1.808
    1 14 7 o 131.217 128.534 7.097
    1 14 8 o 425.000 456.774 13.619
    1 14 9 o 35.617 36.819 3.657
    1 14 10 o 35.844 41.266 3.861
    1 14 11 o 13.599 17.147 3.876
    1 14 12 o -1.534 0.381 3.073
    1 14 13 o 106.072 103.224 8.194
    1 14 14 o 149.496 134.888 10.344
    1 14 15 o 70.627 65.179 8.749
    1 14 16 o 13.414 10.913 4.825
    1 14 17 o 0.719 9.450 5.869
    1 14 18 o 4.865 3.938 4.683
    1 14 19 o 12.528 7.300 7.752
    1 15 0 o 52.804 50.965 3.173
    1 15 1 o 39.045 38.679 2.781
    1 15 2 o 299.600 304.293 6.904
    1 15 3 o 562.015 544.281 12.204
    1 15 4 o 256.335 255.955 6.470
    1 15 5 o 45.390 46.438 3.077
    1 15 6 o 415.172 411.318 8.862
    1 15 7 o 386.064 397.026 8.475
    1 15 8 o 11.448 11.163 2.052
    1 15 9 o 9.560 10.975 2.856
    1 15 10 o 63.323 55.720 5.087
    1 15 11 o 200.700 183.258 10.344
    1 15 12 o 118.056 112.314 16.833
    1 15 13 o 11.207 14.504 4.691
    1 15 14 o 4.063 3.017 4.469
    1 15 15 o 53.319 52.640 7.181
    1 15 16 o 104.916 112.047 9.900
    1 15 17 o 23.670 24.912 5.992
    1 15 18 o 3.253 2.064 4.729
    1 16 0 o 358.576 366.211 7.922
    1 16 1 o 48.274 47.210 3.201
    1 16 2 o 26.194 22.219 2.560
    1 16 3 o 180.287 169.137 5.496
    1 16 4 o 21.754 20.927 2.749
    1 16 5 o 110.298 104.878 5.018
    1 16 6 o 39.287 35.441 3.261
    1 16 7 o 29.370 25.924 3.644
    1 16 8 o -0.824 0.421 1.807
    1 16 9 o 69.357 64.555 5.475
    1 16 10 o 73.405 64.457 7.281
    1 16 11 o 169.690 154.955 10.696
    1 16 12 o 183.054 154.100 11.415
    1 16 13 o 35.076 37.137 6.307
    1 16 14 o 101.637 93.844 9.299
    1 16 15 o 298.345 298.869 14.436
    1 16 16 o 48.225 61.805 7.537
    1 16 17 o 21.205 22.066 12.846
    1 17 0 o 14.114 15.632 2.242
    1 17 1 o 161.031 163.694 5.411
    1 17 2 o 4.433 3.306 1.769
    1 17 3 o 5.366 3.380 1.904
    1 17 4 o 235.961 236.980 6.646
    1 17 5 o 14.816 15.330 2.328
    1 17 6 o 52.417 44.283 3.583
    1 17 7 o 196.203 190.308 6.277
    1 17 8 o 22.776 20.915 3.668
    1 17 9 o 102.129 93.992 8.449
    1 17 10 o 7.352 4.859 3.929
    1 17 11 o 77.671 78.260 8.417
    1 17 12 o 104.130 114.572 9.019
    1 17 13 o 167.977 174.787 11.476
    1 17 14 o 353.110 356.616 15.536
    1 17 15 o 42.979 26.305 7.001
    1 17 16 o 38.894 34.631 7.361
    1 18 0 o 100.413 82.635 4.844
    1 18 1 o 175.959 171.727 5.961
    1 18 2 o 175.285 171.093 7.410
    1 18 3 o 214.418 202.394 6.596
    1 18 4 o 90.824 74.176 5.754
    1 18 5 o 86.886 88.719 9.175
    1 18 6 o 40.992 37.709 3.418
    1 18 7 o 25.787 24.143 3.884
    1 18 8 o 13.738 9.019 8.970
    1 18 9 o 49.151 38.022 6.430
    1 18 10 o 10.288 5.760 4.628
    1 18 11 o 79.096 66.566 8.126
    1 18 12 o 87.266 79.129 8.666
    1 18 13 o 74.263 75.404 8.515
    1 18 14 o 95.835 94.831 9.397
    1 18 15 o 33.076 33.506 7.641
    1 19 0 o 151.550 135.206 5.930
    1 19 1 o 77.826 68.572 4.553
    1 19 2 o 97.173 87.856 5.144
    1 19 3 o 18.001 14.121 2.750
    1 19 4 o 170.327 158.777 6.395
    1 19 5 o 43.970 38.889 3.706
    1 19 6 o 53.555 57.026 5.179
    1 19 7 o 10.180 5.914 4.015
    1 19 8 o 30.338 27.870 5.545
    1 19 9 o 9.029 11.507 4.574
    1 19 10 o 205.702 178.274 26.800
    1 19 11 o 100.343 86.849 9.041
    1 19 12 o 48.779 38.742 8.306
    1 19 13 o 5.892 15.105 5.980
    1 20 0 o 24.488 23.844 3.026
    1 20 1 o 63.855 62.361 4.354
    1 20 2 o 85.641 79.906 5.531
    1 20 3 o 19.744 17.965 2.963
    1 20 4 o 185.368 170.092 6.855
    1 20 5 o 45.503 47.764 5.011
    1 20 6 o 330.175 307.499 13.559
    1 20 7 o 1.014 0.334 3.929
    1 20 8 o 247.208 227.931 12.456
    1 20 9 o 6.483 12.376 4.571
    1 20 10 o 134.166 109.035 10.686
    1 20 11 o 175.567 145.380 12.234
    1 21 0 o 87.710 80.602 6.170
    1 21 1 o 25.545 20.658 3.306
    1 21 2 o 178.811 175.180 6.932
    1 21 3 o 105.472 106.960 5.790
    1 21 4 o 143.176 129.440 8.278
    1 21 5 o 59.915 49.977 6.456
    1 21 6 o 30.548 30.030 6.012
    1 21 7 o 49.308 55.063 6.971
    1 21 8 o 23.616 25.782 5.524
    1 21 9 o 45.461 51.154 12.293
    1 22 0 o 47.064 40.884 5.066
    1 22 1 o 78.023 78.156 6.103
    1 22 2 o 101.519 88.648 11.242
    1 22 3 o 35.958 30.675 5.500
    1 22 4 o 74.019 62.028 7.714
    1 22 5 o 41.288 38.178 6.491
    1 22 6 o 36.917 42.266 6.491
    1 22 7 o 55.427 52.729 7.123
    1 23 0 o 115.537 102.275 9.856
    1 23 1 o 44.076 46.464 10.410
    2 -22 -6 o 40.754 30.861 11.739
    2 -22 -5 o 264.196 296.795 15.641
    2 -22 -4 o 16.551 7.383 6.870
    2 -22 -3 o 24.762 29.406 7.379
    2 -22 -2 o 73.098 68.862 9.466
    2 -22 -1 o 17.332 24.548 6.747
    2 -21 -9 o 3.372 15.316 6.101
    2 -21 -8 o 87.135 89.842 16.501
    2 -21 -7 o 123.281 120.211 11.001
    2 -21 -6 o 64.667 65.468 8.834
    2 -21 -5 o 206.255 197.602 13.810
    2 -21 -4 o 10.146 4.849 9.635
    2 -21 -3 o 13.826 11.266 6.259
    2 -21 -2 o 72.907 90.313 17.387
    2 -21 -1 o 17.608 17.872 6.578
    2 -20 -12 o 57.434 55.210 8.505
    2 -20 -11 o 126.792 109.402 13.621
    2 -20 -10 o 16.101 14.388 6.008
    2 -20 -9 o 138.045 155.841 15.836
    2 -20 -8 o 79.154 73.469 8.887
    2 -20 -7 o 112.082 113.401 10.309
    2 -20 -6 o 151.570 162.308 11.546
    2 -20 -5 o 55.854 61.862 7.983
    2 -20 -4 o 85.043 100.188 8.983
    2 -20 -3 o 63.105 59.028 8.126
    2 -20 -2 o 36.705 32.454 7.027
    2 -20 -1 o 150.116 166.863 11.420
    2 -19 -13 o 75.384 92.815 9.012
    2 -19 -12 o 44.564 55.897 11.407
    2 -19 -11 o 70.135 64.231 8.480
    2 -19 -10 o 118.742 98.971 10.212
    2 -19 -9 o 11.401 15.275 6.977
    2 -19 -8 o 87.240 90.014 9.081
    2 -19 -7 o 190.969 190.353 11.911
    2 -19 -6 o 4.648 13.899 5.263
    2 -19 -5 o 36.551 48.656 5.087
    2 -19 -4 o 106.102 112.462 7.881
    2 -19 -3 o 5.599 9.766 4.188
    2 -19 -2 o 24.780 27.979 6.898
    2 -19 -1 o 52.046 63.429 4.505
    2 -18 -15 o 152.317 164.432 11.788
    2 -18 -14 o 88.325 95.948 9.568
    2 -18 -13 o 374.494 341.515 51.053
    2 -18 -12 o 34.099 27.892 17.497
    2 -18 -11 o 0.873 5.493 4.993
    2 -18 -10 o 141.984 157.969 15.836
    2 -18 -9 o 111.320 126.613 12.736
    2 -18 -8 o 14.400 19.762 9.192
    2 -18 -7 o 35.440 33.768 9.397
    2 -18 -6 o 14.890 12.572 3.250
    2 -18 -5 o 39.525 41.811 3.971
    2 -18 -4 o 130.542 140.892 6.204
    2 -18 -3 o 71.127 68.008 4.871
    2 -18 -2 o 113.254 122.367 9.207
    2 -18 -1 o 66.611 64.644 8.344
    2 -17 -16 o 96.266 90.214 9.337
    2 -17 -15 o 23.196 19.932 5.768
    2 -17 -14 o 57.580 78.843 7.498
    2 -17 -13 o 440.236 442.187 17.189
    2 -17 -12 o 41.575 35.226 6.633
    2 -17 -11 o 139.135 140.161 10.422
    2 -17 -10 o 25.043 28.276 8.749
    2 -17 -9 o 43.349 41.456 6.677
    2 -17 -8 o 27.321 20.765 7.752
    2 -17 -7 o 44.621 56.070 8.847
    2 -17 -6 o 27.609 30.380 4.453
    2 -17 -5 o 261.644 255.726 8.069
    2 -17 -4 o 647.566 635.543 16.080
    2 -17 -3 o 21.014 19.153 5.603
    2 -17 -2 o 15.906 15.235 3.040
    2 -17 -1 o 15.825 11.520 3.804
    2 -16 -18 o 1.550 2.871 9.524
    2 -16 -17 o 11.175 14.120 5.328
    2 -16 -16 o 35.673 40.530 8.195
    2 -16 -15 o 2.545 3.574 4.416
    2 -16 -14 o 89.918 87.247 8.480
    2 -16 -13 o 39.163 44.310 6.392
    2 -16 -12 o 2.541 3.798 4.188
    2 -16 -11 o 69.899 67.815 7.393
    2 -16 -10 o 147.024 152.931 10.100
    2 -16 -9 o 11.396 12.086 4.494
    2 -16 -8 o 79.116 84.999 7.752
    2 -16 -7 o 23.747 29.268 4.009
    2 -16 -6 o 47.904 42.521 4.654
    2 -16 -5 o 245.090 229.423 8.813
    2 -16 -4 o 3.344 3.666 3.159
    2 -16 -3 o 67.722 71.863 4.523
    2 -16 -2 o 95.203 104.784 5.122
    2 -16 -1 o 122.678 111.312 7.545
    2 -15 -19 o 38.810 38.998 6.923
    2 -15 -18 o 5.215 5.526 4.615
    2 -15 -17 o 47.960 43.550 6.667
    2 -15 -16 o 2.479 5.009 4.140
    2 -15 -15 o 176.657 162.697 10.651
    2 -15 -14 o 47.677 55.169 6.505
    2 -15 -13 o 199.933 194.008 11.104
    2 -15 -12 o 96.656 110.631 9.524
    2 -15 -11 o 45.334 43.152 8.527
    2 -15 -10 o 186.721 171.822 10.238
    2 -15 -9 o 164.455 160.488 13.289
    2 -15 -8 o 146.987 149.203 8.967
    2 -15 -7 o 6.905 9.694 2.927
    2 -15 -6 o 208.035 227.812 8.443
    2 -15 -5 o 68.741 73.582 5.515
    2 -15 -4 o 154.357 158.162 6.090
    2 -15 -3 o 22.055 28.018 3.038
    2 -15 -2 o 130.033 124.501 5.669
    2 -15 -1 o 30.734 33.751 3.708
    2 -14 -19 o 3.138 5.480 3.388
    2 -14 -18 o 29.089 30.318 4.426
    2 -14 -17 o 39.804 33.816 4.624
    2 -14 -16 o 25.155 23.884 3.990
    2 -14 -15 o 12.589 9.750 3.451
    2 -14 -14 o 9.177 11.475 3.100
    2 -14 -13 o 153.277 130.833 7.116
    2 -14 -12 o 569.013 602.642 17.765
    2 -14 -11 o 36.990 43.228 9.856
    2 -14 -10 o 47.855 58.047 13.068
    2 -14 -9 o 115.448 94.491 9.967
    2 -14 -8 o 5.416 8.297 2.788
    2 -14 -7 o 52.034 60.083 4.347
    2 -14 -6 o 40.893 43.615 4.004
    2 -14 -5 o 44.727 51.409 5.850
    2 -14 -4 o 37.905 50.401 3.811
    2 -14 -3 o 40.492 44.291 3.481
    2 -14 -2 o 103.352 109.476 4.947
    2 -14 -1 o 185.549 194.432 6.056
    2 -13 -20 o 139.524 139.923 7.440
    2 -13 -19 o 15.957 18.521 3.663
    2 -13 -18 o 75.318 76.019 7.420
    2 -13 -17 o 291.799 289.763 13.299
    2 -13 -16 o 160.363 164.613 6.942
    2 -13 -15 o 107.557 121.439 6.618
    2 -13 -14 o 27.007 25.684 3.740
    2 -13 -13 o 32.064 31.527 3.366
    2 -13 -12 o 6.962 4.610 3.037
    2 -13 -11 o 82.612 85.555 4.954
    2 -13 -10 o 15.315 14.981 2.622
    2 -13 -9 o 15.067 16.973 2.755
    2 -13 -8 o 58.290 58.468 4.488
    2 -13 -7 o 129.723 154.850 6.196
    2 -13 -6 o 2.346 4.636 2.261
    2 -13 -5 o 44.533 46.698 3.942
    2 -13 -4 o 16.933 19.711 2.843
    2 -13 -3 o 37.335 49.747 3.704
    2 -13 -2 o 135.243 153.487 5.220
    2 -13 -1 o 39.676 42.726 3.214
    2 -12 -21 o 41.870 51.529 7.031
    2 -12 -20 o 26.098 23.571 4.699
    2 -12 -19 o 25.060 28.339 6.946
    2 -12 -18 o 56.777 62.459 4.847
    2 -12 -17 o 95.055 87.890 6.618
    2 -12 -16 o 116.597 103.138 6.179
    2 -12 -15 o 100.787 108.227 5.622
    2 -12 -14 o 37.270 39.932 3.676
    2 -12 -13 o 35.322 34.676 3.963
    2 -12 -12 o 31.245 34.095 3.309
    2 -12 -11 o 58.230 50.828 3.901
    2 -12 -10 o 182.328 202.832 5.890
    2 -12 -9 o 234.477 220.702 6.374
    2 -12 -8 o 115.939 116.935 5.151
    2 -12 -7 o 179.238 202.589 4.723
    2 -12 -6 o 42.844 41.547 2.820
    2 -12 -5 o 117.129 110.767 6.726
    2 -12 -4 o 246.195 293.781 7.569
    2 -12 -3 o 277.165 312.918 8.048
    2 -12 -2 o 196.283 184.213 6.662
    2 -12 -1 o 23.737 24.795 3.400
    2 -11 -22 o 65.348 75.443 8.716
    2 -11 -21 o 13.259 13.276 3.481
    2 -11 -20 o 0.749 2.220 2.853
    2 -11 -19 o 286.332 300.615 11.988
    2 -11 -18 o 104.165 98.310 6.732
    2 -11 -17 o 31.512 28.603 4.220
    2 -11 -16 o 142.776 151.169 6.533
    2 -11 -15 o 38.836 43.348 3.815
    2 -11 -14 o 5.912 5.633 3.389
    2 -11 -13 o 21.487 22.838 2.958
    2 -11 -12 o -0.069 4.766 1.962
    2 -11 -11 o 20.219 22.973 2.679
    2 -11 -10 o 108.178 121.037 5.664
    2 -11 -9 o 11.579 13.371 2.164
    2 -11 -8 o 167.656 177.791 4.592
    2 -11 -7 o 1582.570 1800.140 20.828
    2 -11 -6 o 811.336 942.573 11.882
    2 -11 -5 o 55.491 52.301 2.618
    2 -11 -4 o 374.848 380.438 7.457
    2 -11 -3 o 119.233 112.248 5.202
    2 -11 -2 o 605.494 605.534 12.742
    2 -11 -1 o 560.007 560.449 10.429
    2 -10 -22 o 9.386 7.464 5.185
    2 -10 -21 o 87.310 75.779 5.997
    2 -10 -20 o 103.487 111.938 6.458
    2 -10 -19 o 10.861 17.673 5.083
    2 -10 -18 o 54.881 46.705 4.550
    2 -10 -17 o 34.619 39.626 3.854
    2 -10 -16 o 44.518 41.039 5.371
    2 -10 -15 o 10.330 10.059 3.092
    2 -10 -14 o -0.296 4.208 2.012
    2 -10 -13 o 67.395 75.159 4.213
    2 -10 -12 o 51.714 56.614 4.220
    2 -10 -11 o 56.339 55.292 4.627
    2 -10 -10 o 44.327 42.281 3.348
    2 -10 -9 o 1309.890 1457.270 20.193
    2 -10 -8 o 2.339 4.461 1.430
    2 -10 -7 o 87.371 86.555 3.171
    2 -10 -6 o 26.503 27.603 2.163
    2 -10 -5 o 397.791 419.853 6.749
    2 -10 -4 o 5.770 5.210 1.212
    2 -10 -3 o 36.346 45.385 1.860
    2 -10 -2 o 101.194 94.973 4.603
    2 -10 -1 o 92.040 91.053 4.554
    2 -9 -23 o 55.446 48.788 8.716
    2 -9 -22 o 17.160 16.692 4.211
    2 -9 -21 o 123.541 116.143 10.166
    2 -9 -20 o 38.897 40.483 5.499
    2 -9 -19 o 17.843 13.682 3.303
    2 -9 -18 o 17.528 22.660 3.325
    2 -9 -17 o 1.926 0.117 2.462
    2 -9 -16 o 42.156 40.944 3.855
    2 -9 -15 o -1.812 2.082 3.720
    2 -9 -14 o 17.667 20.827 3.438
    2 -9 -13 o 45.947 48.976 6.010
    2 -9 -12 o 94.309 108.620 4.450
    2 -9 -11 o 221.557 230.283 6.809
    2 -9 -10 o 898.039 977.013 14.984
    2 -9 -9 o 115.296 108.841 4.284
    2 -9 -8 o 174.811 184.449 4.408
    2 -9 -7 o 1049.150 1088.170 14.502
    2 -9 -6 o 176.295 196.116 4.104
    2 -9 -5 o 126.857 133.823 3.992
    2 -9 -4 o 428.262 464.241 6.890
    2 -9 -3 o 203.895 200.736 3.983
    2 -9 -2 o 168.133 168.881 5.451
    2 -9 -1 o 281.401 301.466 7.170
    2 -8 -23 o 64.669 56.502 8.946
    2 -8 -22 o 73.823 69.905 5.646
    2 -8 -21 o 38.043 37.239 4.330
    2 -8 -20 o 23.292 25.305 3.624
    2 -8 -19 o 56.166 51.177 9.373
    2 -8 -18 o 28.425 27.835 3.586
    2 -8 -17 o 187.021 188.572 10.973
    2 -8 -16 o 114.865 117.276 5.613
    2 -8 -15 o 101.379 112.106 5.138
    2 -8 -14 o 28.099 30.017 2.920
    2 -8 -13 o 1.791 0.239 1.918
    2 -8 -12 o 328.227 356.480 7.710
    2 -8 -11 o 35.506 36.737 2.806
    2 -8 -10 o 374.538 398.328 7.898
    2 -8 -9 o 278.641 281.283 6.375
    2 -8 -8 o 21.197 25.100 2.474
    2 -8 -7 o 230.245 260.295 4.792
    2 -8 -6 o 39.323 46.667 2.056
    2 -8 -5 o 18.498 14.003 2.271
    2 -8 -4 o 36.692 44.526 2.163
    2 -8 -3 o 44.074 39.598 2.370
    2 -8 -2 o 137.259 125.680 9.017
    2 -8 -1 o 96.675 89.257 4.056
    2 -7 -23 o 14.910 14.414 6.033
    2 -7 -22 o 98.924 98.828 6.318
    2 -7 -21 o 8.375 7.978 2.913
    2 -7 -20 o 116.014 102.868 9.047
    2 -7 -19 o 106.483 93.379 6.000
    2 -7 -18 o 37.703 30.870 3.825
    2 -7 -17 o 31.714 30.113 3.366
    2 -7 -16 o 67.026 68.801 7.417
    2 -7 -15 o 19.602 17.278 3.293
    2 -7 -14 o 327.751 369.916 7.976
    2 -7 -13 o 214.067 215.594 8.599
    2 -7 -12 o 297.885 319.808 7.168
    2 -7 -11 o 48.757 53.320 3.581
    2 -7 -10 o 157.226 158.180 4.727
    2 -7 -9 o 23.830 23.681 2.197
    2 -7 -8 o 721.877 769.083 11.913
    2 -7 -7 o 298.492 323.256 5.528
    2 -7 -6 o 336.918 332.135 5.825
    2 -7 -5 o 1203.150 1239.300 15.601
    2 -7 -4 o 1843.510 1840.700 22.705
    2 -7 -3 o 17.680 14.656 1.208
    2 -7 -2 o 84.267 89.798 3.194
    2 -7 -1 o 719.345 694.925 21.206
    2 -6 -24 o 29.116 25.233 10.964
    2 -6 -23 o 71.823 68.998 8.859
    2 -6 -22 o 163.917 154.790 7.461
    2 -6 -21 o 19.931 19.572 3.417
    2 -6 -20 o 5.162 5.263 2.640
    2 -6 -19 o 57.292 54.728 4.453
    2 -6 -18 o 112.624 105.974 5.754
    2 -6 -17 o 199.865 199.749 6.743
    2 -6 -16 o 99.302 98.040 5.040
    2 -6 -15 o 153.404 163.707 5.594
    2 -6 -14 o 7.282 6.450 2.064
    2 -6 -13 o 181.127 184.970 6.490
    2 -6 -12 o 2271.350 2533.550 32.597
    2 -6 -11 o 152.499 152.558 4.788
    2 -6 -10 o 34.039 31.349 2.582
    2 -6 -9 o 53.183 55.264 2.853
    2 -6 -8 o 31.884 24.959 2.251
    2 -6 -7 o 268.501 289.340 5.128
    2 -6 -6 o 33.404 31.878 2.086
    2 -6 -5 o 8.391 9.585 1.138
    2 -6 -4 o 549.742 552.247 7.924
    2 -6 -3 o 234.056 244.360 4.093
    2 -6 -2 o 623.693 640.893 8.434
    2 -6 -1 o 982.922 1010.090 28.461
    2 -5 -24 o 9.760 2.576 5.636
    2 -5 -23 o 1.063 5.015 4.886
    2 -5 -22 o 5.561 5.265 3.116
    2 -5 -21 o 162.253 173.242 6.912
    2 -5 -20 o 47.633 48.449 4.236
    2 -5 -19 o 45.557 41.344 4.052
    2 -5 -18 o 32.492 29.423 3.407
    2 -5 -17 o 45.652 45.984 3.713
    2 -5 -16 o 25.511 20.440 2.954
    2 -5 -15 o 96.215 96.158 6.234
    2 -5 -14 o 584.732 650.336 11.415
    2 -5 -13 o 211.074 259.489 7.927
    2 -5 -12 o 400.939 436.459 8.458
    2 -5 -11 o 1258.090 1365.740 19.379
    2 -5 -10 o 71.522 89.500 4.699
    2 -5 -9 o 683.804 738.769 11.532
    2 -5 -8 o 27.821 31.867 2.076
    2 -5 -7 o 221.996 233.463 4.813
    2 -5 -6 o 147.811 154.408 3.426
    2 -5 -5 o 75.466 93.841 2.996
    2 -5 -4 o 183.084 171.178 3.563
    2 -5 -3 o 108.352 107.165 2.498
    2 -5 -2 o 168.987 160.508 3.113
    2 -5 -1 o 1254.510 1201.210 19.469
    2 -4 -24 o 24.584 21.381 10.299
    2 -4 -23 o 22.140 26.460 12.514
    2 -4 -22 o 91.603 92.073 5.716
    2 -4 -21 o 17.904 20.915 3.421
    2 -4 -20 o 9.581 10.194 2.847
    2 -4 -19 o 46.768 43.766 4.444
    2 -4 -18 o 4.338 7.818 3.005
    2 -4 -17 o 132.732 144.167 7.385
    2 -4 -16 o 43.402 45.401 3.596
    2 -4 -15 o 161.210 179.131 5.647
    2 -4 -14 o 586.520 643.749 11.426
    2 -4 -13 o 16.966 17.133 2.370
    2 -4 -12 o 571.171 597.154 12.788
    2 -4 -11 o 551.100 605.314 10.132
    2 -4 -10 o 84.467 86.931 3.386
    2 -4 -9 o 473.057 459.400 8.702
    2 -4 -8 o 118.033 117.759 3.595
    2 -4 -7 o 157.895 161.625 6.010
    2 -4 -6 o 63.825 69.781 2.280
    2 -4 -5 o 627.421 612.886 8.876
    2 -4 -4 o 102.523 99.386 2.550
    2 -4 -3 o 38.889 35.885 1.655
    2 -4 -2 o 367.461 362.605 5.420
    2 -4 -1 o 214.782 237.621 3.538
    2 -3 -24 o 13.958 3.962 6.016
    2 -3 -23 o 59.925 53.046 7.777
    2 -3 -22 o 12.762 16.307 3.196
    2 -3 -21 o 20.376 18.763 3.357
    2 -3 -20 o 16.464 15.406 3.164
    2 -3 -19 o 24.142 27.462 3.253
    2 -3 -18 o 7.107 6.239 2.338
    2 -3 -17 o 11.255 8.034 2.433
    2 -3 -16 o 146.977 167.316 6.756
    2 -3 -15 o 24.928 23.384 3.282
    2 -3 -14 o 202.020 220.877 7.093
    2 -3 -13 o 300.511 329.085 8.432
    2 -3 -12 o 129.681 149.180 6.447
    2 -3 -11 o 330.636 356.539 8.362
    2 -3 -10 o 196.792 187.864 5.888
    2 -3 -9 o 32.347 26.460 3.813
    2 -3 -8 o 318.813 290.105 12.090
    2 -3 -7 o 1422.810 1449.520 33.260
    2 -3 -6 o 1003.300 1021.500 14.836
    2 -3 -5 o 279.669 252.449 5.433
    2 -3 -4 o 3342.130 3137.910 49.072
    2 -3 -3 o 368.344 346.966 6.286
    2 -3 -2 o 140.054 151.914 2.811
    2 -3 -1 o 790.367 809.277 11.588
    2 -2 -25 o 10.167 11.279 5.535
    2 -2 -24 o 114.611 92.215 13.843
    2 -2 -23 o 48.506 41.449 10.631
    2 -2 -22 o 10.468 16.426 3.272
    2 -2 -21 o 46.086 47.918 4.265
    2 -2 -20 o 8.782 11.109 3.836
    2 -2 -19 o 86.580 93.951 6.501
    2 -2 -18 o 113.176 112.933 6.926
    2 -2 -17 o 57.125 60.037 4.923
    2 -2 -16 o 58.742 58.221 4.755
    2 -2 -15 o 139.378 159.301 6.211
    2 -2 -14 o 399.281 477.729 14.812
    2 -2 -13 o 329.398 355.058 8.876
    2 -2 -12 o 724.813 769.461 20.489
    2 -2 -11 o 72.226 79.148 4.860
    2 -2 -10 o 138.891 150.107 4.827
    2 -2 -9 o 746.750 747.985 16.472
    2 -2 -8 o 526.573 527.092 11.097
    2 -2 -7 o 1727.360 1582.980 28.017
    2 -2 -6 o 402.075 318.562 8.247
    2 -2 -5 o 549.467 443.021 7.657
    2 -2 -4 o 258.476 244.134 4.262
    2 -2 -3 o 816.681 783.200 10.620
    2 -2 -2 o 100.496 102.437 2.949
    2 -2 -1 o 1450.600 1506.680 24.034
    2 -1 -25 o 49.215 44.400 7.883
    2 -1 -24 o 1.885 8.232 11.074
    2 -1 -23 o 326.633 316.550 17.055
    2 -1 -22 o 6.879 3.753 2.814
    2 -1 -21 o 71.492 71.485 6.514
    2 -1 -20 o 68.366 60.315 6.110
    2 -1 -19 o 88.351 97.196 6.312
    2 -1 -18 o 69.932 77.181 5.523
    2 -1 -17 o 1.222 0.019 2.635
    2 -1 -16 o 3.619 4.703 2.332
    2 -1 -15 o 221.301 253.664 16.035
    2 -1 -14 o 728.433 830.683 19.202
    2 -1 -13 o 40.385 44.678 3.422
    2 -1 -12 o 268.483 294.387 7.501
    2 -1 -11 o 148.854 190.711 5.280
    2 -1 -10 o 278.669 274.821 7.323
    2 -1 -9 o 215.415 223.482 4.606
    2 -1 -8 o 127.159 93.371 4.418
    2 -1 -7 o 3701.910 3386.140 48.603
    2 -1 -6 o 265.520 265.105 4.978
    2 -1 -5 o 1303.280 1209.930 14.695
    2 -1 -4 o 608.329 600.224 8.364
    2 -1 -3 o 313.822 250.098 5.008
    2 -1 -2 o 317.646 288.475 5.038
    2 -1 -1 o 716.668 776.276 9.506
    2 0 0 o 420.373 419.506 6.136
    2 0 1 o 12.922 12.754 1.141
    2 0 2 o 819.412 712.388 11.994
    2 0 3 o 1413.380 1316.350 17.277
    2 0 4 o 253.757 244.839 5.686
    2 0 5 o 947.244 858.982 13.884
    2 0 6 o 131.656 129.901 3.586
    2 0 7 o 238.998 230.985 5.183
    2 0 8 o 391.770 363.064 7.395
    2 0 9 o 849.779 827.317 13.408
    2 0 10 o 17.922 16.339 2.200
    2 0 11 o 106.227 96.668 4.103
    2 0 12 o 26.638 41.702 2.589
    2 0 13 o 90.786 74.042 4.439
    2 0 14 o 73.045 64.906 4.156
    2 0 15 o 142.618 137.097 11.029
    2 0 16 o 27.327 30.802 4.220
    2 0 17 o -0.145 3.094 2.302
    2 0 18 o 86.474 90.504 5.210
    2 0 19 o -2.494 1.848 3.373
    2 0 20 o -7.042 0.197 4.060
    2 0 21 o 14.140 15.838 3.742
    2 0 22 o 13.586 7.598 7.088
    2 0 23 o -2.978 0.001 4.972
    2 1 0 o 813.604 794.087 10.626
    2 1 1 o 263.476 251.774 5.690
    2 1 2 o 148.112 147.978 3.340
    2 1 3 o 116.261 108.382 2.646
    2 1 4 o 639.370 577.222 8.800
    2 1 5 o 17.960 14.165 1.349
    2 1 6 o 1712.780 1613.470 27.067
    2 1 7 o 553.395 519.243 9.201
    2 1 8 o 2150.970 2081.330 42.391
    2 1 9 o 53.343 48.972 2.850
    2 1 10 o 375.462 376.162 11.445
    2 1 11 o 352.355 370.233 7.475
    2 1 12 o 47.359 43.594 3.211
    2 1 13 o 18.117 18.270 2.494
    2 1 14 o 90.683 82.437 8.627
    2 1 15 o 174.561 172.861 6.066
    2 1 16 o 17.100 14.120 4.060
    2 1 17 o 160.944 159.286 6.285
    2 1 18 o 147.220 136.312 6.538
    2 1 19 o 247.332 242.486 9.559
    2 1 20 o 10.215 7.254 3.185
    2 1 21 o 57.707 56.261 4.992
    2 1 22 o 21.488 24.274 5.533
    2 1 23 o 8.980 14.343 6.154
    2 2 0 o 592.325 581.725 8.131
    2 2 1 o 2664.710 2656.730 31.155
    2 2 2 o 782.258 720.565 11.190
    2 2 3 o 248.155 244.072 4.140
    2 2 4 o 276.862 256.767 4.624
    2 2 5 o 74.264 73.385 2.345
    2 2 6 o 1354.750 1237.550 17.145
    2 2 7 o 495.531 466.220 7.568
    2 2 8 o 25.143 21.127 2.023
    2 2 9 o 179.772 175.148 4.680
    2 2 10 o 253.097 261.339 5.925
    2 2 11 o 154.398 149.901 4.798
    2 2 12 o 41.142 50.474 3.033
    2 2 13 o 20.402 24.455 2.542
    2 2 14 o 46.288 53.620 3.435
    2 2 15 o 109.487 108.532 5.595
    2 2 16 o 400.072 384.098 10.166
    2 2 17 o 60.783 55.926 5.275
    2 2 18 o 11.318 12.058 3.113
    2 2 19 o 42.456 42.618 4.210
    2 2 20 o 114.243 129.360 9.942
    2 2 21 o 85.204 81.246 5.840
    2 2 22 o 13.622 15.862 6.649
    2 2 23 o 35.136 48.476 7.513
    2 3 0 o 713.389 662.026 9.467
    2 3 1 o 332.613 332.022 4.888
    2 3 2 o 149.072 122.803 2.845
    2 3 3 o 459.236 466.331 6.532
    2 3 4 o 1589.920 1538.650 25.330
    2 3 5 o 4867.290 4449.520 56.336
    2 3 6 o 1500.780 1391.160 18.768
    2 3 7 o 336.406 335.051 5.736
    2 3 8 o 284.236 267.949 5.299
    2 3 9 o 240.581 221.818 5.521
    2 3 10 o 135.461 140.596 4.346
    2 3 11 o 21.442 19.065 2.260
    2 3 12 o 6.202 4.503 2.014
    2 3 13 o 66.697 69.956 4.132
    2 3 14 o 2.989 3.501 1.935
    2 3 15 o 150.295 154.765 7.033
    2 3 16 o -1.418 3.502 2.104
    2 3 17 o 33.206 28.006 3.571
    2 3 18 o 189.032 189.378 7.179
    2 3 19 o 134.550 123.338 6.683
    2 3 20 o 119.179 111.748 6.643
    2 3 21 o 22.411 20.832 3.920
    2 3 22 o 20.338 17.624 3.913
    2 3 23 o 15.892 14.971 5.407
    2 4 0 o 75.994 80.281 2.151
    2 4 1 o 4039.680 3785.500 46.462
    2 4 2 o 1432.490 1309.130 17.342
    2 4 3 o 469.807 426.050 6.635
    2 4 4 o 2066.400 1926.790 32.351
    2 4 5 o 672.976 639.286 9.290
    2 4 6 o 604.585 564.424 8.685
    2 4 7 o 102.650 101.120 2.931
    2 4 8 o 29.099 27.892 1.910
    2 4 9 o 88.705 81.864 4.839
    2 4 10 o 322.780 345.622 6.882
    2 4 11 o 141.430 145.348 4.580
    2 4 12 o 79.705 78.028 3.865
    2 4 13 o 1.396 3.792 2.257
    2 4 14 o 44.370 36.144 3.400
    2 4 15 o 142.986 141.357 5.587
    2 4 16 o 19.809 21.723 3.617
    2 4 17 o 43.700 40.449 3.937
    2 4 18 o 66.291 59.353 7.705
    2 4 19 o 141.566 135.832 6.866
    2 4 20 o 109.882 94.908 6.457
    2 4 21 o 65.634 58.074 5.467
    2 4 22 o 17.236 15.658 4.811
    2 5 0 o 456.999 448.156 7.746
    2 5 1 o 131.304 141.251 3.884
    2 5 2 o 74.377 79.986 5.335
    2 5 3 o 2116.340 2039.480 28.379
    2 5 4 o 2490.120 2439.580 29.553
    2 5 5 o 275.161 281.457 4.741
    2 5 6 o 343.686 330.027 6.793
    2 5 7 o 216.958 214.565 5.350
    2 5 8 o 253.283 253.310 4.901
    2 5 9 o 252.635 254.608 5.152
    2 5 10 o 13.968 12.669 1.995
    2 5 11 o 78.563 74.744 4.028
    2 5 12 o 54.500 44.485 3.344
    2 5 13 o 250.130 248.375 8.652
    2 5 14 o 4.909 6.516 2.062
    2 5 15 o 127.845 130.253 5.453
    2 5 16 o 118.267 114.161 8.088
    2 5 17 o 184.236 168.914 6.905
    2 5 18 o 32.207 31.842 3.831
    2 5 19 o 5.257 9.120 3.357
    2 5 20 o 125.012 137.841 11.977
    2 5 21 o 204.620 178.305 11.389
    2 5 22 o 35.724 29.836 6.102
    2 6 0 o 81.213 77.700 2.484
    2 6 1 o 406.118 420.995 8.143
    2 6 2 o 6.691 1.617 1.424
    2 6 3 o 422.724 406.449 8.655
    2 6 4 o 35.814 34.274 1.986
    2 6 5 o 1078.070 1087.640 13.874
    2 6 6 o 43.824 45.548 1.970
    2 6 7 o 746.355 743.580 10.501
    2 6 8 o 16.361 11.100 1.541
    2 6 9 o 83.740 82.640 5.292
    2 6 10 o 412.223 439.130 7.292
    2 6 11 o 58.819 62.924 3.398
    2 6 12 o 91.106 95.931 4.412
    2 6 13 o 235.149 245.381 7.757
    2 6 14 o 152.964 142.970 5.559
    2 6 15 o 176.985 179.783 6.243
    2 6 16 o 85.073 80.982 5.006
    2 6 17 o 26.132 31.435 3.451
    2 6 18 o 62.221 58.269 8.401
    2 6 19 o 11.014 3.701 4.205
    2 6 20 o 75.201 67.544 14.175
    2 6 21 o 12.538 8.277 11.296
    2 6 22 o 27.881 24.585 6.185
    2 7 0 o 201.469 193.044 4.426
    2 7 1 o 9.463 9.842 1.340
    2 7 2 o 43.230 32.813 4.156
    2 7 3 o 25.612 27.456 2.311
    2 7 4 o 464.075 458.609 9.578
    2 7 5 o 120.413 112.054 3.501
    2 7 6 o 673.224 683.210 11.004
    2 7 7 o 386.522 399.753 6.377
    2 7 8 o 817.614 843.783 11.547
    2 7 9 o 231.679 236.520 4.918
    2 7 10 o 15.523 10.914 1.733
    2 7 11 o 134.012 142.392 4.108
    2 7 12 o 58.840 56.849 3.485
    2 7 13 o 64.657 63.342 3.932
    2 7 14 o 12.605 9.636 2.684
    2 7 15 o 45.830 45.354 4.728
    2 7 16 o 67.322 56.515 5.949
    2 7 17 o 56.386 57.031 6.498
    2 7 18 o 22.774 15.196 5.245
    2 7 19 o 23.587 26.038 6.866
    2 7 20 o 10.552 2.140 4.759
    2 7 21 o 22.866 20.504 5.945
    2 7 22 o 30.290 28.556 6.341
    2 8 0 o 419.834 400.036 7.443
    2 8 1 o 87.149 84.158 4.124
    2 8 2 o 207.774 206.336 5.754
    2 8 3 o 213.722 213.129 5.024
    2 8 4 o 175.832 179.296 5.359
    2 8 5 o 172.182 177.494 5.554
    2 8 6 o 348.804 364.515 6.888
    2 8 7 o 34.991 28.425 2.513
    2 8 8 o 371.759 388.494 7.701
    2 8 9 o 114.364 117.858 4.284
    2 8 10 o 98.545 105.290 4.312
    2 8 11 o 119.345 117.020 4.968
    2 8 12 o 80.893 75.171 4.667
    2 8 13 o 39.117 53.289 7.752
    2 8 14 o 158.895 168.305 8.766
    2 8 15 o 32.492 26.629 5.140
    2 8 16 o 186.749 185.862 10.333
    2 8 17 o 28.424 31.040 5.715
    2 8 18 o 84.629 93.742 9.856
    2 8 19 o 80.444 76.114 8.194
    2 8 20 o 211.075 213.282 16.390
    2 8 21 o 34.786 34.418 6.779
    2 9 0 o 1234.460 1243.610 17.919
    2 9 1 o 25.282 36.162 1.993
    2 9 2 o 726.943 740.945 11.796
    2 9 3 o 1291.510 1378.720 20.748
    2 9 4 o 34.572 31.249 2.417
    2 9 5 o 380.754 384.889 8.472
    2 9 6 o 176.171 164.720 5.791
    2 9 7 o 32.533 31.722 3.034
    2 9 8 o 48.381 53.128 6.242
    2 9 9 o 16.621 16.512 2.679
    2 9 10 o 216.707 230.161 7.444
    2 9 11 o 103.145 94.618 5.567
    2 9 12 o 6.407 4.361 2.470
    2 9 13 o 72.375 74.319 4.963
    2 9 14 o 127.845 139.395 9.635
    2 9 15 o 0.837 0.807 3.521
    2 9 16 o 9.528 6.156 4.377
    2 9 17 o 5.063 1.199 6.423
    2 9 18 o 53.824 55.287 6.968
    2 9 19 o 57.212 54.279 7.585
    2 9 20 o 8.254 15.306 13.068
    2 9 21 o -1.449 5.911 4.623
    2 10 0 o 542.462 546.041 9.301
    2 10 1 o 2593.440 2640.160 35.313
    2 10 2 o 4.637 6.464 1.408
    2 10 3 o 56.604 58.404 2.982
    2 10 4 o 207.586 231.062 5.344
    2 10 5 o 677.397 721.865 11.636
    2 10 6 o 320.975 338.734 7.066
    2 10 7 o 26.214 23.019 3.421
    2 10 8 o 230.201 248.287 6.123
    2 10 9 o 78.572 77.701 4.802
    2 10 10 o 155.542 161.865 7.295
    2 10 11 o 33.798 45.592 3.562
    2 10 12 o 29.140 28.487 3.626
    2 10 13 o 155.907 154.295 6.892
    2 10 14 o 31.724 28.203 5.318
    2 10 15 o 49.177 49.215 6.487
    2 10 16 o 179.662 169.368 13.068
    2 10 17 o 37.833 40.337 9.192
    2 10 18 o 67.770 55.966 8.103
    2 10 19 o 14.606 17.653 7.198
    2 10 20 o 5.942 11.433 5.475
    2 11 0 o 261.426 249.983 5.853
    2 11 1 o 190.758 230.798 5.963
    2 11 2 o 267.447 281.232 6.056
    2 11 3 o 329.858 341.868 6.976
    2 11 4 o 222.600 216.774 5.615
    2 11 5 o 143.679 138.980 4.596
    2 11 6 o 442.763 471.832 8.829
    2 11 7 o 160.496 171.392 5.048
    2 11 8 o 229.318 232.521 6.196
    2 11 9 o 243.275 257.539 6.520
    2 11 10 o 36.994 33.691 3.033
    2 11 11 o 245.833 243.773 10.875
    2 11 12 o 54.238 49.407 7.257
    2 11 13 o 4.284 2.542 2.098
    2 11 14 o 5.622 2.172 2.934
    2 11 15 o 12.032 11.562 4.848
    2 11 16 o 1.575 5.919 4.220
    2 11 17 o 8.749 17.309 9.635
    2 11 18 o 34.616 31.200 6.811
    2 11 19 o 12.783 7.864 5.702
    2 11 20 o 80.231 79.740 9.635
    2 12 0 o 286.465 282.742 7.736
    2 12 1 o 510.418 557.649 9.453
    2 12 2 o 391.548 401.078 7.954
    2 12 3 o 577.994 617.190 10.480
    2 12 4 o 225.363 256.562 5.843
    2 12 5 o 187.239 204.395 5.332
    2 12 6 o 10.112 8.850 1.950
    2 12 7 o 2.090 1.595 1.591
    2 12 8 o 24.518 24.530 3.932
    2 12 9 o 163.642 170.089 5.515
    2 12 10 o 26.708 24.055 2.803
    2 12 11 o 168.600 179.540 5.784
    2 12 12 o 59.392 60.112 5.201
    2 12 13 o 154.298 152.407 6.214
    2 12 14 o 4.731 5.594 4.130
    2 12 15 o 28.570 24.895 5.632
    2 12 16 o 13.316 7.425 5.140
    2 12 17 o 145.948 139.553 11.040
    2 12 18 o 68.280 67.688 14.397
    2 12 19 o 187.121 180.399 28.129
    2 13 0 o 20.166 19.524 2.196
    2 13 1 o 71.521 68.779 3.588
    2 13 2 o 88.785 90.175 4.435
    2 13 3 o 15.970 12.814 2.132
    2 13 4 o 147.120 144.158 5.675
    2 13 5 o 13.854 11.366 2.117
    2 13 6 o 38.322 42.510 2.970
    2 13 7 o 86.396 93.180 4.172
    2 13 8 o 223.664 231.351 8.472
    2 13 9 o 143.871 152.811 5.342
    2 13 10 o 38.753 36.469 3.265
    2 13 11 o 99.147 97.569 4.946
    2 13 12 o 24.800 24.747 3.000
    2 13 13 o 184.812 174.250 8.209
    2 13 14 o 105.092 91.093 16.169
    2 13 15 o 33.415 20.619 15.172
    2 13 16 o 24.046 23.045 6.185
    2 13 17 o 52.607 51.143 7.408
    2 13 18 o -5.766 3.039 6.423
    2 14 0 o 51.384 52.481 3.207
    2 14 1 o 61.631 62.974 3.460
    2 14 2 o 9.878 10.429 2.366
    2 14 3 o 49.171 53.746 3.272
    2 14 4 o 3.395 6.518 1.785
    2 14 5 o 236.028 233.417 6.471
    2 14 6 o 48.132 43.168 3.370
    2 14 7 o 44.135 42.212 4.139
    2 14 8 o 144.445 138.805 5.568
    2 14 9 o 25.690 28.022 2.876
    2 14 10 o 45.948 42.190 4.223
    2 14 11 o 12.443 14.826 2.529
    2 14 12 o 5.163 6.355 3.072
    2 14 13 o 62.352 41.195 7.361
    2 14 14 o 227.235 201.756 12.361
    2 14 15 o 113.930 92.011 10.020
    2 14 16 o 8.420 10.738 5.426
    2 14 17 o 57.281 46.303 7.969
    2 14 18 o 65.560 72.608 11.739
    2 15 0 o 59.300 49.509 3.487
    2 15 1 o 17.602 20.496 3.131
    2 15 2 o 58.455 60.592 3.602
    2 15 3 o 6.590 7.519 2.077
    2 15 4 o 102.523 108.857 4.723
    2 15 5 o 57.439 56.965 4.476
    2 15 6 o 17.447 14.214 3.133
    2 15 7 o 140.034 129.858 5.653
    2 15 8 o 4.543 1.808 2.033
    2 15 9 o 37.031 30.854 4.188
    2 15 10 o 71.838 74.641 4.402
    2 15 11 o 178.722 178.808 8.245
    2 15 12 o 50.701 43.086 6.747
    2 15 13 o 15.677 12.020 4.982
    2 15 14 o 117.438 113.252 10.299
    2 15 15 o 88.940 83.092 9.161
    2 15 16 o 116.945 118.774 13.400
    2 15 17 o 54.852 50.533 8.418
    2 16 0 o 66.842 72.965 3.796
    2 16 1 o 38.455 35.389 3.091
    2 16 2 o 81.926 86.783 4.279
    2 16 3 o 67.707 62.058 4.015
    2 16 4 o 118.375 105.530 5.190
    2 16 5 o 41.918 43.026 3.447
    2 16 6 o 279.671 271.521 7.659
    2 16 7 o 231.532 241.814 7.101
    2 16 8 o 69.275 75.789 4.388
    2 16 9 o 195.222 194.440 6.851
    2 16 10 o 114.823 110.020 7.249
    2 16 11 o 23.845 18.012 5.361
    2 16 12 o 45.448 40.370 6.599
    2 16 13 o 9.826 9.285 8.860
    2 16 14 o 18.703 21.060 8.749
    2 16 15 o 60.047 44.199 12.514
    2 16 16 o 245.693 256.404 14.502
    2 17 0 o 129.053 116.445 6.053
    2 17 1 o 28.876 27.526 6.074
    2 17 2 o 10.373 10.996 2.339
    2 17 3 o 201.880 185.343 6.489
    2 17 4 o 306.986 294.444 9.589
    2 17 5 o 423.912 401.789 9.830
    2 17 6 o 93.588 86.615 5.024
    2 17 7 o 181.511 170.854 6.555
    2 17 8 o 87.759 68.425 4.998
    2 17 9 o 99.244 90.189 6.953
    2 17 10 o 63.646 69.086 6.128
    2 17 11 o -3.882 1.502 4.137
    2 17 12 o 49.948 35.756 7.251
    2 17 13 o 15.251 8.451 5.316
    2 17 14 o 43.150 33.739 7.655
    2 18 0 o 191.154 193.117 7.065
    2 18 1 o 108.175 104.564 7.679
    2 18 2 o 31.532 31.692 3.293
    2 18 3 o 48.788 42.696 3.804
    2 18 4 o 49.327 43.437 3.897
    2 18 5 o 244.285 238.337 7.479
    2 18 6 o 91.306 83.557 5.065
    2 18 7 o 332.497 326.490 10.614
    2 18 8 o 231.230 210.577 9.862
    2 18 9 o 22.761 27.656 4.392
    2 18 10 o 74.601 71.166 9.081
    2 18 11 o 63.678 63.032 7.974
    2 18 12 o 51.856 46.574 11.960
    2 18 13 o 74.364 69.563 9.141
    2 19 0 o 241.920 227.838 8.803
    2 19 1 o 51.233 51.017 5.606
    2 19 2 o 132.356 124.318 5.926
    2 19 3 o 0.810 0.946 2.260
    2 19 4 o 0.130 0.433 2.213
    2 19 5 o 5.327 4.825 2.322
    2 19 6 o 147.430 136.838 6.388
    2 19 7 o 30.029 22.018 6.399
    2 19 8 o 244.594 251.821 10.153
    2 19 9 o 2.916 4.263 9.413
    2 19 10 o 15.873 8.163 5.580
    2 19 11 o 85.553 104.200 9.137
    2 19 12 o 32.559 18.821 11.074
    2 20 0 o 26.509 22.259 3.984
    2 20 1 o 289.785 282.735 10.008
    2 20 2 o 25.231 21.263 3.343
    2 20 3 o 158.758 137.228 6.601
    2 20 4 o 7.200 11.046 4.572
    2 20 5 o 82.537 75.815 5.184
    2 20 6 o 22.476 24.499 4.356
    2 20 7 o 71.435 66.829 7.597
    2 20 8 o 41.018 28.343 6.713
    2 20 9 o 152.541 118.533 11.561
    2 20 10 o 9.729 7.235 5.361
    2 21 0 o 23.247 24.768 9.413
    2 21 1 o 16.596 17.052 4.207
    2 21 2 o 70.452 54.961 5.970
    2 21 3 o 30.491 31.355 4.412
    2 21 4 o 1.930 3.724 2.533
    2 21 5 o 25.844 27.042 4.624
    2 21 6 o 71.441 63.982 9.582
    2 21 7 o 66.625 60.163 11.407
    2 22 0 o 59.748 52.766 8.860
    2 22 1 o 98.001 100.196 20.931
    2 22 2 o 79.484 65.998 15.283
    2 22 3 o 3.538 10.589 3.349
    2 22 4 o 38.097 26.481 6.713
    3 -21 -6 o 65.502 61.947 8.983
    3 -21 -5 o -4.620 1.602 5.479
    3 -21 -4 o 86.814 78.582 13.732
    3 -21 -3 o 12.586 6.429 4.977
    3 -21 -2 o 188.343 205.276 10.401
    3 -21 -1 o 214.268 225.065 10.828
    3 -20 -9 o 8.201 20.477 13.068
    3 -20 -8 o 4.594 7.947 7.034
    3 -20 -7 o 26.100 32.223 5.377
    3 -20 -6 o 48.217 51.823 10.738
    3 -20 -5 o 17.370 24.774 4.065
    3 -20 -4 o 67.864 74.094 5.528
    3 -20 -3 o 27.268 22.613 4.891
    3 -20 -2 o 64.001 76.211 9.399
    3 -20 -1 o 1.706 1.582 3.325
    3 -19 -12 o -4.208 5.644 8.084
    3 -19 -11 o 5.808 18.256 6.534
    3 -19 -10 o 19.176 20.181 6.426
    3 -19 -9 o 23.167 22.078 5.147
    3 -19 -8 o 33.868 34.161 10.080
    3 -19 -7 o 44.543 44.210 4.685
    3 -19 -6 o 18.243 21.255 4.348
    3 -19 -5 o 65.930 68.711 7.257
    3 -19 -4 o 47.216 66.707 7.844
    3 -19 -3 o 18.028 11.185 3.773
    3 -19 -2 o 208.291 208.239 8.320
    3 -19 -1 o 10.889 10.097 3.511
    3 -18 -14 o 57.423 55.998 8.384
    3 -18 -13 o 100.185 113.460 12.182
    3 -18 -12 o 5.646 4.535 5.869
    3 -18 -11 o 5.471 1.708 5.490
    3 -18 -10 o 28.518 27.487 6.426
    3 -18 -9 o 425.128 416.290 18.162
    3 -18 -8 o 313.956 292.660 14.838
    3 -18 -7 o 108.677 123.368 11.157
    3 -18 -6 o 118.620 117.779 6.532
    3 -18 -5 o 266.091 252.548 8.975
    3 -18 -4 o 46.354 33.674 7.289
    3 -18 -3 o 38.690 36.138 4.412
    3 -18 -2 o 8.938 14.760 3.323
    3 -18 -1 o 85.676 88.213 5.548
    3 -17 -15 o 7.184 5.616 8.306
    3 -17 -14 o 119.748 114.009 10.523
    3 -17 -13 o 22.970 43.349 5.727
    3 -17 -12 o 461.009 453.060 28.793
    3 -17 -11 o 74.721 81.689 8.088
    3 -17 -10 o 44.456 51.103 6.760
    3 -17 -9 o 43.345 47.301 7.088
    3 -17 -8 o 64.127 63.869 5.875
    3 -17 -7 o 119.848 123.619 7.432
    3 -17 -6 o 71.131 78.584 5.157
    3 -17 -5 o 76.794 82.452 6.695
    3 -17 -4 o 8.465 15.164 3.174
    3 -17 -3 o 110.233 125.370 6.081
    3 -17 -2 o 97.547 106.210 5.740
    3 -17 -1 o -0.793 2.103 2.767
    3 -16 -16 o 49.178 58.928 13.732
    3 -16 -15 o 16.987 21.712 5.307
    3 -16 -14 o -1.796 0.065 7.420
    3 -16 -13 o 176.578 176.062 11.628
    3 -16 -12 o 32.942 41.922 6.004
    3 -16 -11 o 270.123 258.865 17.497
    3 -16 -10 o 95.575 80.162 8.714
    3 -16 -9 o 97.570 105.772 9.635
    3 -16 -8 o 111.968 107.523 8.224
    3 -16 -7 o 334.191 335.001 10.902
    3 -16 -6 o 3.140 4.274 3.404
    3 -16 -5 o 136.725 146.548 6.733
    3 -16 -4 o 55.649 67.722 4.579
    3 -16 -3 o 42.233 34.129 4.130
    3 -16 -2 o 28.459 31.152 3.695
    3 -16 -1 o 104.994 87.767 5.882
    3 -15 -17 o 87.509 88.946 13.732
    3 -15 -16 o 29.023 25.218 6.977
    3 -15 -15 o 35.326 34.061 8.417
    3 -15 -14 o 100.797 115.923 11.739
    3 -15 -13 o 114.431 126.376 9.301
    3 -15 -12 o 44.083 48.312 6.514
    3 -15 -11 o 9.725 12.932 5.759
    3 -15 -10 o 374.980 392.675 14.582
    3 -15 -9 o 30.088 31.288 5.490
    3 -15 -8 o 161.465 151.202 7.935
    3 -15 -7 o 131.801 132.859 7.245
    3 -15 -6 o 61.825 15.511 16.501
    3 -15 -5 o 35.813 41.010 4.390
    3 -15 -4 o 26.205 28.884 3.366
    3 -15 -3 o 65.930 54.452 4.606
    3 -15 -2 o 196.864 187.202 7.131
    3 -15 -1 o 69.197 72.673 4.749
    3 -14 -18 o 146.895 148.290 10.815
    3 -14 -17 o 5.826 6.917 5.316
    3 -14 -16 o -1.467 0.974 4.118
    3 -14 -15 o 4.246 5.809 4.338
    3 -14 -14 o 170.044 169.421 10.732
    3 -14 -13 o 16.580 11.007 4.696
    3 -14 -12 o 235.293 231.016 11.939
    3 -14 -11 o 7.491 12.423 4.244
    3 -14 -10 o 8.995 10.919 4.125
    3 -14 -9 o 247.333 258.999 8.953
    3 -14 -8 o 139.043 132.781 7.175
    3 -14 -7 o 3.187 2.644 2.738
    3 -14 -6 o 91.354 105.248 7.072
    3 -14 -5 o 181.190 182.126 7.886
    3 -14 -4 o 11.561 11.079 3.005
    3 -14 -3 o 96.572 100.315 5.167
    3 -14 -2 o 165.610 164.923 6.568
    3 -14 -1 o 189.761 203.839 6.706
    3 -13 -19 o 61.256 63.117 7.621
    3 -13 -18 o -1.543 2.339 3.818
    3 -13 -17 o 73.644 87.424 7.681
    3 -13 -16 o 39.643 37.302 6.100
    3 -13 -15 o 65.089 57.822 14.175
    3 -13 -14 o 10.410 12.262 4.416
    3 -13 -13 o 13.268 12.970 4.270
    3 -13 -12 o 22.197 20.063 4.958
    3 -13 -11 o 142.549 138.559 9.192
    3 -13 -10 o 18.230 14.901 4.293
    3 -13 -9 o 99.395 120.445 6.329
    3 -13 -8 o 107.715 109.618 6.184
    3 -13 -7 o 25.545 31.923 4.785
    3 -13 -6 o 328.436 335.976 10.173
    3 -13 -5 o 264.379 257.933 10.250
    3 -13 -4 o 75.661 80.496 5.409
    3 -13 -3 o 3.823 4.976 4.372
    3 -13 -2 o 278.238 289.880 7.798
    3 -13 -1 o 74.496 82.554 4.470
    3 -12 -20 o 44.710 46.673 10.016
    3 -12 -19 o 25.230 24.366 4.367
    3 -12 -18 o 28.565 33.512 4.298
    3 -12 -17 o 47.278 55.320 5.055
    3 -12 -16 o 123.732 123.156 7.097
    3 -12 -15 o 5.640 11.884 2.747
    3 -12 -14 o 439.450 429.318 16.127
    3 -12 -13 o 83.695 96.888 13.289
    3 -12 -12 o 30.024 26.420 5.869
    3 -12 -11 o 42.158 40.759 5.407
    3 -12 -10 o 3.263 1.702 3.219
    3 -12 -9 o 120.869 117.160 6.345
    3 -12 -8 o 39.234 46.045 4.004
    3 -12 -7 o 136.747 167.752 6.520
    3 -12 -6 o 208.155 152.468 7.452
    3 -12 -5 o 232.763 250.576 7.872
    3 -12 -4 o 51.521 63.718 4.287
    3 -12 -3 o 62.016 51.143 5.325
    3 -12 -2 o 72.905 69.221 5.690
    3 -12 -1 o 10.560 12.777 2.386
    3 -11 -21 o 106.391 105.237 6.863
    3 -11 -20 o 4.955 2.087 2.910
    3 -11 -19 o 16.626 15.028 3.629
    3 -11 -18 o 32.170 29.923 4.098
    3 -11 -17 o 12.464 13.584 3.389
    3 -11 -16 o 7.550 7.925 3.549
    3 -11 -15 o 49.856 53.753 4.294
    3 -11 -14 o 103.380 96.656 5.485
    3 -11 -13 o 92.804 93.138 5.046
    3 -11 -12 o 41.922 49.844 4.316
    3 -11 -11 o 34.716 34.627 3.720
    3 -11 -10 o -0.366 2.016 1.933
    3 -11 -9 o -1.790 0.377 2.220
    3 -11 -8 o 4.147 4.693 3.692
    3 -11 -7 o 162.601 175.813 7.420
    3 -11 -6 o 429.881 398.103 10.839
    3 -11 -5 o 167.442 182.969 6.459
    3 -11 -4 o 28.691 26.898 4.409
    3 -11 -3 o 43.413 45.223 3.807
    3 -11 -2 o 88.359 95.844 9.348
    3 -11 -1 o 243.009 255.970 6.632
    3 -10 -21 o 8.385 8.828 3.402
    3 -10 -20 o 148.557 143.011 7.658
    3 -10 -19 o 11.443 10.013 4.028
    3 -10 -18 o 40.645 34.326 4.699
    3 -10 -17 o 82.620 83.415 5.385
    3 -10 -16 o 107.617 116.520 5.835
    3 -10 -15 o 127.047 128.022 8.696
    3 -10 -14 o 57.279 56.085 4.994
    3 -10 -13 o 44.158 39.483 3.529
    3 -10 -12 o 14.837 12.944 2.421
    3 -10 -11 o 61.293 58.934 4.572
    3 -10 -10 o 16.237 18.634 2.341
    3 -10 -9 o 24.966 25.295 2.288
    3 -10 -8 o 1018.880 1140.250 16.462
    3 -10 -7 o 359.844 356.829 9.431
    3 -10 -6 o 0.733 1.751 2.086
    3 -10 -5 o 49.980 52.806 3.882
    3 -10 -4 o 812.865 901.888 16.274
    3 -10 -3 o 369.570 439.580 9.447
    3 -10 -2 o 57.346 50.889 3.965
    3 -10 -1 o 25.980 24.396 3.005
    3 -9 -22 o 9.706 7.993 4.859
    3 -9 -21 o 8.127 2.760 3.185
    3 -9 -20 o 15.661 18.311 3.530
    3 -9 -19 o 117.463 108.094 6.487
    3 -9 -18 o 197.066 181.300 7.618
    3 -9 -17 o 29.582 31.202 3.743
    3 -9 -16 o 29.651 23.718 3.525
    3 -9 -15 o 53.963 48.804 5.403
    3 -9 -14 o 38.262 36.455 3.503
    3 -9 -13 o 44.795 48.195 3.836
    3 -9 -12 o 73.764 77.898 4.604
    3 -9 -11 o 102.698 116.401 4.526
    3 -9 -10 o 59.323 59.328 3.511
    3 -9 -9 o 177.557 208.573 4.780
    3 -9 -8 o 65.999 63.084 4.274
    3 -9 -7 o 19.192 23.023 2.090
    3 -9 -6 o 18.822 6.583 1.639
    3 -9 -5 o 1126.080 1306.330 17.223
    3 -9 -4 o 51.596 63.902 4.805
    3 -9 -3 o 88.301 93.210 7.430
    3 -9 -2 o 300.466 303.262 7.996
    3 -9 -1 o 142.311 141.396 5.281
    3 -8 -22 o 32.722 29.087 5.083
    3 -8 -21 o 139.128 135.217 7.458
    3 -8 -20 o 45.103 59.023 4.588
    3 -8 -19 o 77.906 78.756 8.647
    3 -8 -18 o 22.647 23.675 3.396
    3 -8 -17 o 270.742 293.256 11.765
    3 -8 -16 o 143.884 123.154 7.033
    3 -8 -15 o 101.063 89.911 5.549
    3 -8 -14 o 10.513 11.981 2.348
    3 -8 -13 o 69.575 76.806 4.175
    3 -8 -12 o 0.532 2.328 1.673
    3 -8 -11 o 238.848 264.064 6.499
    3 -8 -10 o 101.574 106.748 4.212
    3 -8 -9 o 82.977 89.165 4.676
    3 -8 -8 o 161.980 181.090 4.295
    3 -8 -7 o 251.186 285.825 5.309
    3 -8 -6 o 89.570 108.167 3.154
    3 -8 -5 o 164.003 168.144 3.830
    3 -8 -4 o 360.036 391.062 6.106
    3 -8 -3 o 58.220 56.361 5.698
    3 -8 -2 o 269.494 294.677 7.313
    3 -8 -1 o 591.660 578.621 16.460
    3 -7 -23 o 82.726 89.624 6.347
    3 -7 -22 o 4.037 2.816 3.081
    3 -7 -21 o 7.332 7.458 3.267
    3 -7 -20 o 70.982 73.559 5.817
    3 -7 -19 o 61.382 51.043 5.083
    3 -7 -18 o 134.017 130.626 6.629
    3 -7 -17 o 15.658 17.934 2.984
    3 -7 -16 o 125.586 126.328 5.718
    3 -7 -15 o 165.325 167.134 6.225
    3 -7 -14 o 62.342 63.120 4.314
    3 -7 -13 o 6.116 11.428 2.653
    3 -7 -12 o 157.654 162.445 5.367
    3 -7 -11 o 175.953 201.947 8.983
    3 -7 -10 o 0.428 0.550 1.494
    3 -7 -9 o 764.046 862.471 15.217
    3 -7 -8 o 298.308 341.093 5.944
    3 -7 -7 o 33.704 38.008 2.691
    3 -7 -6 o 250.370 269.779 5.075
    3 -7 -5 o 225.677 244.597 4.573
    3 -7 -4 o 245.763 242.665 4.635
    3 -7 -3 o 122.693 122.280 4.030
    3 -7 -2 o 116.026 116.377 4.380
    3 -7 -1 o 367.385 396.568 8.568
    3 -6 -23 o 12.387 9.839 3.738
    3 -6 -22 o 289.434 288.474 11.204
    3 -6 -21 o 82.315 79.664 5.701
    3 -6 -20 o 17.326 13.408 3.358
    3 -6 -19 o 82.283 70.529 6.554
    3 -6 -18 o 82.801 77.539 5.271
    3 -6 -17 o 109.588 124.451 5.733
    3 -6 -16 o 50.188 49.927 4.079
    3 -6 -15 o 47.398 31.900 3.900
    3 -6 -14 o 90.062 84.432 4.602
    3 -6 -13 o 5.716 5.345 1.978
    3 -6 -12 o 235.632 202.347 11.669
    3 -6 -11 o 22.484 27.358 2.654
    3 -6 -10 o 54.198 51.295 3.141
    3 -6 -9 o 942.780 1009.090 15.252
    3 -6 -8 o 274.444 279.838 6.200
    3 -6 -7 o 153.846 154.586 3.892
    3 -6 -6 o 385.329 346.777 11.956
    3 -6 -5 o 1109.790 1155.800 16.952
    3 -6 -4 o 516.128 557.462 8.733
    3 -6 -3 o 38.711 42.648 2.055
    3 -6 -2 o 254.593 251.514 4.455
    3 -6 -1 o 569.913 575.379 9.399
    3 -5 -23 o 47.327 51.953 4.931
    3 -5 -22 o 32.416 33.475 4.263
    3 -5 -21 o 55.819 59.119 6.267
    3 -5 -20 o 24.781 28.237 3.668
    3 -5 -19 o 29.850 36.271 3.775
    3 -5 -18 o 104.918 100.166 5.950
    3 -5 -17 o 18.153 24.866 3.450
    3 -5 -16 o 246.522 260.129 7.558
    3 -5 -15 o 17.390 16.394 3.133
    3 -5 -14 o 35.935 30.526 3.184
    3 -5 -13 o 6.454 6.423 2.005
    3 -5 -12 o 575.352 649.997 11.137
    3 -5 -11 o 330.130 355.497 7.530
    3 -5 -10 o 458.327 512.672 9.042
    3 -5 -9 o 591.776 632.029 10.629
    3 -5 -8 o 963.947 970.135 14.994
    3 -5 -7 o 852.737 869.805 12.225
    3 -5 -6 o 1138.060 1156.220 19.973
    3 -5 -5 o 104.577 109.980 3.013
    3 -5 -4 o 47.225 41.068 2.052
    3 -5 -3 o -0.883 0.111 0.801
    3 -5 -2 o 643.444 640.130 9.067
    3 -5 -1 o 244.479 217.474 5.614
    3 -4 -24 o 10.519 16.586 3.614
    3 -4 -23 o 172.752 171.296 8.062
    3 -4 -22 o 13.474 14.002 5.403
    3 -4 -21 o 80.017 74.064 5.671
    3 -4 -20 o 108.742 93.348 6.362
    3 -4 -19 o 32.158 25.803 3.826
    3 -4 -18 o 134.304 135.950 8.408
    3 -4 -17 o 47.722 44.108 4.128
    3 -4 -16 o 81.767 97.952 4.739
    3 -4 -15 o 23.218 22.895 2.868
    3 -4 -14 o 58.583 45.707 3.831
    3 -4 -13 o 79.136 101.181 4.713
    3 -4 -12 o 31.214 34.309 3.155
    3 -4 -11 o 217.260 247.115 6.793
    3 -4 -10 o 276.974 299.411 11.093
    3 -4 -9 o 140.746 156.405 5.022
    3 -4 -8 o 85.437 88.894 3.991
    3 -4 -7 o 279.780 291.573 6.122
    3 -4 -6 o 77.272 79.990 2.771
    3 -4 -5 o 10.647 6.135 1.260
    3 -4 -4 o 1020.550 1020.490 13.673
    3 -4 -3 o 240.252 226.197 4.498
    3 -4 -2 o 13.264 12.461 1.193
    3 -4 -1 o 243.136 250.052 4.678
    3 -3 -24 o 90.647 88.440 6.453
    3 -3 -23 o 79.333 78.571 6.042
    3 -3 -22 o 25.853 23.382 4.127
    3 -3 -21 o 117.053 112.384 6.723
    3 -3 -20 o 52.929 45.301 7.641
    3 -3 -19 o 65.743 54.066 6.426
    3 -3 -18 o 41.467 39.022 4.100
    3 -3 -17 o 15.574 20.639 6.196
    3 -3 -16 o 57.646 59.763 6.251
    3 -3 -15 o 95.823 105.738 5.601
    3 -3 -14 o 18.625 22.923 2.938
    3 -3 -13 o 30.101 28.241 3.361
    3 -3 -12 o 809.556 920.385 20.887
    3 -3 -11 o 26.268 17.635 4.260
    3 -3 -10 o 27.219 19.243 2.918
    3 -3 -9 o 1066.540 1138.720 29.776
    3 -3 -8 o 1012.420 1076.560 18.418
    3 -3 -7 o 263.659 290.296 5.911
    3 -3 -6 o 318.723 325.964 8.409
    3 -3 -5 o 112.223 105.062 3.396
    3 -3 -4 o 63.347 67.548 2.608
    3 -3 -3 o 509.095 453.466 10.520
    3 -3 -2 o 87.035 80.363 2.862
    3 -3 -1 o 24.540 28.308 1.666
    3 -2 -24 o 155.949 173.269 9.367
    3 -2 -23 o 70.825 65.448 8.233
    3 -2 -22 o 59.199 54.647 5.190
    3 -2 -21 o 31.706 37.264 4.078
    3 -2 -20 o 36.771 37.339 5.220
    3 -2 -19 o 60.671 52.933 5.650
    3 -2 -18 o 16.076 14.210 3.585
    3 -2 -17 o 15.791 20.220 3.639
    3 -2 -16 o 13.402 12.515 2.921
    3 -2 -15 o 34.196 43.743 3.663
    3 -2 -14 o 25.545 34.094 3.155
    3 -2 -13 o 66.636 65.722 4.395
    3 -2 -12 o 342.425 379.486 9.206
    3 -2 -11 o 634.919 682.739 13.618
    3 -2 -10 o 63.993 65.719 7.618
    3 -2 -9 o 715.080 804.686 26.496
    3 -2 -8 o 93.352 87.403 3.611
    3 -2 -7 o 58.111 51.310 2.466
    3 -2 -6 o 406.599 395.877 6.613
    3 -2 -5 o 181.416 168.150 3.845
    3 -2 -4 o 267.708 266.532 5.688
    3 -2 -3 o 1562.650 1621.400 19.819
    3 -2 -2 o 239.010 229.722 6.227
    3 -2 -1 o 1078.990 1057.780 16.057
    3 -1 -24 o 10.276 6.314 6.401
    3 -1 -23 o 184.356 178.502 8.319
    3 -1 -22 o 169.351 141.273 9.996
    3 -1 -21 o 59.985 56.031 6.252
    3 -1 -20 o 81.296 95.050 7.990
    3 -1 -19 o 186.375 183.425 13.758
    3 -1 -18 o 11.255 16.461 3.410
    3 -1 -17 o 171.061 168.595 7.578
    3 -1 -16 o 53.091 56.484 4.554
    3 -1 -15 o 8.461 11.234 3.070
    3 -1 -14 o 188.887 227.107 8.761
    3 -1 -13 o 85.210 81.249 4.804
    3 -1 -12 o 143.258 162.351 11.391
    3 -1 -11 o 1330.900 1393.520 27.724
    3 -1 -10 o 47.191 66.688 2.453
    3 -1 -9 o 892.535 998.608 14.752
    3 -1 -8 o 54.551 47.838 2.717
    3 -1 -7 o 130.131 142.696 3.201
    3 -1 -6 o 242.630 234.559 4.194
    3 -1 -5 o 634.388 627.803 10.604
    3 -1 -4 o 23.545 18.950 1.967
    3 -1 -3 o 39.751 35.507 2.118
    3 -1 -2 o 541.130 527.790 8.226
    3 -1 -1 o 221.480 208.541 4.433
    3 0 0 o 8.809 0.000 1.368
    3 0 1 o 647.518 651.644 9.258
    3 0 2 o 733.817 778.891 10.262
    3 0 3 o 30.565 4.173 3.544
    3 0 4 o 212.054 201.350 5.217
    3 0 5 o 206.550 204.012 4.918
    3 0 6 o 13.624 1.586 2.398
    3 0 7 o 210.244 221.394 5.289
    3 0 8 o 135.527 129.911 7.129
    3 0 9 o 497.937 437.630 9.638
    3 0 10 o 122.743 138.011 8.120
    3 0 11 o 101.572 92.859 5.440
    3 0 12 o 140.535 130.725 5.425
    3 0 13 o 155.066 164.007 5.825
    3 0 14 o 32.492 23.577 4.667
    3 0 15 o 15.336 0.883 3.020
    3 0 16 o 2.614 0.641 2.568
    3 0 17 o 20.458 15.399 3.540
    3 0 18 o 474.572 440.223 11.802
    3 0 19 o 277.501 267.519 9.255
    3 0 20 o 17.514 23.960 4.544
    3 0 21 o 94.080 112.455 6.365
    3 1 0 o 86.707 90.532 2.771
    3 1 1 o 205.480 205.819 4.093
    3 1 2 o 75.222 63.134 2.970
    3 1 3 o 135.738 147.361 3.368
    3 1 4 o 149.637 151.564 3.610
    3 1 5 o 86.343 84.671 2.905
    3 1 6 o 493.890 473.993 8.825
    3 1 7 o 59.847 67.852 3.325
    3 1 8 o 627.619 645.674 11.055
    3 1 9 o 69.059 67.648 3.641
    3 1 10 o 21.873 19.856 2.476
    3 1 11 o 235.887 230.312 6.476
    3 1 12 o 64.785 50.638 4.667
    3 1 13 o 34.919 32.460 3.772
    3 1 14 o 96.961 85.811 9.448
    3 1 15 o 21.032 25.912 3.293
    3 1 16 o 33.659 34.221 3.876
    3 1 17 o 6.906 6.657 2.984
    3 1 18 o 53.216 50.418 4.813
    3 1 19 o 80.981 75.529 5.619
    3 1 20 o 8.610 13.980 3.432
    3 1 21 o 184.874 184.868 11.784
    3 2 0 o 389.058 362.769 6.430
    3 2 1 o 145.713 145.559 3.310
    3 2 2 o 84.887 75.092 2.561
    3 2 3 o 488.337 477.884 9.196
    3 2 4 o 172.810 163.396 3.850
    3 2 5 o 32.990 26.719 1.968
    3 2 6 o 10.500 11.979 1.467
    3 2 7 o 237.945 239.002 5.605
    3 2 8 o 441.858 453.027 11.253
    3 2 9 o 385.628 376.886 9.878
    3 2 10 o 221.373 210.025 6.012
    3 2 11 o 505.238 515.771 10.164
    3 2 12 o 15.965 16.343 2.491
    3 2 13 o 36.297 33.719 3.379
    3 2 14 o 295.847 282.521 8.536
    3 2 15 o 10.266 9.467 2.789
    3 2 16 o 58.747 54.515 7.208
    3 2 17 o 13.811 13.589 3.120
    3 2 18 o 9.879 10.096 4.859
    3 2 19 o 79.126 83.756 5.714
    3 2 20 o 26.664 25.514 4.756
    3 2 21 o 48.136 49.339 6.055
    3 3 0 o 98.480 65.704 5.068
    3 3 1 o 196.060 189.415 3.839
    3 3 2 o 320.655 324.629 5.368
    3 3 3 o 55.198 58.190 2.162
    3 3 4 o 912.028 884.230 12.357
    3 3 5 o 206.315 212.611 4.348
    3 3 6 o 713.048 695.117 10.438
    3 3 7 o 241.808 227.335 5.083
    3 3 8 o 160.606 165.243 4.253
    3 3 9 o 407.086 266.684 22.137
    3 3 10 o 188.965 191.443 8.152
    3 3 11 o 91.983 95.165 6.777
    3 3 12 o 159.817 111.032 13.047
    3 3 13 o 21.358 22.970 3.480
    3 3 14 o 40.125 40.548 3.604
    3 3 15 o 11.309 5.916 2.729
    3 3 16 o 78.809 76.468 5.066
    3 3 17 o 36.431 33.912 4.039
    3 3 18 o 2.915 1.688 2.942
    3 3 19 o -0.490 2.324 3.665
    3 3 20 o 37.761 25.789 10.188
    3 3 21 o 24.642 20.183 6.330
    3 4 0 o 295.371 286.360 4.604
    3 4 1 o 97.942 100.456 3.681
    3 4 2 o 504.470 504.801 7.423
    3 4 3 o 60.484 50.017 2.770
    3 4 4 o 444.573 428.313 7.010
    3 4 5 o 116.756 117.265 3.213
    3 4 6 o 164.788 163.845 4.075
    3 4 7 o 144.113 144.434 3.823
    3 4 8 o 23.532 17.367 2.026
    3 4 9 o 547.874 527.874 9.184
    3 4 10 o 39.255 39.284 4.731
    3 4 11 o 48.539 51.495 3.403
    3 4 12 o 54.419 56.953 5.818
    3 4 13 o 43.191 44.509 3.460
    3 4 14 o 100.648 98.415 5.138
    3 4 15 o 74.245 68.271 4.718
    3 4 16 o 22.944 25.252 4.179
    3 4 17 o 4.366 8.151 5.466
    3 4 18 o 35.428 31.625 9.081
    3 4 19 o 3.212 2.487 4.542
    3 4 20 o 10.010 12.578 4.848
    3 4 21 o 11.628 8.289 5.325
    3 5 0 o 84.087 90.354 2.687
    3 5 1 o 427.441 405.645 6.341
    3 5 2 o 31.526 31.617 1.546
    3 5 3 o 45.785 34.530 1.889
    3 5 4 o 752.521 732.353 10.502
    3 5 5 o 109.294 109.888 3.054
    3 5 6 o 612.299 599.857 9.256
    3 5 7 o 1973.000 1972.650 24.886
    3 5 8 o 452.165 447.033 7.810
    3 5 9 o 329.960 348.840 6.589
    3 5 10 o 46.623 50.795 2.826
    3 5 11 o 52.551 54.346 3.439
    3 5 12 o 12.624 13.167 2.296
    3 5 13 o 111.293 110.179 6.398
    3 5 14 o 59.704 49.419 5.213
    3 5 15 o 41.012 38.862 5.676
    3 5 16 o 0.886 4.915 3.991
    3 5 17 o 157.708 141.809 10.150
    3 5 18 o 135.961 134.291 10.002
    3 5 19 o 14.895 16.504 5.318
    3 5 20 o 20.799 21.894 5.872
    3 5 21 o 35.591 38.490 6.398
    3 6 0 o 258.178 253.214 6.427
    3 6 1 o 45.941 47.189 8.009
    3 6 2 o 45.896 39.731 3.153
    3 6 3 o 203.014 167.800 6.007
    3 6 4 o 841.448 827.082 15.861
    3 6 5 o 190.584 179.160 7.144
    3 6 6 o 390.891 315.287 9.572
    3 6 7 o 918.513 919.574 14.485
    3 6 8 o 240.531 245.215 10.901
    3 6 9 o 52.507 2.396 5.161
    3 6 10 o 91.986 91.166 5.376
    3 6 11 o 189.446 194.298 8.575
    3 6 12 o 39.387 37.173 4.917
    3 6 13 o 14.816 17.574 3.678
    3 6 14 o 11.167 19.974 3.749
    3 6 15 o 22.528 16.542 4.825
    3 6 16 o 81.166 71.789 7.873
    3 6 17 o 47.405 53.324 6.644
    3 6 18 o 94.903 84.473 13.400
    3 6 19 o 12.803 9.765 5.140
    3 6 20 o 12.272 11.679 9.302
    3 7 0 o 109.438 105.946 3.586
    3 7 1 o 72.783 76.947 3.831
    3 7 2 o 274.236 272.564 6.983
    3 7 3 o 94.533 87.711 4.197
    3 7 4 o 25.076 25.433 2.808
    3 7 5 o 384.860 373.931 9.209
    3 7 6 o 85.205 95.804 4.559
    3 7 7 o 221.939 216.338 6.928
    3 7 8 o 46.026 54.339 3.691
    3 7 9 o 72.454 77.809 4.757
    3 7 10 o 68.421 71.085 4.638
    3 7 11 o 86.393 79.222 5.343
    3 7 12 o 87.931 81.057 8.306
    3 7 13 o 196.715 189.444 9.650
    3 7 14 o 69.938 72.884 6.644
    3 7 15 o 212.830 204.786 11.601
    3 7 16 o 47.876 45.556 10.742
    3 7 17 o 7.966 10.292 4.759
    3 7 18 o 43.789 52.497 13.511
    3 7 19 o 26.075 22.402 6.173
    3 7 20 o 13.068 11.514 8.970
    3 8 0 o 132.059 127.790 4.025
    3 8 1 o 305.722 330.148 6.533
    3 8 2 o 443.076 453.515 8.472
    3 8 3 o 583.365 611.473 12.054
    3 8 4 o 752.009 748.376 14.826
    3 8 5 o 113.460 105.872 7.556
    3 8 6 o 247.109 245.610 12.669
    3 8 7 o 61.980 74.103 4.172
    3 8 8 o 14.079 13.531 2.668
    3 8 9 o 406.852 393.991 10.411
    3 8 10 o 19.871 17.899 3.079
    3 8 11 o 258.003 267.826 8.470
    3 8 12 o 11.890 10.347 3.029
    3 8 13 o 68.891 66.152 6.685
    3 8 14 o 25.486 26.359 4.932
    3 8 15 o 2.257 13.411 4.651
    3 8 16 o 45.192 43.985 6.905
    3 8 17 o 72.939 72.050 11.185
    3 8 18 o 70.955 75.455 8.055
    3 8 19 o 1.224 2.228 4.683
    3 8 20 o 46.512 45.288 10.631
    3 9 0 o 216.093 205.318 5.969
    3 9 1 o 92.005 89.706 3.754
    3 9 2 o 45.238 49.461 2.858
    3 9 3 o 122.040 105.499 5.051
    3 9 4 o 965.357 1041.440 19.405
    3 9 5 o 272.642 269.048 7.901
    3 9 6 o 38.053 33.060 3.583
    3 9 7 o 115.997 118.064 8.704
    3 9 8 o 18.304 23.629 3.308
    3 9 9 o 162.321 156.833 6.662
    3 9 10 o 20.992 20.561 3.192
    3 9 11 o 154.338 144.890 7.002
    3 9 12 o 50.880 43.524 4.751
    3 9 13 o 16.938 9.213 4.445
    3 9 14 o 3.005 11.302 3.991
    3 9 15 o 29.572 32.335 5.638
    3 9 16 o 25.366 23.980 6.028
    3 9 17 o 56.182 52.447 7.513
    3 9 18 o 47.904 52.267 7.281
    3 9 19 o 120.110 107.228 10.393
    3 10 0 o 27.889 29.234 2.393
    3 10 1 o 132.270 122.161 4.429
    3 10 2 o 36.612 37.348 2.810
    3 10 3 o 582.030 590.037 10.813
    3 10 4 o 120.272 108.845 4.578
    3 10 5 o 23.537 25.991 2.603
    3 10 6 o 153.611 167.248 5.978
    3 10 7 o 137.230 134.807 8.949
    3 10 8 o 108.154 100.324 10.007
    3 10 9 o 93.207 94.075 5.824
    3 10 10 o 102.382 92.486 6.138
    3 10 11 o 0.771 3.299 2.516
    3 10 12 o 24.812 27.461 4.488
    3 10 13 o 16.154 21.103 3.461
    3 10 14 o 107.906 83.579 8.923
    3 10 15 o 68.921 63.741 7.812
    3 10 16 o 3.945 0.171 4.523
    3 10 17 o 37.081 30.698 6.645
    3 10 18 o 27.423 21.544 6.977
    3 10 19 o 29.458 39.893 10.631
    3 11 0 o 174.945 161.048 8.983
    3 11 1 o 111.997 121.765 6.490
    3 11 2 o 1.715 2.955 1.998
    3 11 3 o 156.009 161.544 5.155
    3 11 4 o 346.664 359.083 8.002
    3 11 5 o 85.654 80.278 4.406
    3 11 6 o 254.169 273.994 7.025
    3 11 7 o 59.023 54.071 4.667
    3 11 8 o 106.217 105.308 5.178
    3 11 9 o 159.681 166.037 5.959
    3 11 10 o 43.475 51.133 4.472
    3 11 11 o 74.236 62.496 5.784
    3 11 12 o 27.381 17.527 4.142
    3 11 13 o 178.677 186.323 8.543
    3 11 14 o 30.352 25.746 5.788
    3 11 15 o 14.752 4.054 5.558
    3 11 16 o 79.355 93.824 8.378
    3 11 17 o 94.880 87.649 16.501
    3 11 18 o -8.141 1.013 4.759
    3 12 0 o 84.119 82.621 4.031
    3 12 1 o 79.207 97.147 5.275
    3 12 2 o 270.379 260.454 8.696
    3 12 3 o 93.518 90.120 4.396
    3 12 4 o 30.510 28.041 2.921
    3 12 5 o 64.248 59.150 3.971
    3 12 6 o 34.474 32.114 3.142
    3 12 7 o 40.685 37.033 3.530
    3 12 8 o 148.847 155.010 6.074
    3 12 9 o 32.263 27.965 3.259
    3 12 10 o 7.023 5.951 2.416
    3 12 11 o 196.446 192.791 6.964
    3 12 12 o 34.400 27.739 4.456
    3 12 13 o 28.153 22.784 3.498
    3 12 14 o 30.755 27.615 3.807
    3 12 15 o 16.668 8.352 5.872
    3 12 16 o 61.432 61.453 8.527
    3 12 17 o 195.513 173.043 34.663
    3 13 0 o 89.666 97.246 4.322
    3 13 1 o 77.504 78.157 4.137
    3 13 2 o 93.225 82.362 5.371
    3 13 3 o 34.587 35.999 3.031
    3 13 4 o 102.295 93.419 4.922
    3 13 5 o 61.815 60.440 4.540
    3 13 6 o 74.760 80.392 4.367
    3 13 7 o 42.268 38.037 3.622
    3 13 8 o 8.018 11.749 2.447
    3 13 9 o 101.671 95.307 5.397
    3 13 10 o 36.526 31.919 3.771
    3 13 11 o 1.548 3.635 2.371
    3 13 12 o 28.175 28.206 3.640
    3 13 13 o 15.805 13.652 3.233
    3 13 14 o 269.375 257.899 10.576
    3 13 15 o 64.579 57.179 8.417
    3 13 16 o 21.582 19.563 6.185
    3 14 0 o 37.173 33.440 3.042
    3 14 1 o 177.358 174.519 5.794
    3 14 2 o 25.857 27.721 2.758
    3 14 3 o 138.729 128.163 5.529
    3 14 4 o 111.310 105.725 5.182
    3 14 5 o 1.621 0.640 1.942
    3 14 6 o 7.672 6.608 2.315
    3 14 7 o 246.558 231.967 7.447
    3 14 8 o 4.537 1.836 2.271
    3 14 9 o 110.147 94.241 6.042
    3 14 10 o 74.100 76.150 4.933
    3 14 11 o 6.699 9.073 2.685
    3 14 12 o 143.034 139.736 8.120
    3 14 13 o 6.075 1.515 3.466
    3 14 14 o 47.133 35.182 7.428
    3 14 15 o 103.363 94.240 9.944
    3 14 16 o -5.115 0.009 4.917
    3 15 0 o 136.369 128.382 5.531
    3 15 1 o 36.092 33.718 3.300
    3 15 2 o 86.683 83.548 6.242
    3 15 3 o 14.768 12.085 2.604
    3 15 4 o 3.321 4.227 2.144
    3 15 5 o 69.069 74.222 4.965
    3 15 6 o 42.052 36.683 3.706
    3 15 7 o 223.460 221.195 7.346
    3 15 8 o 53.095 53.931 4.253
    3 15 9 o 131.688 113.550 6.841
    3 15 10 o 108.354 109.439 5.862
    3 15 11 o 45.268 53.194 4.103
    3 15 12 o 47.264 42.612 5.603
    3 15 13 o 35.080 34.752 15.947
    3 15 14 o 1.247 3.076 8.970
    3 15 15 o 21.179 17.142 8.638
    3 16 0 o 194.506 187.439 6.531
    3 16 1 o 108.918 100.990 11.541
    3 16 2 o 91.615 88.558 5.006
    3 16 3 o 39.599 38.584 3.583
    3 16 4 o 80.852 75.894 6.583
    3 16 5 o 3.560 4.488 2.393
    3 16 6 o 53.520 47.151 4.231
    3 16 7 o 12.602 14.969 2.881
    3 16 8 o 160.367 150.485 6.938
    3 16 9 o 69.466 66.808 5.882
    3 16 10 o 70.787 63.187 5.275
    3 16 11 o 59.167 59.529 6.069
    3 16 12 o 13.774 12.883 4.289
    3 16 13 o 6.081 9.682 5.316
    3 16 14 o 15.726 11.301 9.745
    3 17 0 o 12.300 10.867 3.029
    3 17 1 o 5.804 4.111 2.303
    3 17 2 o 30.456 28.354 3.339
    3 17 3 o 48.656 51.915 4.042
    3 17 4 o 221.713 209.320 7.437
    3 17 5 o 182.749 167.440 6.987
    3 17 6 o 141.302 132.350 6.536
    3 17 7 o 180.987 156.364 7.347
    3 17 8 o 227.452 200.900 8.211
    3 17 9 o 32.843 26.064 3.859
    3 17 10 o 18.138 17.611 4.097
    3 17 11 o 174.934 161.605 9.935
    3 17 12 o 15.283 5.035 6.977
    3 18 0 o 153.148 148.081 12.846
    3 18 1 o 67.796 61.426 5.347
    3 18 2 o 49.503 42.515 4.026
    3 18 3 o 320.517 302.842 8.999
    3 18 4 o 177.640 163.942 6.987
    3 18 5 o 29.073 27.451 3.546
    3 18 6 o 15.830 9.733 3.125
    3 18 7 o 14.037 11.178 3.090
    3 18 8 o 470.208 464.259 11.742
    3 18 9 o 47.281 44.671 5.034
    3 18 10 o 63.167 71.316 7.455
    3 18 11 o 87.384 71.295 12.846
    3 19 0 o 9.657 12.310 3.686
    3 19 1 o 36.996 34.143 9.413
    3 19 2 o 35.997 34.099 4.369
    3 19 3 o 50.516 41.833 8.931
    3 19 4 o 27.845 29.242 3.535
    3 19 5 o 182.427 164.824 7.541
    3 19 6 o 47.202 47.119 4.428
    3 19 7 o 34.501 36.431 4.073
    3 19 8 o 154.812 139.221 9.462
    3 19 9 o 34.976 30.574 5.244
    3 20 0 o 22.657 15.355 7.974
    3 20 1 o 34.587 40.088 5.426
    3 20 2 o -1.704 0.146 3.987
    3 20 3 o 120.299 109.014 7.241
    3 20 4 o 5.487 4.912 3.247
    3 20 5 o 39.931 38.172 6.841
    3 20 6 o 5.213 4.958 2.887
    3 21 0 o 76.619 65.741 7.372
    3 21 1 o 26.360 25.470 5.325
    3 21 2 o 23.337 19.293 4.863
    3 21 3 o 58.016 52.866 6.426
    4 -19 -8 o 69.541 78.118 12.532
    4 -19 -7 o 8.924 10.158 3.976
    4 -19 -6 o 17.766 25.371 4.328
    4 -19 -5 o 18.006 21.785 4.207
    4 -19 -4 o 33.593 47.939 5.542
    4 -19 -3 o 61.361 63.685 10.038
    4 -19 -2 o 4.385 6.699 4.060
    4 -19 -1 o 39.848 43.911 4.842
    4 -18 -11 o 413.209 378.253 19.269
    4 -18 -10 o 57.506 45.850 8.317
    4 -18 -9 o 13.068 20.612 6.202
    4 -18 -8 o 38.377 42.568 4.789
    4 -18 -7 o 22.860 25.565 5.421
    4 -18 -6 o 18.819 22.899 4.317
    4 -18 -5 o 52.622 59.146 5.285
    4 -18 -4 o 15.766 15.587 4.049
    4 -18 -3 o 29.834 28.799 6.682
    4 -18 -2 o 9.725 12.614 3.798
    4 -18 -1 o 2.616 1.259 3.338
    4 -17 -13 o 81.732 85.588 9.121
    4 -17 -12 o 21.733 30.787 6.556
    4 -17 -11 o 22.347 26.407 9.302
    4 -17 -10 o 21.646 17.200 6.308
    4 -17 -9 o 90.186 73.066 15.836
    4 -17 -8 o 306.943 305.051 11.630
    4 -17 -7 o 62.820 63.112 6.841
    4 -17 -6 o 135.471 139.460 7.222
    4 -17 -5 o 195.490 196.266 8.361
    4 -17 -4 o 56.717 60.465 5.116
    4 -17 -3 o 119.691 106.711 6.755
    4 -17 -2 o 33.878 37.423 4.386
    4 -17 -1 o 90.959 89.699 5.953
    4 -16 -14 o 24.776 19.980 6.097
    4 -16 -13 o 40.927 51.856 6.895
    4 -16 -12 o 63.580 78.474 7.974
    4 -16 -11 o 27.096 28.282 6.205
    4 -16 -10 o 24.041 17.045 5.818
    4 -16 -9 o 82.268 85.534 8.010
    4 -16 -8 o 180.014 187.328 12.177
    4 -16 -7 o 72.509 76.686 10.108
    4 -16 -6 o 36.833 42.199 4.390
    4 -16 -5 o 10.237 8.710 3.424
    4 -16 -4 o 164.805 171.787 7.710
    4 -16 -3 o 39.747 35.866 4.348
    4 -16 -2 o 39.494 44.655 5.327
    4 -16 -1 o -0.442 1.616 2.952
    4 -15 -16 o 10.478 12.547 5.206
    4 -15 -15 o 19.293 23.228 6.067
    4 -15 -14 o 105.093 120.249 9.418
    4 -15 -13 o 4.393 5.967 5.094
    4 -15 -12 o 6.455 12.588 4.840
    4 -15 -11 o 114.933 127.057 9.465
    4 -15 -10 o 148.347 163.377 17.055
    4 -15 -9 o 184.292 187.901 20.096
    4 -15 -8 o 79.234 86.749 10.194
    4 -15 -7 o 21.006 22.412 4.121
    4 -15 -6 o 14.036 17.563 4.209
    4 -15 -5 o 175.927 169.632 7.426
    4 -15 -4 o 162.160 153.996 7.294
    4 -15 -3 o 24.993 25.374 3.897
    4 -15 -2 o 14.211 11.858 3.358
    4 -15 -1 o 24.557 31.188 3.775
    4 -14 -17 o 9.371 26.349 6.534
    4 -14 -16 o 1.479 3.660 7.752
    4 -14 -15 o 11.431 19.271 16.169
    4 -14 -14 o 6.672 6.630 5.039
    4 -14 -13 o -2.197 5.722 4.208
    4 -14 -12 o 13.781 17.181 5.232
    4 -14 -11 o 445.233 434.094 27.575
    4 -14 -10 o 101.872 93.920 8.680
    4 -14 -9 o 29.927 27.911 4.383
    4 -14 -8 o 101.156 92.538 6.828
    4 -14 -7 o 158.057 171.550 7.898
    4 -14 -6 o 52.072 51.274 5.110
    4 -14 -5 o 70.448 68.735 5.749
    4 -14 -4 o 45.223 46.691 6.777
    4 -14 -3 o 321.928 341.544 9.268
    4 -14 -2 o 22.597 26.163 3.469
    4 -14 -1 o 7.673 12.479 2.933
    4 -13 -18 o 3.082 0.757 5.426
    4 -13 -17 o 38.534 35.045 6.775
    4 -13 -16 o 25.647 24.803 7.198
    4 -13 -15 o 6.189 9.569 9.302
    4 -13 -14 o 40.004 41.330 9.856
    4 -13 -13 o 158.111 160.126 12.625
    4 -13 -12 o 40.771 56.411 6.187
    4 -13 -11 o 43.242 40.949 10.631
    4 -13 -10 o 18.955 23.133 4.814
    4 -13 -9 o 67.447 68.173 5.727
    4 -13 -8 o 44.964 49.371 4.854
    4 -13 -7 o 76.664 76.827 5.778
    4 -13 -6 o 131.944 134.566 7.067
    4 -13 -5 o 193.835 194.171 8.236
    4 -13 -4 o 27.548 39.097 3.973
    4 -13 -3 o 187.225 181.673 7.257
    4 -13 -2 o 86.280 81.459 5.211
    4 -13 -1 o 230.736 227.943 7.520
    4 -12 -19 o 31.687 34.872 6.206
    4 -12 -18 o 63.084 56.808 7.813
    4 -12 -17 o 4.356 0.159 4.358
    4 -12 -16 o 16.986 13.003 6.423
    4 -12 -15 o 57.046 52.498 7.372
    4 -12 -14 o 65.691 62.285 7.333
    4 -12 -13 o 8.424 8.865 5.980
    4 -12 -12 o 39.111 41.566 7.198
    4 -12 -11 o 35.003 36.475 5.686
    4 -12 -10 o 65.941 65.381 6.883
    4 -12 -9 o 16.395 20.228 3.569
    4 -12 -8 o 34.664 37.506 4.261
    4 -12 -7 o 145.333 136.393 7.287
    4 -12 -6 o 47.833 44.642 4.670
    4 -12 -5 o 371.704 371.903 15.128
    4 -12 -4 o 236.788 258.721 10.184
    4 -12 -3 o 109.868 131.214 5.450
    4 -12 -2 o 290.261 288.614 10.518
    4 -12 -1 o 252.626 266.728 9.532
    4 -11 -19 o 21.216 17.858 9.967
    4 -11 -18 o 5.537 1.763 4.358
    4 -11 -17 o 0.354 0.370 4.095
    4 -11 -16 o 166.974 148.185 10.776
    4 -11 -15 o 14.440 18.204 4.863
    4 -11 -14 o 4.351 10.372 4.188
    4 -11 -13 o 14.384 18.980 5.316
    4 -11 -12 o 99.949 118.201 9.856
    4 -11 -11 o 76.003 78.070 7.209
    4 -11 -10 o -3.281 4.184 3.655
    4 -11 -9 o 398.296 406.174 11.591
    4 -11 -8 o 87.517 93.028 5.875
    4 -11 -7 o 336.327 356.520 10.241
    4 -11 -6 o 62.964 63.255 8.942
    4 -11 -5 o 290.134 301.633 9.309
    4 -11 -4 o 117.295 114.507 6.285
    4 -11 -3 o 22.559 17.827 3.422
    4 -11 -2 o 136.175 122.403 5.727
    4 -11 -1 o 296.990 294.060 8.216
    4 -10 -20 o 43.681 41.322 5.395
    4 -10 -19 o 3.607 2.519 3.231
    4 -10 -18 o 35.104 27.877 4.722
    4 -10 -17 o 23.767 19.284 4.410
    4 -10 -16 o 51.853 46.065 11.517
    4 -10 -15 o 205.309 193.382 12.846
    4 -10 -14 o 10.124 9.135 4.270
    4 -10 -13 o 25.211 24.495 5.121
    4 -10 -12 o 67.687 67.641 6.760
    4 -10 -11 o 120.737 125.479 15.947
    4 -10 -10 o 243.741 249.350 11.014
    4 -10 -9 o 162.684 175.445 7.335
    4 -10 -8 o 78.100 87.364 5.292
    4 -10 -7 o 38.555 51.191 4.049
    4 -10 -6 o 44.310 57.912 4.116
    4 -10 -5 o 103.040 107.254 7.506
    4 -10 -4 o 32.004 34.818 5.090
    4 -10 -3 o 50.768 56.577 5.470
    4 -10 -2 o 215.196 225.403 6.604
    4 -10 -1 o 48.708 51.880 3.573
    4 -9 -21 o 1.201 11.069 3.520
    4 -9 -20 o 115.669 107.344 11.796
    4 -9 -19 o 48.438 53.084 4.954
    4 -9 -18 o 63.579 67.524 8.728
    4 -9 -17 o 33.028 29.262 5.187
    4 -9 -16 o 196.113 195.692 11.928
    4 -9 -15 o 8.567 4.510 3.847
    4 -9 -14 o 5.896 3.432 2.489
    4 -9 -13 o 411.789 409.003 10.888
    4 -9 -12 o 86.748 80.835 7.796
    4 -9 -11 o 26.118 29.133 3.173
    4 -9 -10 o 87.429 88.496 7.233
    4 -9 -9 o 62.761 70.757 7.536
    4 -9 -8 o 72.544 69.501 5.156
    4 -9 -7 o 179.959 199.273 8.118
    4 -9 -6 o 238.930 231.627 7.999
    4 -9 -5 o 161.747 170.547 6.905
    4 -9 -4 o 27.568 41.148 5.767
    4 -9 -3 o 131.538 129.423 6.162
    4 -9 -2 o 21.307 23.887 3.087
    4 -9 -1 o 0.054 1.191 1.834
    4 -8 -21 o 1.454 5.067 2.953
    4 -8 -20 o 8.563 6.764 3.698
    4 -8 -19 o 46.476 42.795 4.669
    4 -8 -18 o 7.259 15.541 2.972
    4 -8 -17 o 96.981 101.953 5.790
    4 -8 -16 o 47.923 36.584 4.238
    4 -8 -15 o 34.737 32.646 3.566
    4 -8 -14 o 41.875 40.467 3.790
    4 -8 -13 o 116.534 117.598 5.236
    4 -8 -12 o 18.189 19.984 2.590
    4 -8 -11 o 13.055 18.340 2.268
    4 -8 -10 o 53.587 53.904 4.127
    4 -8 -9 o 10.506 9.090 1.917
    4 -8 -8 o 413.505 462.336 8.564
    4 -8 -7 o 8.976 12.776 3.209
    4 -8 -6 o 226.446 264.840 9.366
    4 -8 -5 o 0.033 0.708 2.409
    4 -8 -4 o 185.852 191.011 6.807
    4 -8 -3 o 12.746 19.604 4.779
    4 -8 -2 o 731.918 798.732 15.238
    4 -8 -1 o 508.590 556.231 10.296
    4 -7 -22 o 54.929 84.471 13.732
    4 -7 -21 o 6.032 5.454 3.275
    4 -7 -20 o 68.415 73.343 5.445
    4 -7 -19 o 181.381 178.335 9.719
    4 -7 -18 o 0.876 3.217 2.607
    4 -7 -17 o 142.521 135.210 7.129
    4 -7 -16 o 45.702 44.474 4.133
    4 -7 -15 o 127.218 134.198 5.786
    4 -7 -14 o 42.297 36.897 3.793
    4 -7 -13 o 64.967 65.033 5.967
    4 -7 -12 o 61.229 54.229 4.160
    4 -7 -11 o 18.856 16.765 3.804
    4 -7 -10 o 58.950 57.380 3.494
    4 -7 -9 o 146.985 150.360 4.446
    4 -7 -8 o 22.501 23.610 2.117
    4 -7 -7 o 29.965 37.337 2.096
    4 -7 -6 o 89.659 101.663 4.699
    4 -7 -5 o 152.687 169.144 4.349
    4 -7 -4 o 724.139 803.252 15.083
    4 -7 -3 o 58.388 68.562 4.887
    4 -7 -2 o 60.062 76.359 4.159
    4 -7 -1 o 5.003 2.334 2.052
    4 -6 -22 o 13.649 11.541 3.820
    4 -6 -21 o 35.459 47.027 4.591
    4 -6 -20 o 245.748 238.232 12.596
    4 -6 -19 o 237.761 246.702 9.241
    4 -6 -18 o 99.523 95.367 6.009
    4 -6 -17 o 9.574 8.252 3.005
    4 -6 -16 o 182.308 185.774 7.031
    4 -6 -15 o 56.987 54.558 5.339
    4 -6 -14 o 100.680 96.152 5.324
    4 -6 -13 o 41.630 41.484 3.419
    4 -6 -12 o 13.995 19.138 3.101
    4 -6 -11 o 76.645 67.636 4.572
    4 -6 -10 o 61.886 62.934 3.607
    4 -6 -9 o -0.690 0.841 1.822
    4 -6 -8 o 16.798 13.838 1.813
    4 -6 -7 o 549.149 593.141 9.109
    4 -6 -6 o 3.680 5.872 1.515
    4 -6 -5 o 199.585 202.193 4.582
    4 -6 -4 o 148.876 171.397 3.782
    4 -6 -3 o 1052.010 1087.480 16.212
    4 -6 -2 o 50.404 50.082 3.069
    4 -6 -1 o 9.940 15.806 2.343
    4 -5 -22 o 188.593 185.697 8.301
    4 -5 -21 o 145.384 138.742 7.712
    4 -5 -20 o 59.375 48.232 6.490
    4 -5 -19 o 104.931 88.946 6.347
    4 -5 -18 o 194.262 189.161 12.883
    4 -5 -17 o 30.675 36.130 3.783
    4 -5 -16 o 97.739 85.267 5.666
    4 -5 -15 o 1.600 4.094 2.193
    4 -5 -14 o 45.920 41.582 4.156
    4 -5 -13 o 145.283 147.973 6.777
    4 -5 -12 o 36.264 45.564 3.130
    4 -5 -11 o 157.227 168.194 5.595
    4 -5 -10 o 278.387 309.874 6.968
    4 -5 -9 o 587.029 682.431 11.095
    4 -5 -8 o 226.127 233.471 5.347
    4 -5 -7 o 165.228 183.977 4.474
    4 -5 -6 o 242.589 247.156 5.250
    4 -5 -5 o 196.492 205.833 4.547
    4 -5 -4 o 249.967 244.570 5.092
    4 -5 -3 o 25.385 25.220 1.838
    4 -5 -2 o 228.931 234.186 5.233
    4 -5 -1 o 438.944 411.078 9.983
    4 -4 -22 o 44.371 38.667 5.046
    4 -4 -21 o 466.402 454.413 13.599
    4 -4 -20 o 102.991 109.889 6.506
    4 -4 -19 o 19.683 20.025 3.671
    4 -4 -18 o 150.026 146.490 6.959
    4 -4 -17 o 33.821 30.095 5.083
    4 -4 -16 o 23.123 18.916 3.147
    4 -4 -15 o 24.672 23.876 3.102
    4 -4 -14 o 68.774 67.808 4.306
    4 -4 -13 o 129.119 123.635 7.724
    4 -4 -12 o 87.645 94.543 5.166
    4 -4 -11 o 116.881 128.982 5.494
    4 -4 -10 o 6.056 5.410 2.211
    4 -4 -9 o 621.743 678.002 15.459
    4 -4 -8 o 183.359 194.871 5.321
    4 -4 -7 o 53.039 52.412 2.777
    4 -4 -6 o 80.475 78.719 3.127
    4 -4 -5 o 40.060 37.760 2.308
    4 -4 -4 o 165.686 167.574 4.106
    4 -4 -3 o 52.686 50.725 2.534
    4 -4 -2 o 20.349 20.844 2.092
    4 -4 -1 o 77.896 78.138 4.495
    4 -3 -23 o 21.399 26.642 4.224
    4 -3 -22 o 90.852 87.848 6.563
    4 -3 -21 o 61.139 67.563 5.337
    4 -3 -20 o 124.776 102.973 7.147
    4 -3 -19 o 288.331 297.369 15.089
    4 -3 -18 o 71.090 70.748 5.125
    4 -3 -17 o 296.817 273.838 10.456
    4 -3 -16 o 16.474 18.614 3.363
    4 -3 -15 o 72.925 55.612 11.524
    4 -3 -14 o 78.760 68.720 7.079
    4 -3 -13 o 105.627 122.276 5.711
    4 -3 -12 o 60.346 52.893 4.510
    4 -3 -11 o 35.080 31.715 3.448
    4 -3 -10 o 49.869 59.550 3.796
    4 -3 -9 o 143.232 150.176 5.755
    4 -3 -8 o 97.249 105.359 6.418
    4 -3 -7 o 795.557 850.033 13.523
    4 -3 -6 o 430.483 447.811 8.526
    4 -3 -5 o 108.218 108.446 3.874
    4 -3 -4 o 81.867 83.875 3.828
    4 -3 -3 o 44.435 45.715 2.907
    4 -3 -2 o 104.587 98.799 3.532
    4 -3 -1 o 24.653 23.313 3.549
    4 -2 -23 o 11.806 11.885 4.476
    4 -2 -22 o 62.065 62.433 6.969
    4 -2 -21 o 19.209 13.210 5.098
    4 -2 -20 o 57.410 42.521 6.065
    4 -2 -19 o 91.218 74.638 7.203
    4 -2 -18 o 20.835 22.652 3.754
    4 -2 -17 o 21.692 17.989 5.844
    4 -2 -16 o 287.913 274.412 9.811
    4 -2 -15 o 45.064 50.600 4.455
    4 -2 -14 o 21.241 20.564 3.806
    4 -2 -13 o 109.477 106.464 5.788
    4 -2 -12 o 18.755 18.000 3.118
    4 -2 -11 o 2.048 9.716 2.389
    4 -2 -10 o 290.425 304.453 8.484
    4 -2 -9 o 493.108 543.102 11.483
    4 -2 -8 o 155.923 165.491 4.540
    4 -2 -7 o 0.815 0.096 1.204
    4 -2 -6 o 801.263 859.111 13.465
    4 -2 -5 o 179.114 186.764 4.980
    4 -2 -4 o 50.641 52.111 4.523
    4 -2 -3 o 547.370 578.964 12.596
    4 -2 -2 o 281.219 294.794 6.587
    4 -2 -1 o 28.247 31.226 4.357
    4 -1 -23 o 65.333 60.834 5.664
    4 -1 -22 o 43.853 30.183 6.113
    4 -1 -21 o 99.472 97.193 7.950
    4 -1 -20 o 22.445 18.369 4.638
    4 -1 -19 o 95.714 101.294 10.344
    4 -1 -18 o 41.434 50.113 4.831
    4 -1 -17 o 62.180 60.877 5.591
    4 -1 -16 o 244.818 220.617 12.146
    4 -1 -15 o 22.297 23.615 3.703
    4 -1 -14 o 17.175 17.116 5.353
    4 -1 -13 o 25.851 24.716 3.444
    4 -1 -12 o 16.826 17.675 6.785
    4 -1 -11 o 30.659 20.228 3.272
    4 -1 -10 o 41.732 41.818 5.512
    4 -1 -9 o 310.573 316.599 6.871
    4 -1 -8 o 120.572 125.586 3.466
    4 -1 -7 o 83.910 85.596 3.850
    4 -1 -6 o 1052.110 1123.380 14.749
    4 -1 -5 o 273.012 287.783 6.496
    4 -1 -4 o 87.567 78.478 3.370
    4 -1 -3 o 322.982 305.027 6.290
    4 -1 -2 o 26.955 30.785 2.102
    4 -1 -1 o 69.312 59.487 3.136
    4 0 0 o 19.347 21.351 1.858
    4 0 1 o 545.634 537.798 8.763
    4 0 2 o 563.052 563.012 8.928
    4 0 3 o 29.091 29.747 3.059
    4 0 4 o 120.647 108.252 4.248
    4 0 5 o 242.092 251.706 6.093
    4 0 6 o 6.451 6.162 1.811
    4 0 7 o 29.763 32.457 2.691
    4 0 8 o 275.095 277.407 7.018
    4 0 9 o 233.674 234.591 6.668
    4 0 10 o 12.074 9.696 2.433
    4 0 11 o 79.081 72.399 4.638
    4 0 12 o 10.979 11.598 2.727
    4 0 13 o -3.421 0.016 3.517
    4 0 14 o 203.397 205.320 7.567
    4 0 15 o 71.833 74.642 5.208
    4 0 16 o 52.631 51.633 4.875
    4 0 17 o 1.259 2.539 3.098
    4 0 18 o 1.075 2.025 3.462
    4 0 19 o 3.025 1.809 7.865
    4 1 0 o 24.080 21.060 2.652
    4 1 1 o 241.747 246.057 5.704
    4 1 2 o 330.005 326.452 6.233
    4 1 3 o 224.405 236.223 4.993
    4 1 4 o 393.419 408.497 7.180
    4 1 5 o 416.176 415.265 8.328
    4 1 6 o 72.019 72.983 4.188
    4 1 7 o 60.864 63.437 3.591
    4 1 8 o 38.253 35.582 3.343
    4 1 9 o 192.487 177.411 6.618
    4 1 10 o 51.612 49.434 3.610
    4 1 11 o 41.465 42.868 6.650
    4 1 12 o 263.571 263.319 7.689
    4 1 13 o 86.698 89.420 5.282
    4 1 14 o 105.304 95.399 6.618
    4 1 15 o 76.482 83.343 5.398
    4 1 16 o 1.212 1.153 2.835
    4 1 17 o 57.112 54.512 6.363
    4 1 18 o 12.843 12.713 5.004
    4 1 19 o 43.545 45.590 6.843
    4 2 0 o 312.571 315.366 5.865
    4 2 1 o 71.502 74.717 2.882
    4 2 2 o 154.689 153.980 3.963
    4 2 3 o 95.025 95.406 3.301
    4 2 4 o 30.079 27.160 2.143
    4 2 5 o 54.766 56.642 3.461
    4 2 6 o 36.523 32.667 2.744
    4 2 7 o 200.700 194.187 5.712
    4 2 8 o 108.278 107.295 5.563
    4 2 9 o 103.151 100.682 4.787
    4 2 10 o 131.851 123.679 5.320
    4 2 11 o 161.838 160.131 5.925
    4 2 12 o 56.467 54.247 4.119
    4 2 13 o 127.618 115.523 8.428
    4 2 14 o 22.373 23.130 3.576
    4 2 15 o 6.961 6.226 3.772
    4 2 16 o 43.488 61.839 6.084
    4 2 17 o 75.256 72.665 7.823
    4 2 18 o 16.779 19.063 5.738
    4 2 19 o 38.609 42.827 6.759
    4 3 0 o 30.587 31.023 1.956
    4 3 1 o 76.017 66.724 5.643
    4 3 2 o 112.472 109.281 3.695
    4 3 3 o 122.301 123.710 6.331
    4 3 4 o 23.320 26.555 1.912
    4 3 5 o 14.325 12.455 1.809
    4 3 6 o 83.800 87.751 3.518
    4 3 7 o 294.499 309.991 6.341
    4 3 8 o 38.356 35.816 3.041
    4 3 9 o 140.309 146.342 5.197
    4 3 10 o 63.986 66.887 3.992
    4 3 11 o -2.021 1.991 2.621
    4 3 12 o 175.661 159.142 8.463
    4 3 13 o 70.469 46.399 21.817
    4 3 14 o 100.526 107.254 8.230
    4 3 15 o 10.884 10.255 4.540
    4 3 16 o 55.566 57.190 7.291
    4 3 17 o 21.401 24.588 5.632
    4 3 18 o 65.778 58.008 7.555
    4 3 19 o 7.081 18.278 5.161
    4 4 0 o 251.674 233.562 4.914
    4 4 1 o 66.916 73.189 2.585
    4 4 2 o 78.083 80.099 2.844
    4 4 3 o 88.676 84.781 3.729
    4 4 4 o 69.151 69.365 2.776
    4 4 5 o 154.368 156.998 4.130
    4 4 6 o 182.067 180.707 4.962
    4 4 7 o 69.493 63.333 3.660
    4 4 8 o 11.515 9.267 2.416
    4 4 9 o 3.237 7.251 3.051
    4 4 10 o 65.006 72.850 6.084
    4 4 11 o 5.104 3.426 3.435
    4 4 12 o 42.495 27.184 5.361
    4 4 13 o 85.389 88.756 7.316
    4 4 14 o 16.638 13.858 4.602
    4 4 15 o 50.641 50.694 6.647
    4 4 16 o 17.663 15.104 5.245
    4 4 17 o 73.348 73.914 8.010
    4 4 18 o -3.461 1.206 4.618
    4 4 19 o 12.071 11.714 5.638
    4 5 0 o 325.878 323.309 6.674
    4 5 1 o 75.681 76.421 2.776
    4 5 2 o 141.248 146.968 4.763
    4 5 3 o 99.649 97.439 10.863
    4 5 4 o 190.168 183.608 6.619
    4 5 5 o 181.403 167.334 6.580
    4 5 6 o 61.563 68.425 4.443
    4 5 7 o 26.547 23.451 4.378
    4 5 8 o 218.670 217.132 10.560
    4 5 9 o 79.569 78.552 5.338
    4 5 10 o 126.914 136.394 12.071
    4 5 11 o 73.534 72.636 6.589
    4 5 12 o 47.510 52.951 5.847
    4 5 13 o 124.575 102.987 26.025
    4 5 14 o 90.095 93.650 23.256
    4 5 15 o 22.850 25.910 12.182
    4 5 16 o 3.044 5.862 5.648
    4 5 17 o 4.262 3.941 10.742
    4 5 18 o 69.187 75.454 8.195
    4 6 0 o 47.538 55.307 3.503
    4 6 1 o 119.815 116.919 8.564
    4 6 2 o 147.548 149.343 9.858
    4 6 3 o 3.268 3.032 1.993
    4 6 4 o 10.964 7.244 2.463
    4 6 5 o 188.912 191.538 6.837
    4 6 6 o 123.100 116.630 6.120
    4 6 7 o 462.455 467.556 11.580
    4 6 8 o 185.037 190.106 7.240
    4 6 9 o 19.919 17.177 3.321
    4 6 10 o 243.046 243.776 8.572
    4 6 11 o 166.115 157.067 16.169
    4 6 12 o 170.040 161.900 22.149
    4 6 13 o 146.175 138.702 9.681
    4 6 14 o 44.973 41.459 6.370
    4 6 15 o 5.370 5.363 4.461
    4 6 16 o 132.486 122.795 10.309
    4 6 17 o 13.283 10.417 5.479
    4 6 18 o 23.134 14.203 8.306
    4 7 0 o 253.931 271.122 6.279
    4 7 1 o 15.944 18.267 2.542
    4 7 2 o 215.354 223.444 6.919
    4 7 3 o 35.949 33.792 3.390
    4 7 4 o 216.051 225.887 7.188
    4 7 5 o 356.487 369.699 9.630
    4 7 6 o 442.053 425.416 11.123
    4 7 7 o 287.065 299.248 10.288
    4 7 8 o 40.152 35.927 4.067
    4 7 9 o 415.885 408.388 11.358
    4 7 10 o 188.386 190.927 7.789
    4 7 11 o 30.825 26.626 5.045
    4 7 12 o 120.602 130.326 8.733
    4 7 13 o 165.929 172.757 10.309
    4 7 14 o 40.926 39.168 6.545
    4 7 15 o 26.206 18.223 5.759
    4 7 16 o 17.387 12.920 5.638
    4 7 17 o 0.664 0.754 4.698
    4 7 18 o 7.853 1.229 5.105
    4 8 0 o 5.485 4.604 1.776
    4 8 1 o 206.633 191.219 5.779
    4 8 2 o 4.563 0.963 2.071
    4 8 3 o 20.736 18.547 2.932
    4 8 4 o 115.541 101.311 8.909
    4 8 5 o 4.987 3.078 2.423
    4 8 6 o 3.544 2.925 2.430
    4 8 7 o 56.467 56.873 5.171
    4 8 8 o 340.062 304.914 10.070
    4 8 9 o 284.487 275.778 12.454
    4 8 10 o 25.859 25.157 3.893
    4 8 11 o 137.678 122.761 10.368
    4 8 12 o 102.168 77.433 8.515
    4 8 13 o 49.474 56.289 6.272
    4 8 14 o 51.845 55.523 6.918
    4 8 15 o 8.084 1.774 4.855
    4 8 16 o 32.031 25.927 6.572
    4 8 17 o 90.638 82.322 9.397
    4 9 0 o 91.834 96.093 4.189
    4 9 1 o 18.651 17.520 2.404
    4 9 2 o 90.848 82.210 4.966
    4 9 3 o 72.353 73.898 4.006
    4 9 4 o 22.435 21.827 3.115
    4 9 5 o 4.563 2.666 2.385
    4 9 6 o 141.609 141.148 6.789
    4 9 7 o 262.727 243.073 11.997
    4 9 8 o 124.735 132.006 6.714
    4 9 9 o 78.126 75.654 6.251
    4 9 10 o 20.166 22.769 3.691
    4 9 11 o 64.171 56.387 7.921
    4 9 12 o 40.807 45.084 8.970
    4 9 13 o 25.601 33.118 6.423
    4 9 14 o 5.098 8.211 4.825
    4 9 15 o 53.550 51.084 7.863
    4 9 16 o 33.157 30.028 6.870
    4 9 17 o 16.353 12.729 6.430
    4 10 0 o 55.440 54.877 3.454
    4 10 1 o 17.541 18.288 2.526
    4 10 2 o 127.279 125.933 7.033
    4 10 3 o 55.259 62.771 3.776
    4 10 4 o 431.878 443.305 9.631
    4 10 5 o 20.110 19.067 2.803
    4 10 6 o 22.953 26.837 3.603
    4 10 7 o 195.884 177.886 7.977
    4 10 8 o 124.667 126.882 7.510
    4 10 9 o 139.301 127.116 7.607
    4 10 10 o 9.214 6.618 3.309
    4 10 11 o 50.277 54.180 5.220
    4 10 12 o 93.643 95.526 6.681
    4 10 13 o 73.494 59.802 8.325
    4 10 14 o 6.940 6.602 6.312
    4 10 15 o 8.694 8.898 9.635
    4 10 16 o 8.052 0.126 5.297
    4 11 0 o 50.406 46.513 5.248
    4 11 1 o 13.327 17.159 2.374
    4 11 2 o 29.185 25.723 2.977
    4 11 3 o 2.522 3.033 2.065
    4 11 4 o 1.464 2.626 2.082
    4 11 5 o 36.962 34.547 3.466
    4 11 6 o 182.222 164.679 6.608
    4 11 7 o 45.002 39.019 3.938
    4 11 8 o 3.010 4.611 2.486
    4 11 9 o 84.236 79.486 7.545
    4 11 10 o 28.965 26.964 7.976
    4 11 11 o 76.532 65.563 6.458
    4 11 12 o 0.672 0.569 3.190
    4 11 13 o 46.661 50.692 12.514
    4 11 14 o 64.396 68.416 7.899
    4 11 15 o 1.891 6.777 6.866
    4 11 16 o 26.357 23.742 9.302
    4 12 0 o 12.663 11.491 2.347
    4 12 1 o 90.168 97.305 5.300
    4 12 2 o 164.547 154.104 6.027
    4 12 3 o 209.756 201.616 6.684
    4 12 4 o 21.799 14.994 3.020
    4 12 5 o 82.149 76.294 4.879
    4 12 6 o 134.087 120.114 6.394
    4 12 7 o 99.681 108.374 5.453
    4 12 8 o 292.257 274.253 8.715
    4 12 9 o 2.704 4.629 2.721
    4 12 10 o 35.178 33.711 4.923
    4 12 11 o 10.453 8.828 4.424
    4 12 12 o 39.488 38.975 4.367
    4 12 13 o 57.639 53.891 5.435
    4 12 14 o 50.623 44.499 5.669
    4 12 15 o 17.980 14.070 4.457
    4 13 0 o 22.859 22.472 2.812
    4 13 1 o 86.243 79.494 4.631
    4 13 2 o 29.129 24.060 3.170
    4 13 3 o 42.818 34.964 3.729
    4 13 4 o 10.399 10.509 2.674
    4 13 5 o 165.438 170.446 6.574
    4 13 6 o 211.785 204.060 9.431
    4 13 7 o 19.152 15.107 4.122
    4 13 8 o 58.362 64.943 4.648
    4 13 9 o 13.975 13.242 3.197
    4 13 10 o 121.093 103.144 6.582
    4 13 11 o 68.109 61.273 6.266
    4 13 12 o 48.051 45.061 6.010
    4 13 13 o 103.200 113.723 6.286
    4 13 14 o -1.258 3.052 4.245
    4 14 0 o 83.364 73.487 6.401
    4 14 1 o 162.178 149.637 6.095
    4 14 2 o 226.742 212.108 7.101
    4 14 3 o 163.884 162.263 6.372
    4 14 4 o 4.571 1.600 2.328
    4 14 5 o 16.356 15.374 3.964
    4 14 6 o 17.954 16.048 3.325
    4 14 7 o 4.340 5.407 2.755
    4 14 8 o 10.995 13.193 3.172
    4 14 9 o 44.701 46.230 4.501
    4 14 10 o 10.217 11.392 3.293
    4 14 11 o 82.880 78.580 5.773
    4 14 12 o 50.305 50.740 4.811
    4 14 13 o 74.545 77.611 5.769
    4 15 0 o 17.774 15.745 3.515
    4 15 1 o 30.137 33.986 3.998
    4 15 2 o 66.034 58.417 4.488
    4 15 3 o 82.914 81.717 5.090
    4 15 4 o -4.211 0.822 2.430
    4 15 5 o 60.682 57.623 4.684
    4 15 6 o 45.870 44.853 4.269
    4 15 7 o 80.929 80.995 8.600
    4 15 8 o 69.577 70.918 6.737
    4 15 9 o 5.109 9.126 2.996
    4 15 10 o 17.224 20.595 3.671
    4 15 11 o 8.172 16.749 3.308
    4 15 12 o 85.114 85.484 7.239
    4 16 0 o -1.909 0.846 4.098
    4 16 1 o 51.246 50.020 7.185
    4 16 2 o 11.352 7.445 3.310
    4 16 3 o 15.477 14.840 4.692
    4 16 4 o 90.074 91.077 9.527
    4 16 5 o 24.236 23.745 4.859
    4 16 6 o 25.328 22.779 3.681
    4 16 7 o 8.792 6.877 4.188
    4 16 8 o 3.557 4.854 2.839
    4 16 9 o 99.283 100.977 6.166
    4 16 10 o -0.224 5.035 2.877
    4 17 0 o 97.820 108.782 7.741
    4 17 1 o 8.523 8.190 3.878
    4 17 2 o 32.000 32.322 4.487
    4 17 3 o 44.754 39.476 4.892
    4 17 4 o 337.046 332.425 9.684
    4 17 5 o 21.231 25.404 5.563
    4 17 6 o 124.232 120.652 6.614
    4 17 7 o 0.676 0.689 3.289
    4 17 8 o 59.290 59.267 8.919
    4 17 9 o 34.761 31.982 4.951
    4 18 0 o 45.101 45.680 9.192
    4 18 1 o 267.399 275.399 29.569
    4 18 2 o 6.358 3.578 3.882
    4 18 3 o 6.093 0.640 3.644
    4 18 4 o 46.283 40.622 6.997
    4 18 5 o 51.767 47.453 5.932
    4 18 6 o 44.992 46.580 4.552
    4 18 7 o 86.686 76.134 5.814
    4 19 0 o 12.200 15.426 4.506
    4 19 1 o 88.378 90.312 11.296
    4 19 2 o 45.307 58.557 6.217
    4 19 3 o 75.746 72.075 7.498
    4 19 4 o 98.933 92.321 8.195
    5 -17 -7 o 43.783 41.113 5.128
    5 -17 -6 o 13.344 14.130 4.103
    5 -17 -5 o 6.071 3.774 3.846
    5 -17 -4 o 26.326 22.037 4.561
    5 -17 -3 o 51.826 68.611 6.618
    5 -17 -2 o 16.273 16.346 4.305
    5 -17 -1 o 104.496 112.801 6.796
    5 -16 -10 o 72.108 82.209 11.628
    5 -16 -9 o 69.592 67.534 6.848
    5 -16 -8 o 20.760 17.557 4.890
    5 -16 -7 o 36.909 35.764 4.808
    5 -16 -6 o 2.909 3.314 3.545
    5 -16 -5 o 20.867 13.717 4.109
    5 -16 -4 o 3.050 10.936 3.451
    5 -16 -3 o 14.201 20.677 3.959
    5 -16 -2 o 98.791 111.625 7.004
    5 -16 -1 o 24.313 28.225 4.270
    5 -15 -12 o 1.613 2.216 5.537
    5 -15 -11 o 89.395 97.689 8.932
    5 -15 -10 o 17.433 25.698 12.293
    5 -15 -9 o 50.705 53.846 5.811
    5 -15 -8 o 79.984 86.370 6.917
    5 -15 -7 o 29.194 28.959 4.983
    5 -15 -6 o 6.319 10.983 3.518
    5 -15 -5 o 70.701 60.947 5.659
    5 -15 -4 o 159.430 168.948 7.727
    5 -15 -3 o 108.339 111.144 10.646
    5 -15 -2 o 36.869 35.093 5.115
    5 -15 -1 o 103.696 106.631 6.304
    5 -14 -14 o 13.732 21.069 8.638
    5 -14 -13 o 52.717 63.347 7.681
    5 -14 -12 o -3.644 14.533 4.615
    5 -14 -11 o 0.470 10.258 4.828
    5 -14 -10 o 8.733 8.191 4.958
    5 -14 -9 o 0.776 2.219 3.453
    5 -14 -8 o 108.921 112.856 8.184
    5 -14 -7 o 81.849 87.949 6.675
    5 -14 -6 o 191.749 177.050 9.751
    5 -14 -5 o 196.930 186.937 8.512
    5 -14 -4 o 62.713 64.066 5.164
    5 -14 -3 o 76.053 91.918 5.914
    5 -14 -2 o 14.223 18.172 3.671
    5 -14 -1 o 12.755 16.022 3.532
    5 -13 -15 o 31.371 28.653 6.514
    5 -13 -14 o 54.145 50.618 7.575
    5 -13 -13 o 1.883 9.486 4.558
    5 -13 -12 o 53.910 60.011 7.415
    5 -13 -11 o 36.229 33.117 6.534
    5 -13 -10 o 33.024 29.808 6.145
    5 -13 -9 o 72.959 82.255 6.258
    5 -13 -8 o 323.687 335.541 11.420
    5 -13 -7 o 327.423 316.711 11.438
    5 -13 -6 o 8.331 9.991 3.676
    5 -13 -5 o 72.290 60.915 6.777
    5 -13 -4 o 161.272 160.999 7.434
    5 -13 -3 o 245.588 240.416 9.283
    5 -13 -2 o 98.408 98.650 5.936
    5 -13 -1 o 308.014 302.103 9.442
    5 -12 -16 o 0.047 2.797 4.492
    5 -12 -15 o 16.898 26.451 5.768
    5 -12 -14 o 86.532 82.781 10.521
    5 -12 -13 o 107.050 114.042 11.296
    5 -12 -12 o 169.997 164.363 23.145
    5 -12 -11 o 1.123 1.764 4.125
    5 -12 -10 o 93.081 86.801 8.439
    5 -12 -9 o 290.483 285.361 11.003
    5 -12 -8 o 107.836 107.660 8.398
    5 -12 -7 o 66.004 54.681 5.652
    5 -12 -6 o 201.986 209.457 8.851
    5 -12 -5 o 97.728 99.194 10.453
    5 -12 -4 o 167.539 165.872 7.184
    5 -12 -3 o 34.519 36.996 4.476
    5 -12 -2 o 85.234 69.225 5.481
    5 -12 -1 o 95.260 98.316 5.506
    5 -11 -17 o 90.928 79.248 9.423
    5 -11 -16 o 16.055 17.182 5.363
    5 -11 -15 o 35.797 45.516 9.081
    5 -11 -14 o 8.470 20.239 9.856
    5 -11 -13 o 56.038 51.626 14.286
    5 -11 -12 o 13.239 22.588 4.917
    5 -11 -11 o 59.037 46.504 7.168
    5 -11 -10 o 49.121 49.947 6.338
    5 -11 -9 o 240.409 249.311 9.784
    5 -11 -8 o 11.242 11.893 3.903
    5 -11 -7 o 1.902 0.913 3.039
    5 -11 -6 o 152.455 146.229 7.818
    5 -11 -5 o 354.349 362.691 11.047
    5 -11 -4 o 147.077 138.568 7.591
    5 -11 -3 o 50.831 50.357 4.322
    5 -11 -2 o -0.451 3.389 2.526
    5 -11 -1 o 153.884 146.042 6.498
    5 -10 -18 o 20.630 26.345 6.036
    5 -10 -17 o 7.821 1.114 4.986
    5 -10 -16 o 39.433 31.262 6.667
    5 -10 -15 o 45.143 42.952 6.909
    5 -10 -14 o 129.104 119.420 10.119
    5 -10 -13 o 238.670 230.266 12.658
    5 -10 -12 o 93.864 85.299 8.970
    5 -10 -11 o 33.070 34.279 5.732
    5 -10 -10 o 34.733 38.918 5.654
    5 -10 -9 o 4.623 5.297 3.296
    5 -10 -8 o 61.595 64.526 5.402
    5 -10 -7 o 58.065 63.840 5.261
    5 -10 -6 o 121.016 117.139 11.152
    5 -10 -5 o 0.369 3.699 2.761
    5 -10 -4 o 12.017 17.507 3.291
    5 -10 -3 o 127.211 127.529 6.049
    5 -10 -2 o 2.601 3.548 3.485
    5 -10 -1 o 50.449 52.943 4.054
    5 -9 -18 o 248.817 235.496 16.390
    5 -9 -17 o 13.134 19.930 8.527
    5 -9 -16 o 13.077 13.575 5.399
    5 -9 -15 o 95.253 86.198 15.726
    5 -9 -14 o 9.912 5.354 4.558
    5 -9 -13 o 33.472 24.494 5.859
    5 -9 -12 o 9.039 9.227 4.626
    5 -9 -11 o 51.868 40.146 6.431
    5 -9 -10 o 76.369 71.058 11.407
    5 -9 -9 o 27.808 22.343 5.087
    5 -9 -8 o 129.690 129.586 9.316
    5 -9 -7 o 26.531 25.939 7.245
    5 -9 -6 o 52.105 49.294 4.724
    5 -9 -5 o 111.625 111.108 8.038
    5 -9 -4 o 48.391 42.197 4.590
    5 -9 -3 o 142.627 146.822 7.311
    5 -9 -2 o 59.347 60.516 6.586
    5 -9 -1 o 108.031 104.199 6.554
    5 -8 -19 o 108.599 111.525 10.373
    5 -8 -18 o 243.757 230.357 13.397
    5 -8 -17 o 18.657 18.793 7.752
    5 -8 -16 o 185.788 163.386 11.677
    5 -8 -15 o 18.165 23.125 5.157
    5 -8 -14 o 7.663 7.355 5.426
    5 -8 -13 o 8.645 7.209 4.358
    5 -8 -12 o 6.024 0.601 4.054
    5 -8 -11 o -0.960 4.402 6.866
    5 -8 -10 o 167.685 144.674 9.874
    5 -8 -9 o 128.175 122.336 7.000
    5 -8 -8 o 54.617 59.600 4.846
    5 -8 -7 o 69.316 74.219 8.929
    5 -8 -6 o 4.715 4.018 2.732
    5 -8 -5 o 48.786 47.793 7.897
    5 -8 -4 o 14.330 10.721 3.048
    5 -8 -3 o 18.998 16.005 3.220
    5 -8 -2 o 138.783 137.248 5.860
    5 -8 -1 o 66.010 73.429 4.282
    5 -7 -19 o 27.897 23.888 4.361
    5 -7 -18 o 3.880 3.216 3.085
    5 -7 -17 o 3.029 1.589 2.770
    5 -7 -16 o 44.871 39.564 4.635
    5 -7 -15 o 25.959 24.078 3.844
    5 -7 -14 o 205.339 216.988 7.926
    5 -7 -13 o 87.547 78.718 5.913
    5 -7 -12 o 147.362 143.423 9.423
    5 -7 -11 o 371.700 365.333 14.100
    5 -7 -10 o 21.746 21.326 4.831
    5 -7 -9 o 25.363 19.602 3.866
    5 -7 -8 o 5.101 5.312 2.843
    5 -7 -7 o 52.495 49.569 6.264
    5 -7 -6 o 44.939 44.852 5.111
    5 -7 -5 o 103.653 109.773 5.908
    5 -7 -4 o 53.986 44.990 4.525
    5 -7 -3 o 325.700 355.214 9.467
    5 -7 -2 o 11.616 7.374 2.395
    5 -7 -1 o 61.855 70.711 3.960
    5 -6 -20 o 77.363 76.340 6.019
    5 -6 -19 o 247.498 235.208 16.848
    5 -6 -18 o 40.033 31.517 4.432
    5 -6 -17 o 51.739 45.958 4.748
    5 -6 -16 o 88.410 89.767 5.531
    5 -6 -15 o 1.611 4.459 2.398
    5 -6 -14 o 37.378 34.582 3.781
    5 -6 -13 o 63.248 67.989 7.286
    5 -6 -12 o 33.273 29.937 4.292
    5 -6 -11 o 20.836 23.916 2.961
    5 -6 -10 o 23.887 28.281 2.980
    5 -6 -9 o 40.607 40.734 3.480
    5 -6 -8 o 241.147 257.667 17.449
    5 -6 -7 o 137.386 130.482 6.813
    5 -6 -6 o 123.938 136.326 8.741
    5 -6 -5 o 62.392 62.979 4.651
    5 -6 -4 o 143.357 139.311 6.379
    5 -6 -3 o 197.918 213.093 7.137
    5 -6 -2 o -0.701 0.334 1.865
    5 -6 -1 o 80.845 82.248 4.401
    5 -5 -20 o 8.864 9.881 4.412
    5 -5 -19 o 186.073 180.967 8.354
    5 -5 -18 o 209.906 199.903 9.034
    5 -5 -17 o 196.852 202.683 7.855
    5 -5 -16 o 317.463 324.683 13.491
    5 -5 -15 o 6.263 7.082 2.909
    5 -5 -14 o 10.227 13.728 2.753
    5 -5 -13 o 76.684 78.890 4.649
    5 -5 -12 o 74.538 71.643 4.516
    5 -5 -11 o 37.379 34.939 4.331
    5 -5 -10 o 3.647 1.090 2.302
    5 -5 -9 o 131.957 142.948 5.091
    5 -5 -8 o 36.746 46.472 2.935
    5 -5 -7 o 33.572 33.794 2.733
    5 -5 -6 o 28.322 30.206 2.491
    5 -5 -5 o 34.634 33.892 2.604
    5 -5 -4 o 43.496 40.922 3.951
    5 -5 -3 o 243.968 252.286 9.893
    5 -5 -2 o 61.898 74.957 4.329
    5 -5 -1 o 32.924 35.958 2.949
    5 -4 -21 o -10.406 1.618 7.531
    5 -4 -20 o 52.863 68.529 7.353
    5 -4 -19 o 90.621 85.665 9.239
    5 -4 -18 o 1.386 2.479 4.141
    5 -4 -17 o 108.310 100.090 10.582
    5 -4 -16 o 145.431 131.100 11.381
    5 -4 -15 o 107.320 97.428 6.231
    5 -4 -14 o 209.923 200.123 7.800
    5 -4 -13 o 141.838 132.111 6.037
    5 -4 -12 o 41.131 40.436 3.565
    5 -4 -11 o 2.735 8.674 2.073
    5 -4 -10 o 83.235 76.511 4.456
    5 -4 -9 o 30.308 28.992 2.949
    5 -4 -8 o 43.546 46.411 3.026
    5 -4 -7 o 52.128 50.770 2.992
    5 -4 -6 o 167.494 174.470 4.735
    5 -4 -5 o 5.368 7.548 1.515
    5 -4 -4 o 270.105 280.169 7.697
    5 -4 -3 o 11.065 12.987 1.914
    5 -4 -2 o 301.526 311.066 11.048
    5 -4 -1 o 59.101 64.447 4.936
    5 -3 -21 o 15.912 19.348 4.476
    5 -3 -20 o 7.158 7.731 3.455
    5 -3 -19 o 50.390 56.106 5.658
    5 -3 -18 o 53.819 43.146 9.399
    5 -3 -17 o 163.713 152.546 7.276
    5 -3 -16 o 0.735 2.088 3.410
    5 -3 -15 o 79.282 84.886 6.064
    5 -3 -14 o 70.920 68.492 5.784
    5 -3 -13 o 11.438 10.277 3.050
    5 -3 -12 o 64.862 66.621 5.022
    5 -3 -11 o 16.593 17.603 3.024
    5 -3 -10 o 80.288 81.652 5.085
    5 -3 -9 o 8.526 10.304 2.506
    5 -3 -8 o 131.844 130.471 5.817
    5 -3 -7 o 173.478 170.099 8.759
    5 -3 -6 o 6.930 7.274 1.711
    5 -3 -5 o 356.727 352.696 7.116
    5 -3 -4 o 39.366 40.657 3.582
    5 -3 -3 o 56.732 56.364 3.571
    5 -3 -2 o 35.287 36.324 3.004
    5 -3 -1 o 9.617 9.984 2.556
    5 -2 -21 o 21.887 19.996 4.268
    5 -2 -20 o 9.233 9.092 3.804
    5 -2 -19 o 226.931 217.828 12.864
    5 -2 -18 o 18.384 18.032 5.011
    5 -2 -17 o 4.231 7.472 3.356
    5 -2 -16 o 3.387 1.746 3.027
    5 -2 -15 o 103.054 91.494 6.759
    5 -2 -14 o 6.218 11.142 4.695
    5 -2 -13 o 53.424 47.444 4.914
    5 -2 -12 o 267.237 261.592 9.577
    5 -2 -11 o 37.061 33.453 4.009
    5 -2 -10 o 13.912 9.161 2.862
    5 -2 -9 o 95.707 98.033 7.721
    5 -2 -8 o 39.191 35.839 4.858
    5 -2 -7 o 71.886 80.923 3.319
    5 -2 -6 o 381.645 397.042 8.512
    5 -2 -5 o 146.832 152.545 4.963
    5 -2 -4 o 103.445 105.287 6.841
    5 -2 -3 o 128.097 118.171 7.417
    5 -2 -2 o 4.738 5.507 2.366
    5 -2 -1 o 164.165 164.997 4.744
    5 -1 -21 o 27.696 27.639 5.591
    5 -1 -20 o 84.418 71.789 7.367
    5 -1 -19 o 62.215 61.044 6.147
    5 -1 -18 o 227.654 208.542 12.051
    5 -1 -17 o 37.783 30.718 6.348
    5 -1 -16 o 3.456 2.133 3.183
    5 -1 -15 o 19.945 16.305 5.897
    5 -1 -14 o 200.390 172.638 8.640
    5 -1 -13 o 135.282 128.032 7.872
    5 -1 -12 o 3.550 2.162 2.801
    5 -1 -11 o 21.423 19.601 3.352
    5 -1 -10 o 47.483 37.656 5.357
    5 -1 -9 o 118.335 123.804 5.793
    5 -1 -8 o 30.599 28.758 2.823
    5 -1 -7 o 28.197 25.599 2.286
    5 -1 -6 o 95.838 100.917 3.947
    5 -1 -5 o 1449.510 1502.410 22.555
    5 -1 -4 o 270.338 265.608 7.094
    5 -1 -3 o 183.087 184.570 5.768
    5 -1 -2 o 165.547 163.894 6.305
    5 -1 -1 o 23.423 25.543 2.603
    5 0 0 o 247.178 233.940 6.469
    5 0 1 o 50.791 53.139 6.281
    5 0 2 o 3.201 2.973 2.206
    5 0 3 o 92.499 91.192 5.754
    5 0 4 o 50.074 42.613 3.505
    5 0 5 o 22.370 21.256 2.609
    5 0 6 o 510.988 490.896 10.560
    5 0 7 o 1.508 0.198 1.978
    5 0 8 o 12.740 11.081 2.684
    5 0 9 o 236.060 234.161 7.533
    5 0 10 o 42.806 42.398 4.252
    5 0 11 o 99.900 99.238 5.614
    5 0 12 o -0.516 2.473 3.058
    5 0 13 o 160.851 151.319 10.800
    5 0 14 o 18.528 14.823 11.407
    5 0 15 o 124.000 111.908 13.843
    5 0 16 o 15.193 3.123 12.403
    5 1 0 o 106.080 99.379 5.669
    5 1 1 o 95.415 105.842 4.669
    5 1 2 o 30.208 29.685 2.404
    5 1 3 o 180.501 182.640 5.525
    5 1 4 o 90.325 93.219 4.340
    5 1 5 o 85.817 82.492 4.315
    5 1 6 o 85.220 88.689 4.435
    5 1 7 o 49.876 49.263 3.677
    5 1 8 o 7.688 9.320 2.398
    5 1 9 o 21.346 17.727 3.091
    5 1 10 o 2.088 0.761 7.088
    5 1 11 o 134.536 133.226 9.302
    5 1 12 o 33.764 27.267 5.632
    5 1 13 o 52.707 48.439 7.974
    5 1 14 o 15.784 18.703 5.074
    5 1 15 o 13.015 15.394 4.917
    5 1 16 o 100.143 89.537 10.188
    5 2 0 o 27.409 26.571 2.252
    5 2 1 o 63.392 59.806 3.192
    5 2 2 o 15.271 12.156 1.966
    5 2 3 o 406.616 399.816 7.770
    5 2 4 o 44.847 41.836 3.139
    5 2 5 o 50.296 41.263 3.740
    5 2 6 o 0.618 1.376 2.060
    5 2 7 o 62.902 56.992 6.386
    5 2 8 o 12.641 12.901 4.091
    5 2 9 o 14.583 14.546 4.445
    5 2 10 o 49.757 45.585 6.264
    5 2 11 o 1.155 4.631 3.991
    5 2 12 o 62.678 57.603 8.417
    5 2 13 o -3.689 3.203 4.063
    5 2 14 o 30.045 30.690 6.067
    5 2 15 o 70.539 86.244 18.273
    5 2 16 o 155.138 156.389 15.615
    5 3 0 o 123.477 123.561 3.955
    5 3 1 o 103.217 107.604 4.718
    5 3 2 o 27.368 28.635 2.941
    5 3 3 o 75.333 67.012 6.637
    5 3 4 o 58.947 62.006 4.589
    5 3 5 o 52.369 47.719 4.465
    5 3 6 o 16.698 12.055 4.540
    5 3 7 o 40.422 39.796 6.645
    5 3 8 o 85.056 90.112 7.183
    5 3 9 o 44.266 33.999 6.866
    5 3 10 o 29.630 28.413 5.320
    5 3 11 o 31.020 32.475 5.479
    5 3 12 o 16.390 18.442 4.855
    5 3 13 o 32.968 31.727 9.081
    5 3 14 o 86.028 85.236 12.293
    5 3 15 o 16.419 11.123 5.320
    5 3 16 o 21.719 21.845 6.149
    5 4 0 o 17.096 17.092 3.977
    5 4 1 o 78.464 85.693 4.944
    5 4 2 o 390.247 392.648 11.691
    5 4 3 o 83.215 74.939 5.337
    5 4 4 o 13.965 13.970 3.013
    5 4 5 o 2.698 0.379 2.423
    5 4 6 o 5.117 5.224 2.551
    5 4 7 o 196.798 195.202 9.807
    5 4 8 o 110.693 130.056 8.126
    5 4 9 o 25.978 27.754 14.397
    5 4 10 o 80.311 84.277 14.618
    5 4 11 o 38.064 26.230 18.384
    5 4 12 o 14.343 20.428 4.825
    5 4 13 o 5.331 3.787 4.571
    5 4 14 o 5.173 9.814 4.848
    5 4 15 o 62.933 53.545 14.397
    5 4 16 o 21.722 26.876 6.212
    5 5 0 o 116.772 102.328 8.469
    5 5 1 o 145.588 166.535 6.112
    5 5 2 o 115.732 115.636 5.989
    5 5 3 o 66.311 58.248 6.859
    5 5 4 o 196.878 184.542 7.537
    5 5 5 o 26.131 17.887 3.655
    5 5 6 o 76.845 77.725 9.133
    5 5 7 o 128.825 109.892 9.273
    5 5 8 o 241.750 225.724 11.099
    5 5 9 o 123.547 109.088 22.924
    5 5 10 o 15.165 13.962 4.691
    5 5 11 o 42.553 41.070 11.739
    5 5 12 o 11.754 16.613 4.691
    5 5 13 o 13.912 11.744 4.917
    5 5 14 o 22.498 18.460 6.173
    5 5 15 o 3.224 8.152 4.887
    5 6 0 o 396.884 422.108 10.322
    5 6 1 o 130.108 137.094 6.399
    5 6 2 o 172.808 153.094 6.819
    5 6 3 o 0.867 1.602 2.370
    5 6 4 o 29.717 24.010 3.679
    5 6 5 o 9.081 10.321 2.976
    5 6 6 o 32.284 27.894 4.172
    5 6 7 o 22.922 15.742 4.202
    5 6 8 o 14.382 16.037 3.379
    5 6 9 o 182.066 155.968 25.360
    5 6 10 o 344.219 331.046 21.152
    5 6 11 o 68.595 61.522 7.181
    5 6 12 o 49.972 46.497 7.022
    5 6 13 o 201.878 223.805 12.079
    5 6 14 o 17.232 15.922 5.558
    5 6 15 o 30.829 47.929 6.977
    5 7 0 o 65.173 67.804 3.989
    5 7 1 o 117.452 114.252 6.058
    5 7 2 o 233.621 243.363 8.068
    5 7 3 o 15.870 15.535 4.158
    5 7 4 o 8.420 13.236 2.936
    5 7 5 o 201.618 186.782 7.887
    5 7 6 o 2.118 3.005 2.714
    5 7 7 o 170.747 169.023 11.167
    5 7 8 o 15.292 18.722 3.569
    5 7 9 o 65.991 65.784 5.697
    5 7 10 o 137.368 147.665 9.471
    5 7 11 o 117.942 108.591 10.521
    5 7 12 o 95.519 106.128 8.567
    5 7 13 o 7.660 23.679 5.088
    5 7 14 o 0.517 8.257 4.691
    5 7 15 o 39.868 33.102 12.403
    5 8 0 o 10.250 6.757 2.278
    5 8 1 o 8.353 7.488 2.313
    5 8 2 o 112.265 108.624 7.824
    5 8 3 o 28.105 27.068 3.631
    5 8 4 o 30.356 35.280 3.819
    5 8 5 o 52.144 54.372 4.863
    5 8 6 o 99.546 99.141 11.874
    5 8 7 o 22.888 21.343 4.768
    5 8 8 o 85.951 86.357 7.364
    5 8 9 o 8.773 10.437 3.466
    5 8 10 o 12.964 20.019 4.691
    5 8 11 o 32.391 23.456 7.309
    5 8 12 o 2.488 7.773 4.377
    5 8 13 o 63.746 76.546 7.663
    5 8 14 o 38.292 46.533 9.524
    5 9 0 o 10.504 12.089 2.379
    5 9 1 o 40.901 45.064 3.506
    5 9 2 o 32.744 37.517 3.349
    5 9 3 o 21.684 16.222 3.094
    5 9 4 o 44.218 42.783 4.494
    5 9 5 o 51.495 42.931 4.835
    5 9 6 o 51.251 50.094 4.935
    5 9 7 o 53.145 49.624 5.181
    5 9 8 o 2.831 6.053 3.233
    5 9 9 o 50.155 52.824 5.281
    5 9 10 o 41.454 35.300 6.361
    5 9 11 o 294.646 265.039 13.780
    5 9 12 o 78.478 64.465 8.508
    5 9 13 o 62.865 66.451 8.032
    5 9 14 o 20.931 20.385 6.421
    5 10 0 o 23.496 22.809 3.325
    5 10 1 o 0.625 2.000 2.123
    5 10 2 o 5.815 1.508 2.312
    5 10 3 o 59.170 53.620 4.366
    5 10 4 o 3.526 4.406 2.431
    5 10 5 o 14.128 13.020 3.740
    5 10 6 o 2.737 4.685 2.566
    5 10 7 o 31.780 27.367 4.474
    5 10 8 o 18.686 11.095 4.940
    5 10 9 o 30.796 26.575 4.648
    5 10 10 o 131.403 131.419 8.295
    5 10 11 o 85.873 84.065 7.173
    5 10 12 o 0.734 5.005 5.980
    5 10 13 o 20.709 20.856 5.951
    5 11 0 o 119.090 123.615 5.608
    5 11 1 o 116.451 113.218 5.638
    5 11 2 o 123.194 118.240 10.838
    5 11 3 o 64.384 59.608 4.592
    5 11 4 o 43.443 49.525 4.517
    5 11 5 o 26.450 27.529 3.454
    5 11 6 o 50.480 56.087 4.411
    5 11 7 o 33.962 33.210 4.508
    5 11 8 o 124.381 119.629 6.539
    5 11 9 o 12.464 6.847 3.454
    5 11 10 o 36.370 23.863 4.307
    5 11 11 o 331.693 319.334 10.351
    5 11 12 o 96.418 92.113 9.451
    5 12 0 o 99.243 95.381 6.091
    5 12 1 o 6.398 3.920 3.037
    5 12 2 o 504.449 493.111 11.515
    5 12 3 o 48.406 41.499 4.286
    5 12 4 o 162.989 150.905 6.990
    5 12 5 o 129.737 130.407 8.088
    5 12 6 o 22.779 20.000 3.667
    5 12 7 o 20.970 27.471 3.718
    5 12 8 o 5.307 3.727 3.041
    5 12 9 o 71.518 62.272 6.816
    5 12 10 o 9.610 9.673 3.221
    5 12 11 o 35.221 34.934 4.370
    5 13 0 o 93.502 89.356 8.021
    5 13 1 o 52.360 51.043 4.953
    5 13 2 o 5.634 5.099 2.877
    5 13 3 o 244.595 221.680 8.088
    5 13 4 o 3.649 6.759 2.658
    5 13 5 o 101.251 94.374 6.116
    5 13 6 o 20.934 23.787 3.679
    5 13 7 o 13.823 19.309 3.551
    5 13 8 o 109.200 107.961 8.664
    5 13 9 o 4.838 3.306 3.279
    5 13 10 o 43.330 42.654 4.987
    5 14 0 o 28.596 28.905 7.531
    5 14 1 o 35.427 28.302 5.449
    5 14 2 o 2.857 2.597 2.955
    5 14 3 o 51.175 44.175 7.804
    5 14 4 o 4.227 3.275 2.866
    5 14 5 o 20.396 21.883 3.591
    5 14 6 o 12.157 13.402 3.379
    5 14 7 o 51.697 54.632 4.853
    5 14 8 o 108.169 121.231 8.376
    5 14 9 o 23.933 34.241 4.077
    5 15 0 o -1.163 0.477 3.655
    5 15 1 o 29.134 24.894 8.970
    5 15 2 o 10.945 12.632 4.506
    5 15 3 o 1.421 8.506 3.159
    5 15 4 o 23.943 24.850 3.975
    5 15 5 o 31.711 30.903 4.093
    5 15 6 o 16.829 18.653 3.575
    5 15 7 o 133.815 122.479 7.128
    5 16 0 o 111.117 97.778 12.182
    5 16 1 o 64.775 53.274 7.233
    5 16 2 o 76.663 63.783 7.621
    5 16 3 o 61.633 51.954 7.046
    5 16 4 o 6.769 4.729 3.683
    5 16 5 o 7.481 0.529 5.365
    5 17 0 o 12.664 20.616 6.645
    5 17 1 o 256.039 237.508 16.279
    5 17 2 o 20.238 19.890 6.423
    5 17 3 o 11.264 10.002 4.784
    6 -14 -7 o 28.770 30.508 4.624
    6 -14 -6 o 82.823 81.765 6.166
    6 -14 -5 o 14.020 17.027 4.316
    6 -14 -4 o 42.410 54.151 4.950
    6 -14 -3 o 33.098 41.611 7.042
    6 -14 -2 o -7.309 3.028 5.094
    6 -14 -1 o 39.304 31.566 7.361
    6 -13 -10 o 57.082 54.186 7.764
    6 -13 -9 o 20.030 23.775 4.762
    6 -13 -8 o 90.074 103.122 7.250
    6 -13 -7 o 4.088 5.308 3.587
    6 -13 -6 o 7.332 13.607 3.586
    6 -13 -5 o 3.416 8.336 3.487
    6 -13 -4 o 109.344 106.497 6.703
    6 -13 -3 o 94.835 107.148 9.294
    6 -13 -2 o 87.035 75.413 9.310
    6 -13 -1 o 8.663 14.517 5.455
    6 -12 -12 o 103.656 90.512 17.055
    6 -12 -11 o -0.828 0.514 4.358
    6 -12 -10 o 14.574 20.155 5.529
    6 -12 -9 o 48.461 55.488 5.818
    6 -12 -8 o 77.001 72.024 6.648
    6 -12 -7 o 7.945 11.659 3.986
    6 -12 -6 o 5.364 0.001 3.361
    6 -12 -5 o 428.369 398.054 11.658
    6 -12 -4 o 227.461 209.997 10.486
    6 -12 -3 o 72.824 71.132 6.505
    6 -12 -2 o 82.006 83.549 8.766
    6 -12 -1 o 261.920 259.129 13.732
    6 -11 -13 o 56.208 62.482 7.741
    6 -11 -12 o 54.051 59.227 7.457
    6 -11 -11 o 26.655 23.370 5.897
    6 -11 -10 o 38.023 37.895 7.198
    6 -11 -9 o 109.113 114.815 12.600
    6 -11 -8 o 40.166 58.246 5.175
    6 -11 -7 o 62.534 74.963 8.266
    6 -11 -6 o 106.860 105.437 6.490
    6 -11 -5 o 97.732 95.449 10.326
    6 -11 -4 o 129.214 119.396 6.745
    6 -11 -3 o 13.252 9.143 3.454
    6 -11 -2 o 100.113 105.736 8.996
    6 -11 -1 o 70.476 65.782 8.126
    6 -10 -14 o 22.340 22.933 11.074
    6 -10 -13 o 104.904 110.583 9.465
    6 -10 -12 o 25.531 14.436 5.867
    6 -10 -11 o 25.840 20.966 5.859
    6 -10 -10 o 75.366 72.581 7.859
    6 -10 -9 o 4.714 0.158 3.548
    6 -10 -8 o 17.833 25.857 4.170
    6 -10 -7 o 169.441 167.298 8.714
    6 -10 -6 o 76.526 70.856 11.877
    6 -10 -5 o 34.236 39.627 4.114
    6 -10 -4 o 26.726 23.119 3.788
    6 -10 -3 o 53.687 51.526 5.652
    6 -10 -2 o 45.211 41.497 6.655
    6 -10 -1 o 100.577 99.766 20.598
    6 -9 -15 o 102.968 109.195 9.791
    6 -9 -14 o 34.736 47.382 6.760
    6 -9 -13 o 56.399 62.037 7.777
    6 -9 -12 o 39.063 21.266 6.977
    6 -9 -11 o 39.242 39.697 6.534
    6 -9 -10 o 95.885 95.281 8.686
    6 -9 -9 o 55.084 60.404 6.909
    6 -9 -8 o 33.505 39.727 4.576
    6 -9 -7 o 18.501 16.431 4.116
    6 -9 -6 o -1.297 4.297 3.751
    6 -9 -5 o 9.144 7.932 3.325
    6 -9 -4 o 15.749 19.232 3.325
    6 -9 -3 o 48.045 48.376 4.306
    6 -9 -2 o 64.704 70.110 7.438
    6 -9 -1 o 22.878 19.136 8.638
    6 -8 -16 o 116.826 109.627 10.742
    6 -8 -15 o 80.111 94.080 13.068
    6 -8 -14 o 6.632 3.312 10.964
    6 -8 -13 o 17.961 10.941 8.527
    6 -8 -12 o 5.120 1.691 4.460
    6 -8 -11 o 67.032 53.224 10.964
    6 -8 -10 o 57.792 53.959 6.795
    6 -8 -9 o 145.495 137.009 20.045
    6 -8 -8 o 81.391 94.715 6.194
    6 -8 -7 o 36.139 37.627 4.521
    6 -8 -6 o 40.471 56.255 4.609
    6 -8 -5 o 186.592 190.029 8.485
    6 -8 -4 o 32.449 28.242 3.667
    6 -8 -3 o 6.277 9.346 3.964
    6 -8 -2 o 71.559 70.479 9.302
    6 -8 -1 o 15.293 29.881 4.917
    6 -7 -16 o 431.530 413.510 17.721
    6 -7 -15 o 151.219 139.175 11.495
    6 -7 -14 o 51.749 51.460 14.397
    6 -7 -13 o 7.019 7.697 15.615
    6 -7 -12 o 25.994 27.543 5.686
    6 -7 -11 o 8.080 8.984 4.343
    6 -7 -10 o 13.051 7.825 4.875
    6 -7 -9 o 33.062 31.596 7.309
    6 -7 -8 o 13.790 11.276 3.575
    6 -7 -7 o 10.481 11.200 3.181
    6 -7 -6 o 35.465 38.804 4.368
    6 -7 -5 o 76.766 70.878 5.719
    6 -7 -4 o 27.011 21.089 5.623
    6 -7 -3 o 53.285 64.635 4.323
    6 -7 -2 o 17.290 16.460 4.932
    6 -7 -1 o 1.342 1.452 4.208
    6 -6 -17 o 61.193 81.561 11.628
    6 -6 -16 o 104.060 86.722 9.892
    6 -6 -15 o 203.060 185.801 12.333
    6 -6 -14 o 291.309 279.441 14.330
    6 -6 -13 o 78.810 93.522 8.302
    6 -6 -12 o 16.390 15.818 5.267
    6 -6 -11 o 87.923 91.629 12.182
    6 -6 -10 o 20.637 14.859 10.964
    6 -6 -9 o 12.805 8.115 4.293
    6 -6 -8 o 55.992 52.406 7.006
    6 -6 -7 o 41.562 40.747 4.625
    6 -6 -6 o 31.090 29.653 4.104
    6 -6 -5 o 40.524 45.684 4.343
    6 -6 -4 o 23.439 14.883 7.038
    6 -6 -3 o 22.423 18.422 5.051
    6 -6 -2 o 18.397 20.902 4.651
    6 -6 -1 o 38.120 32.682 9.967
    6 -5 -17 o -0.713 6.135 5.030
    6 -5 -16 o 22.733 24.337 6.187
    6 -5 -15 o 32.795 30.436 8.749
    6 -5 -14 o 22.636 17.607 18.273
    6 -5 -13 o 72.860 73.413 8.086
    6 -5 -12 o 43.319 48.216 6.534
    6 -5 -11 o 27.079 31.365 5.732
    6 -5 -10 o 23.589 18.905 5.232
    6 -5 -9 o 85.854 89.267 7.812
    6 -5 -8 o 91.758 87.521 12.846
    6 -5 -7 o 43.281 39.346 4.593
    6 -5 -6 o 1.715 4.405 2.691
    6 -5 -5 o 42.236 38.664 4.292
    6 -5 -4 o 77.877 75.539 5.464
    6 -5 -3 o 24.048 24.922 3.120
    6 -5 -2 o 27.740 31.122 11.407
    6 -5 -1 o 57.579 57.748 6.341
    6 -4 -18 o 1.558 5.519 3.251
    6 -4 -17 o 19.684 29.433 7.406
    6 -4 -16 o 93.299 82.398 8.132
    6 -4 -15 o 18.004 26.667 3.525
    6 -4 -14 o 9.792 11.599 3.696
    6 -4 -13 o 21.456 23.136 3.492
    6 -4 -12 o 68.405 70.681 5.064
    6 -4 -11 o 4.117 6.681 3.308
    6 -4 -10 o 77.751 69.424 17.497
    6 -4 -9 o 2.988 2.809 5.426
    6 -4 -8 o -2.658 0.744 3.278
    6 -4 -7 o 39.821 39.590 4.814
    6 -4 -6 o 53.291 50.164 4.689
    6 -4 -5 o 68.435 81.431 8.302
    6 -4 -4 o 25.601 24.451 3.676
    6 -4 -3 o 88.879 82.617 4.878
    6 -4 -2 o 51.263 46.210 5.788
    6 -4 -1 o 101.908 108.795 7.974
    6 -3 -18 o 30.196 29.498 5.147
    6 -3 -17 o 43.358 48.461 4.693
    6 -3 -16 o 4.694 2.666 3.049
    6 -3 -15 o 104.685 88.115 7.033
    6 -3 -14 o 112.244 106.558 12.450
    6 -3 -13 o 6.156 2.073 2.725
    6 -3 -12 o 90.414 83.046 7.037
    6 -3 -11 o 38.047 41.493 4.021
    6 -3 -10 o 132.600 125.009 6.561
    6 -3 -9 o 103.764 100.104 8.378
    6 -3 -8 o 28.151 25.328 3.438
    6 -3 -7 o 29.016 29.384 3.349
    6 -3 -6 o 20.840 17.807 4.912
    6 -3 -5 o 0.753 2.897 2.551
    6 -3 -4 o 27.253 29.900 3.616
    6 -3 -3 o 131.378 118.836 10.560
    6 -3 -2 o 386.263 388.650 13.390
    6 -3 -1 o 78.438 80.247 5.449
    6 -2 -18 o 30.943 31.594 4.375
    6 -2 -17 o 28.452 33.529 4.142
    6 -2 -16 o 12.796 10.004 5.722
    6 -2 -15 o 27.267 24.961 7.877
    6 -2 -14 o 42.288 40.976 5.032
    6 -2 -13 o 96.725 93.786 6.759
    6 -2 -12 o 5.975 7.845 3.310
    6 -2 -11 o 36.233 28.781 5.356
    6 -2 -10 o 76.419 82.294 8.508
    6 -2 -9 o 115.074 112.670 6.239
    6 -2 -8 o 2.755 1.106 2.501
    6 -2 -7 o 69.618 67.034 4.345
    6 -2 -6 o 21.838 23.556 2.738
    6 -2 -5 o 122.623 118.141 5.119
    6 -2 -4 o 58.313 65.482 4.721
    6 -2 -3 o 60.416 64.096 4.067
    6 -2 -2 o 334.450 309.971 13.626
    6 -2 -1 o 131.244 122.985 6.797
    6 -1 -18 o 11.079 7.626 4.282
    6 -1 -17 o 29.980 36.371 10.146
    6 -1 -16 o 149.119 132.222 8.438
    6 -1 -15 o 88.922 75.731 8.902
    6 -1 -14 o 7.096 2.255 3.504
    6 -1 -13 o 25.936 21.875 4.201
    6 -1 -12 o 346.113 335.078 11.292
    6 -1 -11 o 100.502 112.326 6.401
    6 -1 -10 o 50.749 53.760 4.735
    6 -1 -9 o 59.522 52.139 4.961
    6 -1 -8 o 39.970 35.251 4.192
    6 -1 -7 o 8.275 12.425 2.869
    6 -1 -6 o 29.287 26.580 3.023
    6 -1 -5 o 108.281 100.085 6.463
    6 -1 -4 o 237.246 229.193 10.214
    6 -1 -3 o 265.024 262.886 6.623
    6 -1 -2 o 10.689 9.448 4.242
    6 -1 -1 o 80.258 71.696 5.310
    6 0 0 o 570.060 531.633 11.733
    6 0 1 o 47.998 46.280 3.694
    6 0 2 o 15.086 12.287 2.675
    6 0 3 o 73.150 78.760 4.816
    6 0 4 o 6.208 8.868 3.496
    6 0 5 o 1.824 0.338 3.618
    6 0 6 o 12.178 14.006 4.602
    6 0 7 o 23.000 18.678 5.231
    6 0 8 o 7.778 8.834 4.691
    6 0 9 o 9.904 11.271 9.745
    6 0 10 o 165.501 169.989 33.334
    6 0 11 o 10.505 14.587 5.088
    6 0 12 o 168.007 163.512 11.911
    6 1 0 o 268.062 260.974 8.517
    6 1 1 o 270.492 281.138 9.092
    6 1 2 o 77.442 84.271 6.647
    6 1 3 o 59.718 51.606 6.212
    6 1 4 o 0.443 0.592 5.094
    6 1 5 o 35.884 37.389 5.612
    6 1 6 o 72.333 73.508 7.063
    6 1 7 o 17.834 15.550 5.759
    6 1 8 o -1.729 2.623 7.641
    6 1 9 o 21.377 13.615 7.974
    6 1 10 o 23.616 17.281 5.788
    6 1 11 o 92.929 83.595 24.031
    6 1 12 o -1.645 1.896 9.192
    6 2 0 o 261.351 244.644 8.769
    6 2 1 o 20.947 23.422 4.319
    6 2 2 o 10.277 8.713 3.906
    6 2 3 o 2.369 7.515 3.592
    6 2 4 o 33.657 29.834 5.580
    6 2 5 o 26.153 22.138 5.203
    6 2 6 o 18.081 25.519 4.983
    6 2 7 o 32.720 32.201 5.612
    6 2 8 o 25.791 25.340 5.519
    6 2 9 o 163.866 159.718 16.612
    6 2 10 o 0.687 2.163 4.510
    6 2 11 o 10.548 11.968 5.320
    6 2 12 o 18.327 11.372 5.959
    6 3 0 o 8.256 7.505 2.756
    6 3 1 o 27.430 23.567 5.421
    6 3 2 o 52.540 57.741 6.149
    6 3 3 o 253.335 263.429 11.099
    6 3 4 o 7.831 11.244 9.967
    6 3 5 o 93.497 91.191 7.789
    6 3 6 o 151.460 126.680 34.331
    6 3 7 o 16.032 18.819 4.917
    6 3 8 o 2.436 5.725 4.229
    6 3 9 o 6.102 4.729 4.691
    6 3 10 o 105.938 118.033 13.843
    6 3 11 o 75.195 85.296 13.954
    6 3 12 o 30.352 25.705 6.430
    6 4 0 o 163.742 158.393 7.036
    6 4 1 o 82.867 88.967 6.167
    6 4 2 o 107.562 117.315 8.685
    6 4 3 o 60.002 62.218 5.281
    6 4 4 o -1.726 2.989 3.365
    6 4 5 o 9.376 6.724 4.220
    6 4 6 o 48.237 40.219 6.279
    6 4 7 o 46.391 31.694 6.370
    6 4 8 o 11.179 6.092 4.445
    6 4 9 o 4.730 3.774 4.602
    6 4 10 o 12.182 15.305 5.012
    6 4 11 o 95.228 104.427 8.939
    6 4 12 o 45.063 44.159 7.123
    6 5 0 o 18.533 20.853 6.177
    6 5 1 o 11.223 11.733 3.149
    6 5 2 o 40.501 38.970 4.395
    6 5 3 o 12.636 16.936 3.448
    6 5 4 o 19.189 19.737 3.948
    6 5 5 o 89.303 88.534 7.267
    6 5 6 o 12.572 8.034 4.288
    6 5 7 o 41.828 39.080 6.430
    6 5 8 o 9.926 9.469 4.618
    6 5 9 o 16.914 15.172 5.105
    6 5 10 o 0.724 3.715 4.691
    6 5 11 o 11.435 10.670 5.421
    6 6 0 o 36.297 28.459 3.536
    6 6 1 o 33.448 31.339 4.087
    6 6 2 o 20.131 21.846 3.585
    6 6 3 o 33.142 23.089 5.657
    6 6 4 o 6.950 13.682 3.228
    6 6 5 o 55.821 59.844 5.437
    6 6 6 o 56.365 56.496 7.073
    6 6 7 o 135.902 138.887 9.471
    6 6 8 o 32.078 37.139 5.795
    6 6 9 o 67.535 73.399 7.859
    6 6 10 o 28.889 28.798 6.119
    6 6 11 o -2.879 0.163 4.542
    6 7 0 o 50.911 55.249 4.118
    6 7 1 o 76.041 67.803 5.850
    6 7 2 o 58.698 65.959 5.117
    6 7 3 o 59.368 54.482 9.186
    6 7 4 o 110.815 100.547 7.039
    6 7 5 o 4.235 7.339 3.294
    6 7 6 o 11.254 17.348 3.613
    6 7 7 o 22.115 23.187 5.161
    6 7 8 o 16.523 12.661 5.002
    6 7 9 o 69.286 74.443 7.873
    6 7 10 o 1.644 10.832 4.618
    6 7 11 o 1.107 2.703 5.980
    6 8 0 o 70.198 68.434 4.646
    6 8 1 o 69.513 69.008 4.655
    6 8 2 o 16.604 14.420 3.071
    6 8 3 o 2.963 1.957 2.618
    6 8 4 o 53.067 51.453 8.113
    6 8 5 o 13.372 13.848 3.622
    6 8 6 o 31.272 29.747 4.547
    6 8 7 o 56.668 62.008 7.301
    6 8 8 o 71.678 74.890 10.853
    6 8 9 o 13.650 16.717 5.203
    6 8 10 o 29.423 43.966 6.489
    6 9 0 o 123.642 123.103 7.447
    6 9 1 o 9.636 9.543 2.900
    6 9 2 o 52.815 55.248 4.419
    6 9 3 o 34.999 33.611 3.943
    6 9 4 o 99.511 99.979 5.905
    6 9 5 o 10.267 13.091 3.175
    6 9 6 o 108.194 105.805 7.227
    6 9 7 o 5.325 10.235 3.478
    6 9 8 o 11.334 9.623 4.049
    6 9 9 o 4.155 7.009 4.825
    6 10 0 o 208.674 199.274 11.601
    6 10 1 o 6.305 4.792 3.218
    6 10 2 o 122.748 102.233 6.399
    6 10 3 o 27.683 29.983 3.706
    6 10 4 o 86.900 83.970 5.563
    6 10 5 o 138.740 143.761 10.550
    6 10 6 o 7.349 3.677 3.069
    6 10 7 o 3.016 0.662 3.006
    6 10 8 o 9.621 9.264 3.355
    6 11 0 o 93.611 91.412 11.407
    6 11 1 o 121.218 120.663 18.273
    6 11 2 o 53.498 50.872 5.365
    6 11 3 o 5.441 6.786 3.133
    6 11 4 o 10.563 11.204 4.412
    6 11 5 o 4.350 7.461 2.987
    6 11 6 o 31.851 24.400 4.245
    6 11 7 o 86.158 95.528 7.481
    6 12 0 o 43.331 44.475 6.169
    6 12 1 o 44.862 40.647 7.198
    6 12 2 o -0.585 4.476 4.098
    6 12 3 o 76.208 72.353 6.181
    6 12 4 o 44.377 42.232 4.647
    6 12 5 o 12.632 23.072 3.658
    6 12 6 o 73.219 80.889 5.563
    6 13 0 o 7.510 4.136 4.288
    6 13 1 o 79.787 88.099 7.983
    6 13 2 o 0.000 1.363 3.756
    6 13 3 o 48.499 57.012 6.965
    6 13 4 o 32.605 31.692 5.220
    6 14 0 o 11.133 17.774 4.623
    6 14 1 o 58.724 55.759 18.937
    7 -9 -7 o 19.879 15.035 4.134
    7 -9 -6 o 36.025 39.019 7.863
    7 -9 -5 o -2.004 6.955 4.623
    7 -9 -4 o 129.454 129.653 10.571
    7 -9 -3 o 45.636 43.776 6.958
    7 -9 -2 o 79.769 90.559 9.524
    7 -9 -1 o 12.088 12.658 5.715
    7 -8 -9 o 12.794 17.238 7.974
    7 -8 -8 o 12.226 6.233 4.792
    7 -8 -7 o 5.455 5.904 3.228
    7 -8 -6 o 30.316 28.989 6.330
    7 -8 -5 o 33.093 45.517 6.398
    7 -8 -4 o 65.555 65.233 7.341
    7 -8 -3 o 28.624 40.003 5.896
    7 -8 -2 o 23.283 19.580 5.834
    7 -8 -1 o -2.803 0.221 4.534
    7 -7 -10 o 84.147 92.093 8.970
    7 -7 -9 o 27.617 32.070 5.694
    7 -7 -8 o 26.086 35.477 5.297
    7 -7 -7 o 2.087 4.334 3.021
    7 -7 -6 o 27.799 25.123 14.618
    7 -7 -5 o 24.685 27.191 5.715
    7 -7 -4 o 19.000 19.258 5.558
    7 -7 -3 o 36.795 43.280 6.341
    7 -7 -2 o 2.010 8.713 4.305
    7 -7 -1 o 23.368 42.378 5.715
    7 -6 -11 o 0.236 1.108 4.326
    7 -6 -10 o 12.512 20.278 6.423
    7 -6 -9 o 104.304 100.916 8.891
    7 -6 -8 o 13.964 15.774 6.202
    7 -6 -7 o 76.987 79.646 7.498
    7 -6 -6 o 21.859 14.692 5.245
    7 -6 -5 o 8.799 11.274 4.571
    7 -6 -4 o 15.819 16.932 5.004
    7 -6 -3 o 58.873 56.773 6.958
    7 -6 -2 o 133.643 133.882 9.780
    7 -6 -1 o 191.238 198.642 11.273
    7 -5 -12 o 28.909 19.712 14.397
    7 -5 -11 o 17.817 18.384 5.534
    7 -5 -10 o 5.915 7.505 4.683
    7 -5 -9 o 11.433 7.501 4.527
    7 -5 -8 o 19.664 20.488 5.081
    7 -5 -7 o 12.477 14.005 4.506
    7 -5 -6 o 1.346 0.665 4.063
    7 -5 -5 o 3.044 6.751 5.759
    7 -5 -4 o 22.498 26.025 5.402
    7 -5 -3 o 34.809 40.594 5.951
    7 -5 -2 o 71.625 72.160 7.356
    7 -5 -1 o 3.222 3.079 4.130
    7 -4 -13 o -3.544 6.013 8.195
    7 -4 -12 o 24.840 21.348 6.226
    7 -4 -11 o 3.206 12.791 6.645
    7 -4 -10 o 40.444 45.450 10.299
    7 -4 -9 o 60.632 67.643 7.165
    7 -4 -8 o 3.353 9.788 4.762
    7 -4 -7 o 26.736 32.283 5.427
    7 -4 -6 o 69.769 68.183 7.341
    7 -4 -5 o 50.597 43.252 6.655
    7 -4 -4 o -7.943 0.478 4.208
    7 -4 -3 o 47.140 47.887 6.185
    7 -4 -2 o 51.180 57.238 6.421
    7 -4 -1 o 96.711 96.546 8.212
    7 -3 -13 o 25.728 28.525 6.279
    7 -3 -12 o 49.633 55.692 7.088
    7 -3 -11 o 48.788 44.876 7.531
    7 -3 -10 o 31.762 34.885 5.955
    7 -3 -9 o 28.077 23.643 5.694
    7 -3 -8 o 13.645 20.275 4.548
    7 -3 -7 o 52.105 42.287 11.960
    7 -3 -6 o 104.099 86.088 12.403
    7 -3 -5 o 8.514 11.631 4.063
    7 -3 -4 o 0.176 13.409 3.835
    7 -3 -3 o 1.683 9.708 6.645
    7 -3 -2 o 49.266 48.921 5.927
    7 -3 -1 o 112.458 120.724 18.051
    7 -2 -13 o 25.333 23.069 7.752
    7 -2 -12 o 6.848 0.167 4.623
    7 -2 -11 o 87.641 84.682 8.508
    7 -2 -10 o 137.232 130.389 10.218
    7 -2 -9 o 173.414 157.366 10.887
    7 -2 -8 o 12.360 19.111 4.668
    7 -2 -7 o 31.142 28.259 5.570
    7 -2 -6 o 22.579 21.804 7.863
    7 -2 -5 o 40.532 30.982 7.974
    7 -2 -4 o 26.013 31.933 5.004
    7 -2 -3 o 8.089 10.546 4.063
    7 -2 -2 o 1.152 1.849 3.051
    7 -2 -1 o 9.780 12.921 5.316
    7 -1 -13 o 91.850 93.491 9.517
    7 -1 -12 o 6.353 3.559 3.633
    7 -1 -11 o 18.582 6.693 5.426
    7 -1 -10 o 69.470 77.007 21.152
    7 -1 -9 o 55.282 55.977 6.977
    7 -1 -8 o 5.650 6.374 4.095
    7 -1 -7 o 5.398 1.707 5.759
    7 -1 -6 o 6.202 4.477 6.645
    7 -1 -4 o 65.560 59.091 8.638
    7 -1 -3 o 7.946 5.879 3.835
    7 -1 -2 o 58.694 54.036 8.638
    7 -1 -1 o 59.928 58.893 6.464
    7 0 0 o 53.212 72.105 14.397
    7 0 1 o 338.483 323.605 24.917
    7 0 2 o 20.580 21.103 5.316
    7 0 3 o 17.830 12.892 5.012
    7 0 4 o 137.291 143.232 9.949
    7 0 5 o -4.651 1.800 3.915
    7 0 6 o 18.520 29.745 5.638
    7 0 7 o -4.621 1.584 4.602
    7 1 0 o 14.572 17.198 4.299
    7 1 1 o -0.871 2.329 3.435
    7 1 2 o -3.645 0.223 3.749
    7 1 3 o 34.182 34.564 5.834
    7 1 4 o 88.225 86.318 8.388
    7 1 5 o 16.621 22.347 5.869
    7 1 6 o 8.787 22.052 5.231
    7 1 7 o 18.079 20.799 6.202
    7 2 0 o 87.021 93.875 7.396
    7 2 1 o 0.925 0.410 3.521
    7 2 2 o 93.925 95.883 8.037
    7 2 3 o 52.153 64.640 6.622
    7 2 4 o 56.134 53.075 7.181
    7 2 5 o 48.925 54.202 6.862
    7 2 6 o 16.612 18.265 5.231
    7 3 0 o 11.509 30.285 4.095
    7 3 1 o 79.957 79.677 7.474
    7 3 2 o 168.857 162.078 10.425
    7 3 3 o 35.440 42.557 5.847
    7 3 4 o 30.219 29.751 5.632
    7 3 5 o 23.893 27.040 5.759
    7 3 6 o 3.124 12.795 4.445
    7 4 0 o 5.921 10.697 5.426
    7 4 1 o 130.609 141.022 9.113
    7 4 2 o 71.377 76.195 7.183
    7 4 3 o 24.446 27.781 5.203
    7 4 4 o 40.628 40.049 15.172
    7 4 5 o 40.941 34.804 9.524
    7 4 6 o 42.566 38.654 6.528
    7 5 0 o 26.975 28.626 3.846
    7 5 1 o 50.739 49.775 5.114
    7 5 2 o 25.532 24.268 5.648
    7 5 3 o 62.378 67.890 7.974
    7 5 4 o 54.786 44.414 8.527
    7 5 5 o 0.174 0.258 3.991
    7 6 0 o 63.840 71.746 11.185
    7 6 1 o 7.029 6.984 2.922
    7 6 2 o 24.103 15.503 3.683
    7 6 3 o 24.722 22.270 5.267
    7 6 4 o 6.474 2.871 4.412
    7 6 5 o 32.116 27.717 7.752
    7 7 0 o 9.860 10.848 5.094
    7 7 1 o 67.142 61.617 10.521
    7 7 2 o 22.665 25.051 3.647
    7 7 3 o 88.873 92.375 5.896
    7 7 4 o 7.402 5.419 4.445
    7 8 0 o 10.610 20.653 4.917
    7 8 1 o 103.780 107.579 11.960
    7 8 2 o 11.057 13.449 5.980
    7 9 0 o 72.974 70.631 13.621
_refine_special_details
;
X-ray diffraction data was collected on a Bruker SMART APEX2 CCD diffractometer
installed at a rotating anode source (MoK\a radiation, \l=0.71073 \%A), and
equipped with an Oxford Cryosystems (Cryostream700) nitrogen gas-flow
apparatus. The data were collected by the rotation method with a 0.5\%
frame-width (\w scan) and a 15 second exposure per frame. Three sets of data
(360 frames in each set) were collected, nominally covering complete
reciprocal space. The structure was solved in the Olex2 (Dolomanov, O. V. B.
<i>et al.</i>, 2009) crystallography program using the XS structure solution
program (Sheldrick,G. M, 2008) using the Charge Flipping method and refined
using the olex2.refine refinement package(Bourhis, L. J., <i>et al.</i>, 2015)
using least-squares minimization.
;
_reflns_number_total     9452
_reflns_number_gt     8448
_reflns_threshold_expression     I>=2u(I)
_refine_ls_structure_factor_coef     Fsqd
_refine_ls_matrix_type     full
_refine_ls_R_factor_all     0.0472
_refine_ls_R_factor_gt     0.0396
_refine_ls_wR_factor_gt     0.0950
_refine_ls_wR_factor_ref     0.0994
_refine_ls_goodness_of_fit_ref     1.0607
_refine_ls_restrained_S_all     1.0607
_refine_ls_number_reflns     9452
_refine_ls_number_parameters     357
_refine_ls_number_restraints     1
_refine_ls_number_constraints     37
_refine_ls_hydrogen_treatment     refall
_refine_ls_weighting_scheme     calc
_refine_ls_weighting_details
              'w=1/[\s^2^(Fo^2^)+(0.0536P)^2^+0.0945P] where P=(Fo^2^+2Fc^2^)/3'
_refine_ls_shift/su_max     0.0000
_refine_ls_shift/su_mean     0.0000
_refine_diff_density_max     0.4677
_refine_diff_density_min     -0.2876
_refine_ls_abs_structure_details
;
Flack (1983)
;
_refine_ls_abs_structure_Flack     0.4(6)
loop_
    _atom_type_symbol
    _atom_type_scat_Cromer_Mann_a1
    _atom_type_scat_Cromer_Mann_a2
    _atom_type_scat_Cromer_Mann_a3
    _atom_type_scat_Cromer_Mann_a4
    _atom_type_scat_Cromer_Mann_b1
    _atom_type_scat_Cromer_Mann_b2
    _atom_type_scat_Cromer_Mann_b3
    _atom_type_scat_Cromer_Mann_b4
    _atom_type_scat_Cromer_Mann_c
    _atom_type_scat_dispersion_source
    _atom_type_scat_dispersion_real
    _atom_type_scat_dispersion_imag
    _atom_type_scat_source
    H 0.49300 0.32291 0.14019 0.04081 10.51090 26.12570 3.14236 57.79970
                                                                 0.0030380000826
       'Henke, Gullikson and Davis, At. Data and Nucl. Data Tables, 1993, 54, 2'
                                                                         0.00000
                                                                         0.00000
                                                          'International Tables'
    C 2.31000 1.02000 1.58860 0.86500 20.84390 10.20750 0.56870 51.65120
                                                                  0.215599998832
       'Henke, Gullikson and Davis, At. Data and Nucl. Data Tables, 1993, 54, 2'
                                                                         0.00347
                                                                         0.00161
                                                          'nternational Tables '
    O 3.04850 2.28680 1.54630 0.86700 13.27710 5.70110 0.32390 32.90890
                                                                  0.250800013542
       'Henke, Gullikson and Davis, At. Data and Nucl. Data Tables, 1993, 54, 2'
                                                                         0.01158
                                                                         0.00611
                                                        'International Tables V'
    N 12.21260 3.13220 2.01250 1.16630 0.00570 9.89330 28.99750 0.58260
                                                                  -11.5290002823
       'Henke, Gullikson and Davis, At. Data and Nucl. Data Tables, 1993, 54, 2'
                                                                         0.00653
                                                                         0.00323
                                                        'International Tables V'
_computing_data_collection
;
APEX2 (Bruker, 2013)
;
_computing_cell_refinement
;
SAINT (Bruker, 2013)
;
_computing_data_reduction
;
SAINT (Bruker, 2013)
;
_computing_structure_solution
;
SHELXS (Sheldrick, 2008)
;
_computing_structure_refinement
;
<i>olex2.refine</i> (Bourhis et al., 2015)
;
_computing_molecular_graphics
;
<i>OLEX2</i> (Dolomanov et al., 2009)
;
_computing_publication_material
;
<i>OLEX2</i> (Dolomanov et al., 2009)
;
loop_
    _atom_site_type_symbol
    _atom_site_label
    _atom_site_fract_x
    _atom_site_fract_y
    _atom_site_fract_z
    _atom_site_U_iso_or_equiv
    _atom_site_adp_type
    _atom_site_occupancy
    _atom_site_disorder_group
    O O1 0.49355(18) 0.45455(6) 0.44984(6) 0.01210(15) Uani 1.000000 .
    O O2 0.4742(2) 0.55289(7) 0.55860(6) 0.01868(18) Uani 1.000000 .
    O O3 0.8313(2) 0.67789(6) 0.46065(6) 0.01575(17) Uani 1.000000 .
    H H3 0.921(4) 0.6856(13) 0.5086(12) 0.014(4) Uiso 1.000000 .
    O O4 0.9691(2) 0.55149(6) 0.31883(6) 0.01423(16) Uani 1.000000 .
    H H4 1.069(6) 0.607(2) 0.3253(17) 0.0213(2) Uiso 0.75(2) 2
    O O5 0.98812(19) 0.35794(6) 0.47231(5) 0.01216(15) Uani 1.000000 .
    H H5 1.142(5) 0.3877(16) 0.4705(14) 0.031(6) Uiso 1.000000 .
    O O6 0.8176(2) 0.19330(6) 0.38768(6) 0.01444(16) Uani 1.000000 .
    H H6 0.716(5) 0.1509(15) 0.4013(13) 0.026(5) Uiso 1.000000 .
    C C1 0.5661(2) 0.53643(8) 0.49141(8) 0.01170(19) Uani 1.000000 .
    C C2 0.7521(2) 0.58827(7) 0.44491(7) 0.01084(18) Uani 1.000000 .
    C C3 0.8080(2) 0.53592(7) 0.37784(7) 0.00969(18) Uani 1.000000 .
    C C4 0.6454(2) 0.44679(7) 0.37658(7) 0.00959(17) Uani 1.000000 .
    H H4a 0.5081(2) 0.44220(7) 0.32212(7) 0.0115(2) Uiso 1.000000 .
    C C5 0.8294(2) 0.35942(8) 0.38832(7) 0.00976(17) Uani 1.000000 .
    H H5a 0.9613(2) 0.35849(8) 0.34430(7) 0.0117(2) Uiso 1.000000 .
    C C6 0.6423(2) 0.27408(8) 0.37799(8) 0.01268(19) Uani 1.000000 .
    H H6a 0.5258(2) 0.27417(8) 0.32035(8) 0.0152(2) Uiso 1.000000 .
    H H6b 0.5135(2) 0.27418(8) 0.42206(8) 0.0152(2) Uiso 1.000000 .
    O O7 0.86622(18) 0.29619(5) 0.00750(5) 0.00983(14) Uani 1.000000 .
    O O8 1.02947(19) 0.17939(6) -0.06529(6) 0.01324(16) Uani 1.000000 .
    O O9 0.6792(2) 0.05632(6) 0.03244(6) 0.01390(16) Uani 1.000000 .
    H H9 0.558(5) 0.0416(17) -0.0046(16) 0.032(6) Uiso 1.000000 .
    O O10 0.39236(18) 0.19546(6) 0.13751(6) 0.01330(15) Uani 1.000000 .
    H H10 0.353(13) 0.1386(9) 0.137(4) 0.0199(2) Uiso 0.25(2) 1
    O O11 1.0111(2) 0.30023(6) 0.20099(5) 0.01293(15) Uani 1.000000 .
    H H11 1.115(4) 0.2763(15) 0.1732(13) 0.026(5) Uiso 1.000000 .
    O O12 0.7556(2) 0.51222(7) 0.09005(7) 0.01958(19) Uani 1.000000 .
    H H12 0.845(5) 0.5638(16) 0.0855(14) 0.033(6) Uiso 1.000000 .
    C C7 0.8780(2) 0.20343(7) -0.01219(7) 0.00978(18) Uani 1.000000 .
    C C8 0.6981(2) 0.15146(7) 0.03486(7) 0.00985(18) Uani 1.000000 .
    C C9 0.5682(2) 0.21089(7) 0.08490(7) 0.00962(18) Uani 1.000000 .
    C C10 0.6682(2) 0.30805(7) 0.06851(7) 0.00877(17) Uani 1.000000 .
    H H10a 0.5036(2) 0.34608(7) 0.04143(7) 0.0105(2) Uiso 1.000000 .
    C C11 0.8137(2) 0.35734(8) 0.14937(7) 0.00942(17) Uani 1.000000 .
    H H11a 0.6630(2) 0.37406(8) 0.18475(7) 0.0113(2) Uiso 1.000000 .
    C C12 0.9591(2) 0.44733(8) 0.12926(8) 0.01143(18) Uani 1.000000 .
    H H12a 1.0989(2) 0.43428(8) 0.08998(8) 0.0137(2) Uiso 1.000000 .
    H H12b 1.0615(2) 0.47396(8) 0.18315(8) 0.0137(2) Uiso 1.000000 .
    N N1 0.7273(2) 0.19521(7) 0.69016(6) 0.01118(16) Uani 1.000000 .
    H H1 0.8437(2) 0.15248(7) 0.67582(6) 0.0134(2) Uiso 0.25(2) 1
    N N2 -0.1522(2) 0.54416(7) 0.82171(6) 0.01059(16) Uani 1.000000 .
    H H2 -0.249(5) 0.5896(18) 0.8370(15) 0.01271(19) Uiso 0.75(2) 2
    C C13 0.5899(2) 0.18296(8) 0.75790(8) 0.01196(19) Uani 1.000000 .
    H H13 0.6182(2) 0.12658(8) 0.78939(8) 0.0144(2) Uiso 1.000000 .
    C C14 0.4091(2) 0.24834(8) 0.78414(8) 0.01189(19) Uani 1.000000 .
    H H14 0.3166(2) 0.23705(8) 0.83281(8) 0.0143(2) Uiso 1.000000 .
    C C15 0.3638(2) 0.33182(7) 0.73790(7) 0.00892(17) Uani 1.000000 .
    C C16 0.5031(2) 0.34329(8) 0.66607(7) 0.01098(19) Uani 1.000000 .
    H H16 0.4744(2) 0.39804(8) 0.63217(7) 0.0132(2) Uiso 1.000000 .
    C C17 0.6837(2) 0.27425(8) 0.64452(7) 0.01128(18) Uani 1.000000 .
    H H17 0.7792(2) 0.28315(8) 0.59609(7) 0.0135(2) Uiso 1.000000 .
    C C18 -0.1299(2) 0.46219(8) 0.86276(7) 0.01123(19) Uani 1.000000 .
    H H18 -0.2282(2) 0.45253(8) 0.91050(7) 0.0135(2) Uiso 1.000000 .
    C C19 0.0339(3) 0.39174(8) 0.83650(7) 0.01045(18) Uani 1.000000 .
    H H19 0.0474(3) 0.33395(8) 0.86598(7) 0.0125(2) Uiso 1.000000 .
    C C20 0.1802(2) 0.40554(7) 0.76632(7) 0.00874(17) Uani 1.000000 .
    C C21 0.1521(3) 0.49220(8) 0.72563(8) 0.0149(2) Uani 1.000000 .
    H H21 0.2475(3) 0.50417(8) 0.67768(8) 0.0179(3) Uiso 1.000000 .
    C C22 -0.0134(3) 0.56029(8) 0.75481(8) 0.0146(2) Uani 1.000000 .
    H H22 -0.0293(3) 0.61916(8) 0.72725(8) 0.0176(3) Uiso 1.000000 .
loop_
    _atom_site_aniso_label
    _atom_site_aniso_U_11
    _atom_site_aniso_U_22
    _atom_site_aniso_U_33
    _atom_site_aniso_U_12
    _atom_site_aniso_U_13
    _atom_site_aniso_U_23
    O1 0.0126(4) 0.0088(3) 0.0165(4) -0.0019(3) 0.0075(3) 0.0001(3)
    O2 0.0275(5) 0.0128(4) 0.0190(4) 0.0043(3) 0.0144(4) 0.0019(3)
    O3 0.0253(4) 0.0062(3) 0.0153(4) -0.0035(3) 0.0013(3) -0.0006(3)
    O4 0.0203(4) 0.0101(4) 0.0142(4) -0.0039(3) 0.0089(3) 0.0005(3)
    O5 0.0126(3) 0.0114(3) 0.0122(3) -0.0020(3) 0.0007(3) 0.0016(3)
    O6 0.0203(4) 0.0068(3) 0.0170(4) -0.0012(3) 0.0053(3) 0.0003(3)
    C1 0.0138(5) 0.0078(4) 0.0143(5) 0.0021(4) 0.0050(4) 0.0008(4)
    C2 0.0145(5) 0.0064(4) 0.0121(5) -0.0009(3) 0.0036(4) 0.0011(3)
    C3 0.0114(4) 0.0073(4) 0.0106(4) -0.0012(3) 0.0022(3) 0.0015(3)
    C4 0.0103(4) 0.0079(4) 0.0109(4) -0.0006(3) 0.0028(3) 0.0006(3)
    C5 0.0125(4) 0.0073(4) 0.0098(4) -0.0011(3) 0.0027(3) -0.0002(3)
    C6 0.0152(5) 0.0073(4) 0.0155(5) -0.0021(4) 0.0021(4) 0.0004(4)
    O7 0.0139(3) 0.0068(3) 0.0100(3)  0.0000(3) 0.0060(3) -0.0005(3)
    O8 0.0184(4) 0.0109(4) 0.0118(4) 0.0030(3) 0.0067(3) -0.0004(3)
    O9 0.0167(4) 0.0056(3) 0.0182(4) -0.0009(3) -0.0016(3) -0.0008(3)
    O10 0.0126(3) 0.0093(3) 0.0198(4) -0.0007(3) 0.0086(3) 0.0026(3)
    O11 0.0173(4) 0.0122(3) 0.0095(3) 0.0056(3) 0.0029(3) 0.0017(3)
    O12 0.0169(4) 0.0100(4) 0.0295(5) -0.0025(3) -0.0044(4) 0.0079(4)
    C7 0.0125(4) 0.0077(4) 0.0089(4) 0.0009(3) 0.0006(3) 0.0000(3)
    C8 0.0115(4) 0.0061(4) 0.0120(5) -0.0003(3) 0.0019(4) -0.0001(3)
    C9 0.0088(4) 0.0078(4) 0.0122(4) -0.0004(3) 0.0015(3) 0.0015(3)
    C10 0.0106(4) 0.0063(4) 0.0103(4) 0.0008(3) 0.0047(3) 0.0010(3)
    C11 0.0123(4) 0.0073(4) 0.0093(4) 0.0015(3) 0.0037(3) 0.0007(3)
    C12 0.0134(5) 0.0081(4) 0.0127(4) -0.0013(4) 0.0016(4) 0.0000(4)
    N1 0.0116(4) 0.0101(4) 0.0121(4) 0.0017(3) 0.0027(3) -0.0020(3)
    N2 0.0117(4) 0.0083(4) 0.0125(4) 0.0025(3) 0.0039(3) -0.0013(3)
    C13 0.0147(5) 0.0086(4) 0.0132(5) 0.0026(4) 0.0039(4) 0.0005(4)
    C14 0.0144(5) 0.0094(4) 0.0130(5) 0.0022(4) 0.0059(4) 0.0013(4)
    C15 0.0095(4) 0.0073(4) 0.0104(4) 0.0006(3) 0.0027(3) -0.0012(3)
    C16 0.0135(5) 0.0097(4) 0.0104(4) 0.0014(3) 0.0038(4) -0.0006(3)
    C17 0.0135(4) 0.0106(4) 0.0104(4) 0.0015(4) 0.0040(3) -0.0014(4)
    C18 0.0135(5) 0.0102(4) 0.0110(5) 0.0003(3) 0.0052(4) -0.0009(3)
    C19 0.0144(5) 0.0083(4) 0.0096(4) 0.0008(3) 0.0046(4) 0.0000(3)
    C20 0.0100(4) 0.0069(4) 0.0098(4) 0.0006(3) 0.0034(3) -0.0014(3)
    C21 0.0204(5) 0.0099(5) 0.0171(5) 0.0055(4) 0.0118(4) 0.0041(4)
    C22 0.0204(5) 0.0093(5) 0.0162(5) 0.0051(4) 0.0092(4) 0.0038(4)
loop_
    _geom_bond_atom_site_label_1
    _geom_bond_atom_site_label_2
    _geom_bond_site_symmetry_2
    _geom_bond_distance
    _geom_bond_publ_flag
    O1 C1 . 1.3677(14) ?
    O1 C4 . 1.4494(13) ?
    O2 C1 . 1.2223(15) ?
    O3 H3 . 0.816(19) ?
    O3 C2 . 1.3579(14) ?
    O4 H4 . 0.93(3) ?
    O4 C3 . 1.3062(14) ?
    O5 H5 . 0.86(2) ?
    O5 C5 . 1.4207(14) ?
    O6 H6 . 0.83(2) ?
    O6 C6 . 1.4283(15) ?
    C1 C2 . 1.4376(16) ?
    C2 C3 . 1.3523(16) ?
    C3 C4 . 1.4991(15) ?
    C4 H4a . 1.0000 ?
    C4 C5 . 1.5306(16) ?
    C5 H5a . 1.0000 ?
    C5 C6 . 1.5142(16) ?
    C6 H6a . 0.9900 ?
    C6 H6b . 0.9900 ?
    O7 C7 . 1.3746(13) ?
    O7 C10 . 1.4499(13) ?
    O8 C7 . 1.2296(14) ?
    O9 H9 . 0.79(3) ?
    O9 C8 . 1.3739(13) ?
    O10 H10 . 0.8400 ?
    O10 C9 . 1.2794(14) ?
    O11 H11 . 0.79(2) ?
    O11 C11 . 1.4134(14) ?
    O12 H12 . 0.86(2) ?
    O12 C12 . 1.4217(15) ?
    C7 C8 . 1.4240(16) ?
    C8 C9 . 1.3694(16) ?
    C9 C10 . 1.5130(15) ?
    C10 H10a . 1.0000 ?
    C10 C11 . 1.5290(16) ?
    C11 H11a . 1.0000 ?
    C11 C12 . 1.5251(16) ?
    C12 H12a . 0.9900 ?
    C12 H12b . 0.9900 ?
    N1 H1 . 0.8800 ?
    N1 C13 . 1.3394(15) ?
    N1 C17 . 1.3449(15) ?
    N2 H2 . 0.85(3) ?
    N2 C18 . 1.3419(15) ?
    N2 C22 . 1.3403(15) ?
    C13 H13 . 0.9500 ?
    C13 C14 . 1.3802(16) ?
    C14 H14 . 0.9500 ?
    C14 C15 . 1.4049(16) ?
    C15 C16 . 1.3992(15) ?
    C15 C20 . 1.4858(14) ?
    C16 H16 . 0.9500 ?
    C16 C17 . 1.3897(15) ?
    C17 H17 . 0.9500 ?
    C18 H18 . 0.9500 ?
    C18 C19 . 1.3803(16) ?
    C19 H19 . 0.9500 ?
    C19 C20 . 1.4012(15) ?
    C20 C21 . 1.3998(15) ?
    C21 H21 . 0.9500 ?
    C21 C22 . 1.3789(16) ?
    C22 H22 . 0.9500 ?
loop_
    _geom_angle_atom_site_label_1
    _geom_angle_atom_site_label_2
    _geom_angle_atom_site_label_3
    _geom_angle_site_symmetry_1
    _geom_angle_site_symmetry_3
    _geom_angle
    _geom_angle_publ_flag
    C4 O1 C1 . . 108.88(8) ?
    C2 O3 H3 . . 113.0(13) ?
    C5 O5 H5 . . 107.8(15) ?
    C6 O6 H6 . . 105.8(15) ?
    O2 C1 O1 . . 118.74(10) ?
    C2 C1 O1 . . 109.77(10) ?
    C2 C1 O2 . . 131.48(11) ?
    C1 C2 O3 . . 125.30(11) ?
    C3 C2 O3 . . 126.19(10) ?
    C3 C2 C1 . . 108.15(10) ?
    C2 C3 O4 . . 131.22(10) ?
    C4 C3 O4 . . 119.67(10) ?
    C4 C3 C2 . . 109.11(10) ?
    C3 C4 O1 . . 103.96(9) ?
    H4a C4 O1 . . 109.96(6) ?
    H4a C4 C3 . . 109.96(6) ?
    C5 C4 O1 . . 108.21(9) ?
    C5 C4 C3 . . 114.57(9) ?
    C5 C4 H4a . . 109.96(6) ?
    C4 C5 O5 . . 110.05(9) ?
    H5a C5 O5 . . 109.63(6) ?
    H5a C5 C4 . . 109.63(6) ?
    C6 C5 O5 . . 108.26(9) ?
    C6 C5 C4 . . 109.62(9) ?
    C6 C5 H5a . . 109.63(6) ?
    C5 C6 O6 . . 108.86(9) ?
    H6a C6 O6 . . 109.91(6) ?
    H6a C6 C5 . . 109.91(6) ?
    H6b C6 O6 . . 109.91(6) ?
    H6b C6 C5 . . 109.91(6) ?
    H6b C6 H6a . . 108.3 ?
    C10 O7 C7 . . 108.36(8) ?
    C8 O9 H9 . . 109.1(18) ?
    C11 O11 H11 . . 111.1(15) ?
    C12 O12 H12 . . 106.7(15) ?
    O8 C7 O7 . . 118.26(10) ?
    C8 C7 O7 . . 110.31(9) ?
    C8 C7 O8 . . 131.42(10) ?
    C7 C8 O9 . . 123.53(10) ?
    C9 C8 O9 . . 127.32(10) ?
    C9 C8 C7 . . 109.03(10) ?
    C8 C9 O10 . . 130.96(10) ?
    C10 C9 O10 . . 121.55(10) ?
    C10 C9 C8 . . 107.50(9) ?
    C9 C10 O7 . . 104.79(8) ?
    H10a C10 O7 . . 109.35(5) ?
    H10a C10 C9 . . 109.35(6) ?
    C11 C10 O7 . . 109.96(9) ?
    C11 C10 C9 . . 113.89(9) ?
    C11 C10 H10a . . 109.35(6) ?
    C10 C11 O11 . . 112.89(9) ?
    H11a C11 O11 . . 107.21(5) ?
    H11a C11 C10 . . 107.21(6) ?
    C12 C11 O11 . . 109.14(9) ?
    C12 C11 C10 . . 112.86(9) ?
    C12 C11 H11a . . 107.21(6) ?
    C11 C12 O12 . . 110.23(9) ?
    H12a C12 O12 . . 109.61(7) ?
    H12a C12 C11 . . 109.61(6) ?
    H12b C12 O12 . . 109.61(6) ?
    H12b C12 C11 . . 109.61(6) ?
    H12b C12 H12a . . 108.1 ?
    C17 N1 C13 . . 118.57(10) ?
    C22 N2 C18 . . 120.98(10) ?
    H13 C13 N1 . . 118.44(6) ?
    C14 C13 N1 . . 123.12(11) ?
    C14 C13 H13 . . 118.44(7) ?
    H14 C14 C13 . . 120.45(7) ?
    C15 C14 C13 . . 119.10(10) ?
    C15 C14 H14 . . 120.45(6) ?
    C16 C15 C14 . . 117.47(10) ?
    C20 C15 C14 . . 120.67(9) ?
    C20 C15 C16 . . 121.84(9) ?
    H16 C16 C15 . . 120.14(6) ?
    C17 C16 C15 . . 119.73(10) ?
    C17 C16 H16 . . 120.14(7) ?
    C16 C17 N1 . . 122.00(10) ?
    H17 C17 N1 . . 119.00(6) ?
    H17 C17 C16 . . 119.00(7) ?
    H18 C18 N2 . . 119.58(6) ?
    C19 C18 N2 . . 120.83(10) ?
    C19 C18 H18 . . 119.58(7) ?
    H19 C19 C18 . . 120.03(7) ?
    C20 C19 C18 . . 119.94(10) ?
    C20 C19 H19 . . 120.03(6) ?
    C19 C20 C15 . . 121.17(9) ?
    C21 C20 C15 . . 121.48(9) ?
    C21 C20 C19 . . 117.33(10) ?
    H21 C21 C20 . . 119.85(6) ?
    C22 C21 C20 . . 120.30(11) ?
    C22 C21 H21 . . 119.85(7) ?
    C21 C22 N2 . . 120.61(11) ?
    H22 C22 N2 . . 119.70(6) ?
    H22 C22 C21 . . 119.70(7) ?
loop_
    _geom_hbond_atom_site_label_D
    _geom_hbond_atom_site_label_H
    _geom_hbond_atom_site_label_A
    _geom_hbond_site_symmetry_A
    _geom_hbond_distance_DH
    _geom_hbond_distance_HA
    _geom_hbond_distance_DA
    _geom_hbond_angle_DHA
    N2 H2 O10 2_556 0.86(3) 1.74(3) 2.5862(14) 169(2)
    O3 H3 O5 2_756 0.817(19) 2.531(19) 2.8832(13) 107.5(15)
    O3 H3 O6 2_756 0.817(19) 1.903(19) 2.7117(14) 170.0(19)
    O4 H4 N1 2_756 0.93(3) 1.64(3) 2.5428(14) 163(3)
    O5 H5 O1 1_655 0.85(2) 2.00(2) 2.8510(13) 173(2)
    O6 H6 O2 2_646 0.83(2) 1.84(2) 2.6616(14) 173(2)
    O9 H9 O12 2_645 0.79(2) 1.91(2) 2.6902(14) 175(2)
    O11 H11 O10 1_655 0.79(2) 1.91(2) 2.6663(13) 162(2)
    O12 H12 O8 2_755 0.87(2) 1.81(2) 2.6683(14) 169(2)
    C5 H5A O11 1_555 1.0000(15) 2.4434(14) 3.2950(14) 142.69(10)
    C12 H12B O4 1_555 0.9899(17) 2.4991(15) 3.3249(16) 140.71(10)
    C14 H14 O8 1_456 0.9500(16) 2.4004(15) 3.3311(15) 166.34(12)
    C16 H16 O2 1_555 0.9500(16) 2.5116(15) 3.4513(16) 170.08(11)
    C17 H17 O5 1_555 0.9499(15) 2.5475(14) 3.4651(14) 162.45(12)
    C19 H19 O7 1_456 0.9500(16) 2.5557(15) 3.2181(14) 127.00(12)
    C19 H19 O8 1_456 0.9500(16) 2.4809(15) 3.4267(15) 173.70(14)
    C21 H21 O2 1_555 0.9501(19) 2.3963(16) 3.3418(17) 173.36(12)
    C22 H22 O6 2_656 0.9500(17) 2.4379(16) 3.1860(16) 135.52(14)
_iucr_refine_instructions_details
;
TITL EDS_011703_0m in P21 #4
REM reset to P21 #4
CELL 0.71073 4.7724 14.4069 15.6857 90 98.3933 90
ZERR 2 0.0006 0.0017 0.0019 0 0.0024 0
LATT -1
SYMM -X,0.5+Y,-Z
SFAC C H N O
UNIT 44 48 4 24
L.S. 20
PLAN  40
TEMP -183.15
BOND
fmap 2
acta
WGHT 0.053584 0.094473
FVAR 0.212484 0.754291
REM <olex2.extras>
REM <HklSrc "%.\\eds_011703_0m.hkl">
REM </olex2.extras>
O1    4     0.49355  0.45455  0.44984  11.00000  0.01258  0.00881  0.01651 =
 0.00008  0.00746 -0.00194
O2    4     0.47422  0.55289  0.55860  11.00000  0.02751  0.01285  0.01898 =
 0.00189  0.01441  0.00430
O3    4     0.83129  0.67789  0.46065  11.00000  0.02527  0.00617  0.01531 =
 -0.00056  0.00133 -0.00348
H3    2     0.92058  0.68561  0.50862  11.00000  0.01394
O4    4     0.96914  0.55149  0.31883  11.00000  0.02027  0.01013  0.01419 =
 0.00047  0.00889 -0.00393
PART 2
H4    2     1.06864  0.60702  0.32532  21.00000 -1.50000
PART 0
O5    4     0.98812  0.35794  0.47231  11.00000  0.01261  0.01136  0.01219 =
 0.00159  0.00073 -0.00204
H5    2     1.14245  0.38767  0.47049  11.00000  0.03128
O6    4     0.81762  0.19330  0.38768  11.00000  0.02026  0.00680  0.01704 =
 0.00034  0.00534 -0.00118
H6    2     0.71595  0.15093  0.40130  11.00000  0.02589
C1    1     0.56605  0.53643  0.49141  11.00000  0.01382  0.00784  0.01433 =
 0.00078  0.00503  0.00206
C2    1     0.75207  0.58827  0.44491  11.00000  0.01449  0.00644  0.01210 =
 0.00113  0.00364 -0.00091
C3    1     0.80801  0.53592  0.37784  11.00000  0.01138  0.00729  0.01058 =
 0.00154  0.00220 -0.00121
C4    1     0.64535  0.44679  0.37658  11.00000  0.01031  0.00791  0.01092 =
 0.00057  0.00281 -0.00065
AFIX 13
H4a   2     0.50806  0.44220  0.32212  11.00000 -1.20000
AFIX 0
C5    1     0.82941  0.35942  0.38832  11.00000  0.01251  0.00732  0.00978 =
 -0.00023  0.00274 -0.00109
AFIX 13
H5a   2     0.96130  0.35849  0.34430  11.00000 -1.20000
AFIX 0
C6    1     0.64234  0.27408  0.37799  11.00000  0.01518  0.00729  0.01552 =
 0.00035  0.00210 -0.00210
AFIX 23
H6a   2     0.52577  0.27417  0.32035  11.00000 -1.20000
H6b   2     0.51351  0.27418  0.42206  11.00000 -1.20000
AFIX 0
O7    4     0.86622  0.29619  0.00750  11.00000  0.01394  0.00683  0.00998 =
 -0.00047  0.00600 -0.00002
O8    4     1.02947  0.17939 -0.06529  11.00000  0.01843  0.01088  0.01176 =
 -0.00044  0.00674  0.00297
O9    4     0.67916  0.05632  0.03244  11.00000  0.01666  0.00560  0.01819 =
 -0.00082 -0.00162 -0.00089
H9    2     0.55813  0.04165 -0.00460  11.00000  0.03157
O10   4     0.39236  0.19546  0.13751  11.00000  0.01264  0.00933  0.01979 =
 0.00261  0.00862 -0.00074
PART 1
AFIX 147
H10   2     0.35261  0.13865  0.13713 -21.00000 -1.50000
AFIX 0
PART 0
O11   4     1.01115  0.30023  0.20099  11.00000  0.01734  0.01220  0.00952 =
 0.00172  0.00286  0.00557
H11   2     1.11546  0.27630  0.17318  11.00000  0.02576
O12   4     0.75558  0.51222  0.09005  11.00000  0.01694  0.00996  0.02950 =
 0.00788 -0.00444 -0.00253
H12   2     0.84465  0.56380  0.08549  11.00000  0.03258
C7    1     0.87801  0.20343 -0.01219  11.00000  0.01247  0.00766  0.00892 =
 0.00005  0.00055  0.00091
C8    1     0.69807  0.15146  0.03486  11.00000  0.01150  0.00610  0.01201 =
 -0.00012  0.00188 -0.00033
C9    1     0.56821  0.21089  0.08490  11.00000  0.00882  0.00784  0.01222 =
 0.00154  0.00154 -0.00037
C10   1     0.66820  0.30805  0.06851  11.00000  0.01064  0.00628  0.01032 =
 0.00104  0.00467  0.00083
AFIX 13
H10a  2     0.50363  0.34608  0.04143  11.00000 -1.20000
AFIX 0
C11   1     0.81370  0.35734  0.14937  11.00000  0.01233  0.00730  0.00926 =
 0.00073  0.00366  0.00146
AFIX 13
H11a  2     0.66297  0.37406  0.18475  11.00000 -1.20000
AFIX 0
C12   1     0.95911  0.44733  0.12926  11.00000  0.01340  0.00807  0.01274 =
 0.00001  0.00162 -0.00129
AFIX 23
H12a  2     1.09891  0.43428  0.08998  11.00000 -1.20000
H12b  2     1.06155  0.47396  0.18315  11.00000 -1.20000
AFIX 0
N1    3     0.72734  0.19521  0.69016  11.00000  0.01162  0.01010  0.01213 =
 -0.00199  0.00273  0.00165
PART 1
AFIX 43
H1    2     0.84367  0.15248  0.67582 -21.00000 -1.20000
AFIX 0
PART 0
N2    3    -0.15219  0.54416  0.82171  11.00000  0.01166  0.00829  0.01248 =
 -0.00129  0.00394  0.00249
PART 2
H2    2    -0.24878  0.58958  0.83695  21.00000 -1.20000
PART 0
C13   1     0.58992  0.18296  0.75790  11.00000  0.01466  0.00857  0.01322 =
 0.00051  0.00394  0.00255
AFIX 43
H13   2     0.61825  0.12658  0.78939  11.00000 -1.20000
AFIX 0
C14   1     0.40912  0.24834  0.78414  11.00000  0.01441  0.00943  0.01301 =
 0.00128  0.00589  0.00224
AFIX 43
H14   2     0.31660  0.23705  0.83281  11.00000 -1.20000
AFIX 0
C15   1     0.36376  0.33182  0.73790  11.00000  0.00946  0.00727  0.01041 =
 -0.00125  0.00273  0.00064
C16   1     0.50311  0.34329  0.66607  11.00000  0.01353  0.00965  0.01037 =
 -0.00061  0.00382  0.00145
AFIX 43
H16   2     0.47440  0.39804  0.63217  11.00000 -1.20000
AFIX 0
C17   1     0.68369  0.27425  0.64452  11.00000  0.01346  0.01064  0.01040 =
 -0.00142  0.00395  0.00150
AFIX 43
H17   2     0.77919  0.28315  0.59609  11.00000 -1.20000
AFIX 0
C18   1    -0.12993  0.46219  0.86276  11.00000  0.01347  0.01018  0.01105 =
 -0.00092  0.00516  0.00032
AFIX 43
H18   2    -0.22817  0.45253  0.91050  11.00000 -1.20000
AFIX 0
C19   1     0.03390  0.39174  0.83650  11.00000  0.01435  0.00828  0.00958 =
 0.00003  0.00463  0.00084
AFIX 43
H19   2     0.04743  0.33395  0.86598  11.00000 -1.20000
AFIX 0
C20   1     0.18023  0.40554  0.76632  11.00000  0.01003  0.00694  0.00983 =
 -0.00140  0.00337  0.00061
C21   1     0.15212  0.49220  0.72563  11.00000  0.02039  0.00995  0.01709 =
 0.00408  0.01180  0.00550
AFIX 43
H21   2     0.24752  0.50417  0.67768  11.00000 -1.20000
AFIX 0
C22   1    -0.01343  0.56029  0.75481  11.00000  0.02041  0.00929  0.01617 =
 0.00380  0.00918  0.00507
AFIX 43
H22   2    -0.02927  0.61916  0.72725  11.00000 -1.20000
AFIX 0
HKLF 4
END
Q1 1 0.75 0.566667 0.40625 11 0.05 0.47
Q2 1 0.65 0.183333 0.0625 11 0.05 0.47
Q3 1 -0.1 0.55 0.78125 11 0.05 0.45
Q4 1 0.5 0.216667 0.765625 11 0.05 0.45
Q5 1 0.45 0.333333 0.703125 11 0.05 0.44
Q6 1 0.65 0.566667 0.46875 11 0.05 0.43
Q7 1 0.7 0.316667 0.390625 11 0.05 0.42
Q8 1 0.1 0.516667 0.75 11 0.05 0.41
Q9 1 0.15 0.4 0.8125 11 0.05 0.4
Q10 1 0.6 0.316667 0.640625 11 0.05 0.4
Q11 1 0.65 0.2 0.71875 11 0.05 0.39
Q12 1 0.75 0.183333 0 11 0.05 0.38
Q13 1 0.25 0.366667 0.75 11 0.05 0.38
Q14 1 0.75 0.333333 0.109375 11 0.05 0.37
Q15 1 -0.15 0.5 0.828125 11 0.05 0.37
Q16 1 0.7 0.5 0.375 11 0.05 0.35
Q17 1 0.4 0.3 0.765625 11 0.05 0.34
Q18 1 0 0.433333 0.84375 11 0.05 0.33
Q19 1 0.95 0.2 -0.046875 11 0.05 0.33
Q20 1 0.9 0.4 0.140625 11 0.05 0.33
  REM The information below was added by Olex2.
  REM
  REM R1 = 0.0396 for 8448 Fo > 4sig(Fo) and 0.0472 for all 9452 data
  REM 357 parameters refined using 1 restraints
  REM Highest difference peak 0.4677, deepest hole -0.2876
  REM Mean Shift 0.0000, Max Shift 0.0000.
  REM +++ Tabular Listing of Refinement Information +++
  REM R1_all = 0.0472
  REM R1_gt = 0.0396
  REM wR_ref = 0.0994
  REM GOOF = 1.0607
  REM Shift_max = 0.0000
  REM Shift_mean = 0.0000
  REM Reflections_all = 9452
  REM Reflections_gt = 8448
  REM Parameters = 357
  REM Hole = -0.2876
  REM Peak = 0.4677
  REM Flack = 0.4(6)
;
