# Supplementary material for: Partial charge transfer in the salt co-crystal of l-ascorbic acid and 4,4′-bi­pyridine
Source: Acta Crystallogr E Crystallogr Commun. 2019 May 3;75(Pt 6):728–31. doi: 10.1107/S2056989019005334 (PMC6658955; doi:10.1107/S2056989019005334)
Supplement: Supplementary file 2 [file e-75-00728-Isup2.hkl]

data_I
_computing_structure_refinement   'olex2.refine (Bourhis et al., 2015)'
_shelx_refln_list_code            4
loop_
  _space_group_symop_id
  _space_group_symop_operation_xyz
  1  x,y,z
  2  -x,y+1/2,-z

_space_group_crystal_system       monoclinic
_space_group_IT_number            4
_space_group_name_H-M_alt         'P 1 21 1'
_space_group_name_Hall            ' P 2yb'
_symmetry_space_group_name_H-M    'P 1 21 1'
_symmetry_space_group_name_Hall   ' P 2yb'
_symmetry_Int_Tables_number       4
_cell_length_a                    4.7724(6)
_cell_length_b                    14.4069(17)
_cell_length_c                    15.6857(19)
_cell_angle_alpha                 90
_cell_angle_beta                  98.393(2)
_cell_angle_gamma                 90
_cell_volume                      1066.9(2)
loop_
  _refln_index_h
  _refln_index_k
  _refln_index_l
  _refln_F_squared_calc
  _refln_F_squared_meas
  _refln_F_squared_sigma
  _refln_F_squared_weight
  _refln_observed_status
-7 -9 0 70.624 56.105 8.970 27.389 o
-7 -8 -2 13.494 11.628 5.316 90.635 o
-7 -8 -1 107.450 87.569 8.614 24.040 o
-7 -8 0 20.680 13.267 11.517 20.059 o
-7 -7 -3 92.511 89.112 8.388 26.363 o
-7 -7 -2 25.120 20.386 5.702 74.718 o
-7 -7 -1 61.774 57.788 7.251 39.465 o
-7 -7 0 10.776 8.349 4.618 120.349 o
-7 -6 -5 27.635 24.364 8.417 36.014 o
-7 -6 -4 2.874 9.553 4.667 121.506 o
-7 -6 -3 22.318 18.418 5.088 93.138 o
-7 -6 -2 15.522 20.288 5.231 91.028 o
-7 -6 -1 7.018 11.275 4.917 107.821 o
-7 -6 0 71.553 65.415 7.474 35.578 o
-7 -5 -5 0.252 -1.449 3.074 286.773 o
-7 -5 -4 44.539 45.311 4.676 85.202 o
-7 -5 -3 67.760 69.691 7.221 37.679 o
-7 -5 -2 24.251 20.369 5.088 91.789 o
-7 -5 -1 49.642 47.495 11.739 18.181 o
-7 -5 0 28.663 23.900 5.402 80.214 o
-7 -4 -6 38.511 35.734 6.713 51.539 o
-7 -4 -5 34.695 31.415 6.935 49.797 o
-7 -4 -4 40.234 41.078 4.894 83.548 o
-7 -4 -3 27.834 31.630 4.009 127.720 o
-7 -4 -2 76.245 78.211 6.108 44.100 o
-7 -4 -1 141.305 143.034 15.615 8.616 o
-7 -4 0 10.801 7.029 4.130 148.951 o
-7 -3 -6 12.729 10.148 8.970 33.106 o
-7 -3 -5 26.890 39.049 8.417 35.477 o
-7 -3 -4 29.740 25.553 5.612 74.407 o
-7 -3 -3 42.721 39.269 5.068 78.505 o
-7 -3 -2 161.809 163.541 10.630 13.302 o
-7 -3 -1 79.455 75.286 5.313 51.120 o
-7 -3 0 30.377 27.854 5.088 87.041 o
-7 -2 -6 18.217 10.149 5.245 91.492 o
-7 -2 -5 54.224 53.844 8.749 30.142 o
-7 -2 -4 53.238 50.140 6.806 45.944 o
-7 -2 -3 64.516 56.309 6.811 42.955 o
-7 -2 -2 95.665 100.360 8.509 24.965 o
-7 -2 -1 0.389 1.885 3.835 183.517 o
-7 -2 0 94.365 91.089 6.408 36.259 o
-7 -1 -7 20.837 10.709 9.413 29.785 o
-7 -1 -6 22.098 13.486 5.676 77.335 o
-7 -1 -5 22.393 34.823 7.309 46.839 o
-7 -1 -4 86.265 74.451 7.974 29.888 o
-7 -1 -3 34.592 21.787 8.417 35.555 o
-7 -1 -2 0.229 -0.240 3.678 200.443 o
-7 -1 -1 2.378 2.002 3.835 181.780 o
-7 -1 0 17.085 17.297 7.420 47.190 o
-7 0 1 7.376 7.497 4.036 158.294 o
-7 0 2 9.430 6.816 3.435 211.775 o
-7 0 3 181.583 170.102 12.182 10.607 o
-7 0 4 71.897 78.185 12.182 15.864 o
-7 0 6 50.139 72.426 12.403 16.081 o
-7 0 7 1.099 -5.537 3.765 190.507 o
-7 0 8 103.570 92.582 8.860 23.282 o
-7 0 9 60.032 50.278 7.088 41.853 o
-7 0 10 57.651 50.499 6.866 44.400 o
-7 0 11 22.528 31.451 5.980 67.793 o
-7 0 12 471.800 519.167 21.263 2.299 o
-7 0 13 0.170 9.302 4.651 123.564 o
-7 1 1 58.884 67.456 10.742 20.537 o
-7 1 2 54.118 60.871 6.114 52.374 o
-7 1 3 5.911 0.221 4.430 135.392 o
-7 1 4 59.304 62.459 8.860 28.677 o
-7 1 5 5.974 8.195 5.094 101.606 o
-7 1 6 4.550 5.759 3.987 165.181 o
-7 1 7 1.670 8.417 4.430 135.468 o
-7 1 8 6.354 -0.545 3.819 180.553 o
-7 1 9 55.988 57.477 10.299 22.513 o
-7 1 10 76.961 81.279 22.370 5.165 o
-7 1 11 6.679 -3.655 9.967 27.193 o
-7 1 12 3.573 5.739 5.316 94.527 o
-7 1 13 93.481 105.599 8.786 23.872 o
-7 2 1 12.857 9.081 5.426 87.763 o
-7 2 2 1.828 0.324 3.208 260.495 o
-7 2 3 10.716 20.155 6.423 62.952 o
-7 2 4 32.145 24.364 6.866 51.759 o
-7 2 5 31.101 25.028 6.645 55.030 o
-7 2 6 21.885 17.941 6.423 61.114 o
-7 2 7 28.559 31.894 6.202 61.984 o
-7 2 8 19.283 15.061 4.690 110.316 o
-7 2 9 157.281 176.990 17.276 6.942 o
-7 2 10 130.398 142.242 20.709 5.502 o
-7 2 11 84.861 89.712 16.501 8.990 o
-7 2 12 0.157 -2.523 3.877 180.478 o
-7 2 13 23.216 18.933 7.531 45.141 o
-7 3 1 120.700 118.947 11.850 14.050 o
-7 3 2 49.313 43.842 6.487 51.175 o
-7 3 3 9.660 8.860 5.316 92.334 o
-7 3 4 13.415 21.376 6.312 64.466 o
-7 3 5 11.614 7.604 3.991 157.763 o
-7 3 6 85.790 79.293 9.524 22.870 o
-7 3 7 42.346 37.874 6.866 48.648 o
-7 3 8 20.396 20.744 4.889 100.367 o
-7 3 9 23.637 31.091 5.783 71.686 o
-7 3 10 34.669 35.740 6.230 59.464 o
-7 3 11 44.935 38.438 16.058 10.161 o
-7 3 12 55.845 47.170 6.576 48.218 o
-7 3 13 28.491 21.102 12.957 15.755 o
-7 4 1 96.419 95.000 7.768 28.320 o
-7 4 2 57.273 51.881 6.578 47.334 o
-7 4 3 47.615 37.970 5.788 62.600 o
-7 4 4 0.481 1.701 4.540 131.115 o
-7 4 5 43.565 41.350 6.977 46.809 o
-7 4 6 67.927 71.474 7.094 38.467 o
-7 4 7 32.300 36.324 7.088 47.905 o
-7 4 8 9.771 4.099 3.981 161.823 o
-7 4 9 67.484 62.972 7.321 37.528 o
-7 4 10 45.447 54.109 7.144 43.564 o
-7 4 11 12.863 12.791 5.189 94.883 o
-7 4 12 21.436 29.551 5.902 69.983 o
-7 5 1 3.107 12.182 4.542 127.342 o
-7 5 2 72.025 69.895 7.513 34.898 o
-7 5 3 40.691 35.887 5.945 62.506 o
-7 5 4 26.113 32.948 5.980 66.596 o
-7 5 5 6.689 1.064 4.319 141.557 o
-7 5 6 0.671 1.883 3.602 207.515 o
-7 5 7 13.992 18.605 6.202 66.823 o
-7 5 8 20.357 19.729 6.686 56.816 o
-7 5 9 7.406 11.481 4.932 106.965 o
-7 5 10 7.470 -0.920 4.198 149.453 o
-7 5 11 18.495 12.829 5.980 71.200 o
-7 5 12 19.689 5.869 5.041 98.746 o
-7 6 1 198.401 197.358 11.561 10.243 o
-7 6 2 133.921 122.874 9.393 18.189 o
-7 6 3 56.657 59.558 7.042 42.035 o
-7 6 4 17.043 17.230 5.426 85.084 o
-7 6 5 11.200 8.488 4.377 132.837 o
-7 6 6 14.623 10.398 4.305 133.838 o
-7 6 7 79.644 78.610 11.185 18.017 o
-7 6 8 15.856 22.739 8.195 38.877 o
-7 6 9 100.839 94.122 12.957 13.233 o
-7 6 10 20.625 21.518 5.980 69.607 o
-7 6 11 1.132 -7.434 3.849 182.300 o
-7 7 1 42.453 39.619 6.498 53.125 o
-7 7 2 8.610 7.181 4.618 121.798 o
-7 7 3 43.297 48.749 6.729 49.009 o
-7 7 4 19.301 16.571 5.088 94.914 o
-7 7 5 27.318 41.968 9.413 28.685 o
-7 7 6 25.194 27.860 5.537 77.381 o
-7 7 7 4.252 3.589 4.091 158.134 o
-7 7 8 35.111 34.331 6.866 50.338 o
-7 7 9 32.186 27.681 4.368 109.967 o
-7 7 10 91.981 99.955 16.058 9.280 o
-7 8 1 0.226 1.136 4.540 131.339 o
-7 8 2 19.545 22.178 5.632 77.905 o
-7 8 3 40.026 38.658 6.173 58.576 o
-7 8 4 65.417 62.135 11.628 17.721 o
-7 8 5 45.569 46.859 17.055 9.010 o
-7 8 6 28.917 27.732 5.980 66.540 o
-7 8 7 5.865 9.532 6.755 58.438 o
-7 8 8 6.200 5.599 4.091 155.929 o
-7 8 9 17.353 16.140 4.587 115.650 o
-7 9 1 12.645 11.319 5.231 93.786 o
-7 9 2 90.748 88.016 8.369 26.690 o
-7 9 3 43.870 38.614 10.188 24.047 o
-7 9 4 129.506 127.631 9.765 17.487 o
-7 9 5 6.854 5.252 4.618 123.161 o
-7 9 6 38.858 33.154 6.084 61.097 o
-7 9 7 14.886 18.968 4.946 101.452 o
-6 -14 -1 55.953 43.270 8.527 31.828 o
-6 -14 0 17.696 14.397 5.769 76.150 o
-6 -13 -4 31.841 36.488 6.968 49.434 o
-6 -13 -3 57.241 69.166 8.440 30.924 o
-6 -13 -2 1.383 2.000 7.088 53.866 o
-6 -13 -1 88.098 95.010 16.833 8.607 o
-6 -13 0 4.118 3.087 6.312 67.448 o
-6 -12 -6 80.781 74.419 24.142 4.464 o
-6 -12 -5 23.070 22.257 6.102 66.398 o
-6 -12 -4 42.240 41.446 6.936 47.505 o
-6 -12 -3 72.160 97.285 9.310 24.042 o
-6 -12 -2 4.511 0.928 4.917 110.709 o
-6 -12 -1 40.700 42.676 7.199 44.757 o
-6 -12 0 44.434 42.385 6.958 46.770 o
-6 -11 -7 95.649 94.304 9.294 22.360 o
-6 -11 -6 24.614 22.913 10.299 24.675 o
-6 -11 -5 7.461 7.434 5.004 104.774 o
-6 -11 -4 11.132 9.712 5.140 97.810 o
-6 -11 -3 6.807 10.545 9.302 31.027 o
-6 -11 -2 50.822 34.997 6.572 50.779 o
-6 -11 -1 120.950 115.173 9.585 18.877 o
-6 -11 0 91.336 97.544 10.853 17.898 o
-6 -10 -8 9.314 2.614 11.517 20.338 o
-6 -10 -7 0.630 -2.118 6.423 65.728 o
-6 -10 -6 3.710 1.993 4.855 113.589 o
-6 -10 -5 143.374 129.084 23.256 4.456 o
-6 -10 -4 83.811 91.834 10.853 18.411 o
-6 -10 -3 30.160 26.353 5.872 68.544 o
-6 -10 -2 102.106 104.554 13.621 12.027 o
-6 -10 -1 4.796 11.599 5.426 89.711 o
-6 -10 0 199.597 197.951 12.131 9.704 o
-6 -9 -9 7.031 24.548 8.749 34.696 o
-6 -9 -8 9.644 8.174 4.917 107.378 o
-6 -9 -7 10.184 1.909 4.917 108.431 o
-6 -9 -6 106.039 114.751 18.494 7.025 o
-6 -9 -5 12.968 7.488 5.537 84.640 o
-6 -9 -4 99.756 93.565 8.640 24.390 o
-6 -9 -3 33.718 33.526 6.202 60.465 o
-6 -9 -2 55.369 58.235 14.950 11.408 o
-6 -9 -1 9.587 10.508 4.602 121.196 o
-6 -9 0 123.019 123.778 9.550 18.531 o
-6 -8 -10 44.047 44.051 5.171 74.419 o
-6 -8 -9 16.816 11.525 5.849 74.813 o
-6 -8 -8 75.179 78.899 11.578 17.176 o
-6 -8 -7 62.067 69.667 7.789 34.469 o
-6 -8 -6 29.808 32.840 5.992 65.346 o
-6 -8 -5 13.853 15.557 5.869 74.551 o
-6 -8 -4 51.304 65.383 7.408 39.238 o
-6 -8 -3 1.956 4.509 4.377 139.595 o
-6 -8 -2 14.388 11.562 4.571 119.683 o
-6 -8 -1 68.864 62.833 7.042 39.485 o
-6 -8 0 68.751 67.981 13.511 13.405 o
-6 -7 -11 2.720 3.101 6.866 57.222 o
-6 -7 -10 10.877 15.057 3.931 159.245 o
-6 -7 -9 74.506 69.390 5.507 51.776 o
-6 -7 -8 12.709 14.792 4.176 141.222 o
-6 -7 -7 23.274 24.567 4.669 105.803 o
-6 -7 -6 17.421 15.099 5.055 97.216 o
-6 -7 -5 7.323 8.573 3.931 165.974 o
-6 -7 -4 100.450 108.645 27.907 3.314 o
-6 -7 -3 54.533 52.495 13.621 13.643 o
-6 -7 -2 65.722 63.591 6.936 40.884 o
-6 -7 -1 67.683 82.181 12.514 15.202 o
-6 -7 0 55.083 61.145 6.891 43.608 o
-6 -6 -11 0.161 0.787 3.641 204.188 o
-6 -6 -10 28.802 27.156 4.328 114.563 o
-6 -6 -9 73.491 90.752 6.115 43.151 o
-6 -6 -8 37.181 38.442 4.393 100.862 o
-6 -6 -7 138.994 139.121 8.167 20.056 o
-6 -6 -6 56.299 50.064 5.255 65.913 o
-6 -6 -5 59.547 58.746 6.931 42.591 o
-6 -6 -4 13.734 16.116 3.824 163.497 o
-6 -6 -3 23.135 34.520 4.486 109.660 o
-6 -6 -2 21.894 26.494 5.012 93.903 o
-6 -6 -1 31.287 35.812 5.638 71.477 o
-6 -6 0 28.476 28.360 5.088 87.849 o
-6 -5 -11 10.559 5.055 3.437 211.130 o
-6 -5 -10 3.797 6.419 3.513 211.364 o
-6 -5 -9 15.299 13.960 3.637 177.851 o
-6 -5 -8 9.395 12.947 4.028 154.698 o
-6 -5 -7 39.228 43.116 4.358 98.567 o
-6 -5 -6 8.015 4.219 5.693 81.817 o
-6 -5 -5 88.621 94.308 6.616 35.784 o
-6 -5 -4 19.748 14.049 7.808 42.700 o
-6 -5 -3 16.710 11.214 5.671 79.363 o
-6 -5 -2 38.761 36.998 5.323 75.148 o
-6 -5 -1 11.720 12.034 4.220 140.450 o
-6 -5 0 20.969 19.159 4.602 111.722 o
-6 -4 -12 44.232 40.697 5.045 77.909 o
-6 -4 -11 103.917 97.176 6.513 33.221 o
-6 -4 -10 15.295 8.150 3.674 178.622 o
-6 -4 -9 3.735 1.809 3.174 261.147 o
-6 -4 -8 6.088 8.244 4.444 132.264 o
-6 -4 -7 31.738 34.664 3.992 122.810 o
-6 -4 -6 40.266 35.435 4.067 110.879 o
-6 -4 -5 6.751 4.269 3.564 203.108 o
-6 -4 -4 3.002 3.676 4.521 130.674 o
-6 -4 -3 62.015 61.934 5.300 60.342 o
-6 -4 -2 117.143 126.782 7.217 25.840 o
-6 -4 -1 88.789 84.906 5.898 41.735 o
-6 -4 0 158.408 145.468 10.220 14.500 o
-6 -3 -12 25.625 29.422 6.713 54.641 o
-6 -3 -11 85.310 88.069 6.305 39.197 o
-6 -3 -10 118.134 105.267 6.544 29.898 o
-6 -3 -9 4.624 2.216 3.098 271.447 o
-6 -3 -8 5.658 5.117 3.996 163.787 o
-6 -3 -7 18.686 17.987 3.434 187.043 o
-6 -3 -6 126.937 139.963 6.628 25.652 o
-6 -3 -5 91.115 82.532 5.175 47.218 o
-6 -3 -4 11.301 11.637 3.190 233.434 o
-6 -3 -3 263.510 264.220 9.361 8.692 o
-6 -3 -2 58.045 56.426 7.453 38.517 o
-6 -3 -1 23.705 25.554 3.792 147.706 o
-6 -3 0 7.535 9.671 2.854 297.633 o
-6 -2 -12 11.383 1.903 4.775 114.193 o
-6 -2 -11 12.068 8.545 5.004 102.765 o
-6 -2 -10 2.210 -0.717 4.305 145.335 o
-6 -2 -9 159.663 154.304 10.038 14.496 o
-6 -2 -8 25.241 22.510 3.732 151.428 o
-6 -2 -7 31.968 26.732 5.179 84.037 o
-6 -2 -6 25.427 27.556 3.488 163.580 o
-6 -2 -5 22.165 16.735 3.648 165.285 o
-6 -2 -4 29.842 35.110 3.995 124.444 o
-6 -2 -3 7.596 10.765 2.729 320.015 o
-6 -2 -2 8.767 9.522 4.019 157.445 o
-6 -2 -1 23.541 21.251 3.657 159.519 o
-6 -2 0 244.567 238.710 8.427 10.323 o
-6 -1 -12 1.882 4.184 4.932 110.384 o
-6 -1 -11 83.560 83.572 9.856 21.700 o
-6 -1 -10 17.257 17.590 5.612 79.828 o
-6 -1 -9 13.656 10.836 5.140 96.652 o
-6 -1 -8 2.602 -0.247 4.148 156.185 o
-6 -1 -7 15.672 8.159 4.794 109.768 o
-6 -1 -6 73.090 76.104 5.179 54.742 o
-6 -1 -5 37.648 34.231 3.657 131.469 o
-6 -1 -4 0.588 0.329 2.177 566.859 o
-6 -1 -3 51.511 52.324 4.907 74.029 o
-6 -1 -2 84.203 81.921 4.751 53.802 o
-6 -1 -1 281.546 297.919 8.045 8.267 o
-6 -1 0 260.790 272.497 14.320 6.294 o
-6 0 1 438.846 456.708 9.945 3.828 o
-6 0 2 34.280 31.911 3.149 166.526 o
-6 0 3 5.408 6.708 2.470 402.054 o
-6 0 4 3.246 4.089 3.185 258.201 o
-6 0 5 571.432 563.584 17.992 2.078 o
-6 0 6 8.175 11.922 3.101 252.231 o
-6 0 7 0.175 -3.435 1.833 804.886 o
-6 0 8 0.073 -0.675 2.486 438.715 o
-6 0 9 135.574 141.952 9.402 17.417 o
-6 0 10 12.306 12.782 4.161 143.315 o
-6 0 11 75.560 86.032 6.163 42.819 o
-6 0 12 9.697 8.396 3.285 227.873 o
-6 0 13 36.752 42.480 6.223 58.158 o
-6 0 14 183.085 206.772 13.133 9.194 o
-6 0 15 206.158 213.139 9.912 11.182 o
-6 0 16 0.030 1.175 3.456 226.538 o
-6 0 17 10.428 16.595 4.269 136.713 o
-6 0 18 48.744 38.660 7.332 42.436 o
-6 1 1 71.863 70.675 4.371 66.991 o
-6 1 2 9.425 11.032 2.340 404.940 o
-6 1 3 262.567 261.864 6.377 10.319 o
-6 1 4 228.855 234.153 7.722 11.594 o
-6 1 5 100.120 92.860 4.847 45.138 o
-6 1 6 26.750 32.886 3.121 182.911 o
-6 1 7 12.541 10.973 2.336 387.258 o
-6 1 8 35.636 46.779 3.768 121.400 o
-6 1 9 52.405 61.999 5.242 65.236 o
-6 1 10 53.849 59.982 5.399 62.542 o
-6 1 11 112.895 125.206 7.168 26.682 o
-6 1 12 334.503 333.961 11.241 5.668 o
-6 1 13 21.838 23.908 4.440 116.512 o
-6 1 14 2.314 1.839 3.458 222.974 o
-6 1 15 75.663 84.908 6.929 37.057 o
-6 1 16 131.720 149.545 9.157 17.944 o
-6 1 17 36.461 27.610 5.497 74.157 o
-6 1 18 7.688 4.549 4.364 137.071 o
-6 2 1 122.653 114.888 6.201 29.769 o
-6 2 2 309.967 325.121 9.450 6.719 o
-6 2 3 64.487 64.829 6.092 49.173 o
-6 2 4 65.777 66.834 4.572 68.368 o
-6 2 5 117.965 130.685 5.398 32.484 o
-6 2 6 23.349 22.737 3.490 170.648 o
-6 2 7 67.067 69.197 5.512 54.315 o
-6 2 8 1.081 -2.734 2.153 577.127 o
-6 2 9 112.751 134.001 24.253 4.236 o
-6 2 10 81.956 89.621 7.421 32.486 o
-6 2 11 28.890 33.975 5.262 81.602 o
-6 2 12 7.866 13.100 4.247 141.322 o
-6 2 13 94.189 95.435 8.038 27.350 o
-6 2 14 40.892 55.175 6.715 49.001 o
-6 2 15 24.996 35.308 5.851 69.180 o
-6 2 16 10.011 7.496 4.513 126.417 o
-6 2 17 33.369 22.271 5.652 72.819 o
-6 2 18 31.591 36.752 11.960 18.171 o
-6 3 1 80.139 82.958 6.346 40.634 o
-6 3 2 388.437 397.519 10.586 4.608 o
-6 3 3 118.685 115.777 5.826 31.991 o
-6 3 4 29.923 28.898 3.643 146.118 o
-6 3 5 2.874 5.929 4.373 138.937 o
-6 3 6 17.930 19.720 3.504 180.761 o
-6 3 7 29.387 31.024 4.120 121.292 o
-6 3 8 25.282 21.411 2.943 215.796 o
-6 3 9 100.099 106.770 5.826 36.844 o
-6 3 10 125.050 147.305 9.374 18.002 o
-6 3 11 41.498 44.503 9.635 26.604 o
-6 3 12 83.076 87.113 14.507 11.362 o
-6 3 13 2.073 -2.459 3.664 200.115 o
-6 3 14 106.492 111.390 14.618 10.542 o
-6 3 15 88.097 108.760 9.051 23.240 o
-6 3 16 2.668 9.603 10.521 24.404 o
-6 3 17 48.634 49.649 9.745 25.490 o
-6 3 18 29.567 34.640 12.293 17.304 o
-6 4 1 108.908 112.278 11.384 15.532 o
-6 4 2 46.429 48.308 6.520 50.914 o
-6 4 3 82.784 83.449 4.577 55.882 o
-6 4 4 24.536 30.047 3.951 135.057 o
-6 4 5 81.065 82.208 5.972 43.493 o
-6 4 6 50.836 59.477 5.143 68.187 o
-6 4 7 39.390 36.111 4.212 106.144 o
-6 4 8 0.749 -0.220 3.968 171.878 o
-6 4 9 2.817 3.088 2.527 406.209 o
-6 4 10 69.454 76.535 10.151 21.777 o
-6 4 11 6.777 -1.056 6.091 72.220 o
-6 4 12 70.891 79.671 10.964 19.006 o
-6 4 13 23.117 17.972 14.618 12.507 o
-6 4 14 11.588 9.444 4.335 134.650 o
-6 4 15 26.724 30.293 5.943 67.530 o
-6 4 16 82.335 90.733 11.296 17.350 o
-6 4 17 29.360 31.974 7.309 46.082 o
-6 4 18 5.456 2.215 5.316 94.495 o
-6 5 1 57.812 57.000 4.655 74.140 o
-6 5 2 31.154 34.680 3.333 158.113 o
-6 5 3 25.020 20.630 3.526 167.043 o
-6 5 4 75.579 84.968 11.296 17.762 o
-6 5 5 39.054 39.392 4.867 85.369 o
-6 5 6 4.337 3.248 2.865 314.563 o
-6 5 7 39.238 42.866 4.678 89.279 o
-6 5 8 87.294 88.352 6.167 39.701 o
-6 5 9 89.383 88.328 8.983 24.264 o
-6 5 10 19.016 21.672 3.499 177.870 o
-6 5 11 31.434 34.198 5.682 70.789 o
-6 5 12 48.122 58.380 6.934 44.812 o
-6 5 13 73.067 63.533 7.088 38.305 o
-6 5 14 17.907 25.079 6.423 61.193 o
-6 5 15 30.530 26.492 5.801 69.861 o
-6 5 16 24.291 24.077 10.853 22.293 o
-6 5 17 6.166 8.731 4.924 108.359 o
-6 6 1 32.798 36.687 3.473 145.763 o
-6 6 2 20.712 17.917 2.810 249.320 o
-6 6 3 18.329 24.823 4.848 101.890 o
-6 6 4 14.826 11.860 3.991 152.593 o
-6 6 5 45.573 60.598 5.972 56.792 o
-6 6 6 29.767 26.863 4.505 106.896 o
-6 6 7 40.963 53.291 5.181 73.498 o
-6 6 8 52.500 60.925 7.618 37.676 o
-6 6 9 8.083 6.221 5.164 98.603 o
-6 6 10 14.783 15.123 3.410 198.554 o
-6 6 11 91.841 94.016 6.003 39.123 o
-6 6 12 15.938 14.479 6.866 55.071 o
-6 6 13 93.121 104.587 10.964 17.362 o
-6 6 14 279.955 310.685 35.217 1.798 o
-6 6 15 185.922 220.547 23.921 3.862 o
-6 6 16 86.476 86.148 21.484 5.527 o
-6 6 17 81.722 79.944 30.233 2.886 o
-6 7 1 1.438 4.831 2.269 501.798 o
-6 7 2 16.557 16.423 5.980 71.234 o
-6 7 3 64.741 63.026 6.622 43.970 o
-6 7 4 21.281 30.647 5.105 90.264 o
-6 7 5 70.728 77.983 7.022 37.920 o
-6 7 6 38.785 42.049 4.889 84.195 o
-6 7 7 11.211 11.829 3.418 206.662 o
-6 7 8 11.310 11.405 3.276 222.966 o
-6 7 9 31.459 34.166 5.547 73.692 o
-6 7 10 7.872 8.734 3.197 242.743 o
-6 7 11 9.108 3.206 4.097 154.177 o
-6 7 12 27.340 26.543 9.389 29.247 o
-6 7 13 7.600 1.894 4.540 127.749 o
-6 7 14 51.467 61.105 19.934 6.603 o
-6 7 15 139.543 147.387 14.840 9.306 o
-6 7 16 413.264 423.708 17.137 3.264 o
-6 8 1 29.906 29.974 4.345 111.791 o
-6 8 2 70.083 80.709 7.598 33.826 o
-6 8 3 9.295 8.855 6.755 58.074 o
-6 8 4 28.296 32.010 7.974 39.412 o
-6 8 5 189.870 213.949 12.957 9.077 o
-6 8 6 55.878 77.731 10.757 20.389 o
-6 8 7 37.556 37.829 4.708 91.115 o
-6 8 8 94.862 95.815 8.071 27.105 o
-6 8 9 136.421 148.557 8.101 20.025 o
-6 8 10 53.760 58.006 6.560 47.626 o
-6 8 11 52.723 63.532 7.183 41.111 o
-6 8 12 1.636 -3.285 2.822 336.442 o
-6 8 13 10.933 11.772 5.206 95.156 o
-6 8 14 3.312 2.997 4.687 121.729 o
-6 8 15 94.409 89.183 8.960 23.873 o
-6 8 16 109.413 93.911 10.631 17.617 o
-6 9 1 19.163 15.886 4.510 118.116 o
-6 9 2 70.280 72.219 8.195 30.739 o
-6 9 3 48.247 47.796 6.012 57.347 o
-6 9 4 19.217 27.971 5.045 93.762 o
-6 9 5 7.841 12.237 9.524 29.558 o
-6 9 6 4.182 5.196 3.454 218.638 o
-6 9 7 16.486 15.722 4.162 138.384 o
-6 9 8 39.710 42.289 5.129 77.856 o
-6 9 9 60.296 57.983 8.990 28.093 o
-6 9 10 95.020 103.924 6.764 32.870 o
-6 9 11 39.496 35.966 3.976 114.803 o
-6 9 12 21.189 27.951 4.099 131.822 o
-6 9 13 62.211 62.952 9.879 23.668 o
-6 9 14 47.398 39.740 6.810 48.144 o
-6 9 15 109.357 110.735 34.663 2.178 o
-6 10 1 99.630 100.209 8.565 24.366 o
-6 10 2 41.506 41.354 5.896 62.238 o
-6 10 3 51.559 50.972 6.217 53.135 o
-6 10 4 23.111 30.963 5.534 77.638 o
-6 10 5 39.743 46.336 6.171 57.634 o
-6 10 6 71.095 78.600 11.407 17.786 o
-6 10 7 167.517 182.625 14.750 8.500 o
-6 10 8 25.705 22.168 4.755 101.826 o
-6 10 9 0.149 1.046 3.230 259.106 o
-6 10 10 72.273 80.972 8.897 26.487 o
-6 10 11 20.862 18.348 6.426 61.226 o
-6 10 12 14.424 18.792 8.031 40.678 o
-6 10 13 110.218 113.777 26.911 3.524 o
-6 10 14 22.896 23.286 7.863 41.427 o
-6 11 1 66.125 67.284 7.123 38.931 o
-6 11 2 105.819 105.963 8.607 23.348 o
-6 11 3 9.154 0.276 4.095 155.409 o
-6 11 4 119.548 126.930 9.299 19.285 o
-6 11 5 95.479 114.890 9.047 22.374 o
-6 11 6 105.529 108.728 8.567 23.383 o
-6 11 7 74.602 86.102 7.714 32.093 o
-6 11 8 58.759 74.012 6.473 45.521 o
-6 11 9 114.790 119.502 17.204 7.849 o
-6 11 10 37.779 34.511 6.274 58.124 o
-6 11 11 23.264 26.456 8.504 35.570 o
-6 11 12 59.217 53.965 12.052 16.947 o
-6 11 13 62.384 60.500 18.605 7.479 o
-6 12 1 259.366 278.293 13.400 6.664 o
-6 12 2 83.320 87.607 8.126 28.675 o
-6 12 3 71.501 88.102 8.749 26.913 o
-6 12 4 210.184 235.784 11.852 9.094 o
-6 12 5 396.965 441.986 21.263 2.774 o
-6 12 6 0.002 1.560 3.592 209.569 o
-6 12 7 11.727 -0.447 3.778 178.770 o
-6 12 8 71.910 85.715 6.949 37.527 o
-6 12 9 55.819 70.561 6.336 48.060 o
-6 12 10 20.020 15.236 4.530 116.793 o
-6 12 11 0.508 -5.079 2.622 392.878 o
-6 13 1 14.471 15.290 4.848 106.382 o
-6 13 2 75.645 88.243 12.182 15.578 o
-6 13 3 107.122 105.937 13.843 11.579 o
-6 13 4 106.094 112.156 9.099 21.448 o
-6 13 5 8.434 4.737 6.423 64.496 o
-6 13 6 13.671 8.860 4.253 138.189 o
-6 13 7 5.362 0.762 5.426 90.933 o
-6 13 8 103.615 108.375 8.457 23.972 o
-6 13 9 23.702 28.311 4.939 94.879 o
-6 13 10 54.030 54.038 6.471 49.032 o
-6 14 1 31.632 34.429 6.012 64.218 o
-6 14 2 3.055 6.474 4.363 139.296 o
-6 14 3 41.596 42.942 6.977 47.023 o
-6 14 4 54.043 58.417 9.967 23.930 o
-6 14 5 17.060 14.674 4.895 103.366 o
-6 14 6 81.829 76.793 9.302 24.116 o
-6 14 7 30.592 27.147 5.747 70.868 o
-5 -17 -3 10.063 20.820 8.638 35.510 o
-5 -17 -2 19.929 19.600 6.423 61.332 o
-5 -17 -1 237.771 251.389 14.410 6.801 o
-5 -17 0 20.579 14.130 5.702 77.049 o
-5 -16 -5 0.503 2.000 5.475 90.265 o
-5 -16 -4 4.712 3.183 5.231 97.606 o
-5 -16 -3 51.885 45.455 7.158 43.053 o
-5 -16 -2 63.637 64.179 8.055 32.857 o
-5 -16 -1 53.261 41.524 6.968 45.083 o
-5 -16 0 97.817 103.816 7.568 28.479 o
-5 -15 -7 123.037 126.854 13.954 10.822 o
-5 -15 -6 18.515 3.072 5.320 90.234 o
-5 -15 -5 31.078 26.349 6.102 63.837 o
-5 -15 -4 24.868 36.260 6.801 52.895 o
-5 -15 -3 8.505 11.835 7.974 41.920 o
-5 -15 -2 12.671 9.197 5.088 99.217 o
-5 -15 -1 25.043 17.325 7.088 50.447 o
-5 -15 0 0.480 0.999 3.120 276.978 o
-5 -14 -9 34.134 25.380 6.655 54.252 o
-5 -14 -8 121.437 107.671 9.967 18.146 o
-5 -14 -7 54.480 45.334 7.199 42.226 o
-5 -14 -6 13.393 26.142 6.866 54.611 o
-5 -14 -5 21.916 16.606 5.788 74.215 o
-5 -14 -4 3.153 2.281 5.980 75.281 o
-5 -14 -3 44.066 40.583 11.407 19.465 o
-5 -14 -2 2.589 -2.689 4.352 142.043 o
-5 -14 -1 28.313 18.605 5.638 75.476 o
-5 -14 0 29.001 22.394 3.902 136.930 o
-5 -13 -10 42.347 41.111 16.501 9.650 o
-5 -13 -9 3.310 0.390 10.299 25.533 o
-5 -13 -8 107.661 97.736 9.270 21.362 o
-5 -13 -7 19.241 16.735 5.612 79.351 o
-5 -13 -6 24.012 17.294 5.715 75.237 o
-5 -13 -5 94.422 79.122 8.194 27.558 o
-5 -13 -4 6.863 6.845 7.531 47.213 o
-5 -13 -3 221.512 211.450 18.273 5.527 o
-5 -13 -2 5.159 2.916 5.537 87.186 o
-5 -13 -1 50.995 44.831 9.192 28.278 o
-5 -13 0 89.448 82.647 7.705 30.356 o
-5 -12 -11 35.113 34.903 7.199 46.269 o
-5 -12 -10 9.788 16.390 5.738 78.750 o
-5 -12 -9 62.304 74.289 19.602 6.734 o
-5 -12 -8 3.688 10.078 5.325 93.594 o
-5 -12 -7 27.491 21.047 7.752 42.193 o
-5 -12 -6 20.132 24.829 5.715 75.272 o
-5 -12 -5 130.328 115.759 9.153 19.274 o
-5 -12 -4 150.990 141.091 10.009 15.357 o
-5 -12 -3 41.666 46.100 6.578 51.517 o
-5 -12 -2 490.815 503.930 17.614 2.558 o
-5 -12 -1 3.925 9.302 4.087 156.577 o
-5 -12 0 95.349 92.076 5.514 41.879 o
-5 -11 -12 92.012 85.770 11.407 16.773 o
-5 -11 -11 319.668 347.787 16.129 4.508 o
-5 -11 -10 23.707 22.931 5.834 71.752 o
-5 -11 -9 6.888 11.681 5.074 101.467 o
-5 -11 -8 119.785 125.798 12.182 13.405 o
-5 -11 -7 33.280 36.916 6.173 60.616 o
-5 -11 -6 56.347 59.366 7.420 38.823 o
-5 -11 -5 27.631 33.568 16.612 9.651 o
-5 -11 -4 49.633 44.107 6.398 52.188 o
-5 -11 -3 59.638 64.687 19.934 6.557 o
-5 -11 -2 118.042 103.335 8.352 23.162 o
-5 -11 -1 113.280 112.903 6.672 29.516 o
-5 -11 0 123.905 131.649 9.079 19.344 o
-5 -10 -13 20.856 14.773 5.161 92.229 o
-5 -10 -12 4.969 -0.349 6.977 55.372 o
-5 -10 -11 84.166 97.862 13.178 13.263 o
-5 -10 -10 131.358 119.085 13.843 10.851 o
-5 -10 -9 26.704 26.441 5.834 70.349 o
-5 -10 -8 11.136 6.806 4.602 121.360 o
-5 -10 -7 27.244 18.611 5.402 81.799 o
-5 -10 -6 4.718 6.423 4.430 134.359 o
-5 -10 -5 13.121 16.960 8.860 33.741 o
-5 -10 -4 4.406 10.188 4.385 136.101 o
-5 -10 -3 53.881 67.901 6.958 42.556 o
-5 -10 -2 1.577 -1.164 3.658 201.309 o
-5 -10 -1 1.969 5.111 3.165 262.821 o
-5 -10 0 22.784 18.360 2.939 227.072 o
-5 -9 -14 20.341 18.373 4.940 99.154 o
-5 -9 -13 66.547 66.649 5.660 53.171 o
-5 -9 -12 64.436 63.228 5.527 56.114 o
-5 -9 -11 265.757 248.391 10.704 8.147 o
-5 -9 -10 35.085 22.080 4.400 108.667 o
-5 -9 -9 52.910 59.333 5.805 57.030 o
-5 -9 -8 6.017 4.041 5.181 98.948 o
-5 -9 -7 49.894 49.040 8.306 33.619 o
-5 -9 -6 50.017 47.525 8.084 35.275 o
-5 -9 -5 42.944 42.060 5.927 61.165 o
-5 -9 -4 42.838 44.501 7.641 39.979 o
-5 -9 -3 16.053 7.974 5.759 77.693 o
-5 -9 -2 37.440 35.335 5.537 71.418 o
-5 -9 -1 44.938 41.081 3.627 119.307 o
-5 -9 0 12.174 7.837 2.463 366.220 o
-5 -8 -14 46.641 48.317 5.754 61.734 o
-5 -8 -13 76.382 77.453 6.001 45.111 o
-5 -8 -12 7.701 0.467 3.089 268.141 o
-5 -8 -11 23.696 16.898 4.367 121.091 o
-5 -8 -10 19.908 10.827 3.895 154.398 o
-5 -8 -9 10.369 12.098 3.768 174.279 o
-5 -8 -8 86.903 83.483 11.742 16.245 o
-5 -8 -7 21.235 16.840 3.752 159.035 o
-5 -8 -6 98.926 97.500 11.861 15.265 o
-5 -8 -5 54.390 56.295 5.300 64.650 o
-5 -8 -4 35.229 34.102 5.361 76.421 o
-5 -8 -3 27.267 27.506 4.775 98.597 o
-5 -8 -2 108.970 104.224 19.159 6.615 o
-5 -8 -1 7.506 1.936 3.357 228.231 o
-5 -8 0 6.782 2.769 2.302 460.257 o
-5 -7 -15 33.048 36.476 5.039 84.886 o
-5 -7 -14 8.227 8.140 5.499 86.992 o
-5 -7 -13 23.660 21.313 4.156 129.662 o
-5 -7 -12 106.205 104.421 6.621 31.621 o
-5 -7 -11 108.864 92.413 6.026 35.361 o
-5 -7 -10 147.072 149.319 11.233 13.379 o
-5 -7 -9 65.873 67.605 5.864 50.891 o
-5 -7 -8 18.613 20.591 6.994 52.403 o
-5 -7 -7 169.795 179.977 8.296 15.845 o
-5 -7 -6 3.086 5.848 3.110 268.848 o
-5 -7 -5 187.236 199.737 8.916 13.386 o
-5 -7 -4 13.331 11.389 3.142 235.390 o
-5 -7 -3 15.396 12.142 3.153 228.511 o
-5 -7 -2 242.765 231.436 10.490 9.151 o
-5 -7 -1 113.871 112.098 7.577 25.863 o
-5 -7 0 68.096 59.629 3.786 82.916 o
-5 -6 -15 48.035 49.667 5.786 60.524 o
-5 -6 -14 15.953 8.300 3.734 172.624 o
-5 -6 -13 223.715 227.617 9.131 10.857 o
-5 -6 -12 46.590 42.002 4.593 87.044 o
-5 -6 -11 61.524 59.367 5.039 65.016 o
-5 -6 -10 330.496 359.932 11.765 5.396 o
-5 -6 -9 155.868 157.061 8.450 17.368 o
-5 -6 -8 16.075 15.369 3.580 180.556 o
-5 -6 -7 15.789 9.718 3.181 226.926 o
-5 -6 -6 27.832 25.161 3.838 140.185 o
-5 -6 -5 10.385 11.330 4.863 108.620 o
-5 -6 -4 24.180 24.172 3.724 152.231 o
-5 -6 -3 1.606 0.615 2.442 445.890 o
-5 -6 -2 153.165 169.149 7.237 19.462 o
-5 -6 -1 137.165 134.832 5.642 27.661 o
-5 -6 0 420.871 420.290 9.181 4.294 o
-5 -5 -15 8.119 6.479 3.695 186.769 o
-5 -5 -14 18.538 18.798 5.722 76.457 o
-5 -5 -13 11.744 15.025 3.708 175.824 o
-5 -5 -12 16.560 12.234 3.667 174.790 o
-5 -5 -11 40.965 34.690 4.124 108.494 o
-5 -5 -10 13.980 13.943 3.465 195.501 o
-5 -5 -9 109.156 110.471 6.125 32.959 o
-5 -5 -8 225.554 238.982 9.194 10.513 o
-5 -5 -7 109.127 102.382 9.723 19.750 o
-5 -5 -6 77.769 78.196 10.752 19.335 o
-5 -5 -5 18.020 16.312 3.192 213.554 o
-5 -5 -4 185.275 178.231 7.365 16.195 o
-5 -5 -3 58.104 57.709 4.718 72.612 o
-5 -5 -2 115.763 122.512 6.471 29.183 o
-5 -5 -1 166.832 166.012 5.115 22.331 o
-5 -5 0 102.232 104.143 4.266 46.561 o
-5 -4 -16 26.956 15.654 4.098 132.218 o
-5 -4 -15 53.422 48.695 5.166 69.064 o
-5 -4 -14 9.701 11.915 4.476 127.252 o
-5 -4 -13 3.780 3.540 3.550 208.988 o
-5 -4 -12 20.549 14.972 3.595 172.952 o
-5 -4 -11 26.270 27.700 3.852 139.767 o
-5 -4 -10 84.288 78.701 5.305 48.966 o
-5 -4 -9 27.562 26.811 3.595 153.813 o
-5 -4 -8 130.524 126.914 6.129 27.754 o
-5 -4 -7 195.603 216.386 17.017 6.364 o
-5 -4 -6 5.327 6.713 2.821 315.663 o
-5 -4 -5 0.389 2.381 2.702 366.729 o
-5 -4 -4 13.886 10.530 2.957 260.587 o
-5 -4 -3 74.959 75.303 5.204 53.901 o
-5 -4 -2 391.720 402.029 10.777 4.510 o
-5 -4 -1 85.810 83.250 4.161 58.926 o
-5 -4 0 17.186 19.766 2.265 349.424 o
-5 -3 -16 21.991 24.074 4.529 112.491 o
-5 -3 -15 11.105 14.588 4.604 119.138 o
-5 -3 -14 85.020 82.483 5.901 43.006 o
-5 -3 -13 31.819 32.962 4.281 111.501 o
-5 -3 -12 18.439 17.098 3.566 176.920 o
-5 -3 -11 32.699 40.882 4.312 106.250 o
-5 -3 -10 28.166 31.863 5.713 71.618 o
-5 -3 -9 34.164 41.097 4.004 116.508 o
-5 -3 -8 90.034 96.073 10.407 19.207 o
-5 -3 -7 39.804 46.789 4.923 81.475 o
-5 -3 -6 12.079 15.015 3.142 234.110 o
-5 -3 -5 48.054 48.699 4.299 91.296 o
-5 -3 -4 61.855 59.189 4.645 71.417 o
-5 -3 -3 67.140 67.186 7.274 37.590 o
-5 -3 -2 28.624 30.857 3.448 158.374 o
-5 -3 -1 107.569 99.207 4.985 40.954 o
-5 -3 0 123.434 124.476 4.248 36.816 o
-5 -2 -16 156.314 158.041 12.340 11.416 o
-5 -2 -15 86.176 81.659 6.682 37.068 o
-5 -2 -14 30.458 31.614 4.238 114.983 o
-5 -2 -13 3.216 2.459 3.034 285.454 o
-5 -2 -12 57.198 56.557 4.886 70.362 o
-5 -2 -11 4.580 2.619 3.250 247.327 o
-5 -2 -10 45.745 45.263 6.586 50.601 o
-5 -2 -9 14.653 19.532 3.183 218.392 o
-5 -2 -8 12.921 13.660 2.705 299.684 o
-5 -2 -7 57.048 54.103 4.029 88.845 o
-5 -2 -6 1.380 1.252 2.112 591.108 o
-5 -2 -5 41.357 48.873 4.354 94.815 o
-5 -2 -4 41.942 43.308 3.967 108.991 o
-5 -2 -3 399.614 414.175 10.717 4.358 o
-5 -2 -2 12.029 8.891 2.432 371.984 o
-5 -2 -1 59.806 59.890 3.380 99.224 o
-5 -2 0 26.479 26.772 2.358 268.749 o
-5 -1 -16 89.525 88.339 17.055 8.427 o
-5 -1 -15 15.485 9.184 7.752 43.870 o
-5 -1 -14 18.680 14.357 3.642 172.386 o
-5 -1 -13 48.547 49.737 8.152 34.818 o
-5 -1 -12 27.280 27.507 3.791 142.097 o
-5 -1 -11 133.010 131.243 10.329 16.009 o
-5 -1 -10 0.779 5.397 3.621 203.395 o
-5 -1 -9 17.675 14.350 2.914 250.264 o
-5 -1 -8 9.296 8.422 2.510 367.529 o
-5 -1 -7 49.220 53.294 3.892 99.528 o
-5 -1 -6 88.730 92.133 5.818 41.422 o
-5 -1 -5 82.258 93.028 4.892 51.019 o
-5 -1 -4 92.706 89.959 4.891 47.799 o
-5 -1 -3 182.036 182.195 6.714 17.236 o
-5 -1 -2 29.774 30.379 5.124 85.705 o
-5 -1 -1 105.453 104.308 3.932 47.548 o
-5 -1 0 99.231 103.465 3.895 50.490 o
-5 0 1 5.431 4.777 1.641 831.765 o
-5 0 2 1172.450 1182.250 18.768 0.612 o
-5 0 3 934.405 948.838 14.282 0.961 o
-5 0 4 0.013 -1.474 1.424 1338.130 o
-5 0 5 85.683 87.217 4.515 54.438 o
-5 0 6 11.820 9.494 2.089 471.421 o
-5 0 7 654.507 648.707 14.377 1.820 o
-5 0 8 598.396 536.811 9.283 2.469 o
-5 0 9 10.032 9.901 2.053 498.599 o
-5 0 10 10.153 8.734 2.694 321.612 o
-5 0 11 8.582 6.641 2.648 341.729 o
-5 0 12 11.031 6.525 2.861 290.451 o
-5 0 13 236.306 244.954 9.093 10.070 o
-5 0 14 0.241 -1.860 3.320 245.869 o
-5 0 15 3.236 5.485 4.815 114.979 o
-5 0 16 53.263 56.872 5.463 62.386 o
-5 0 17 33.480 31.784 5.090 84.490 o
-5 0 18 48.475 48.547 5.538 64.628 o
-5 0 19 26.587 21.693 10.549 23.518 o
-5 0 20 0.016 1.782 3.912 176.687 o
-5 0 21 109.354 108.876 9.315 20.669 o
-5 1 1 25.451 23.049 2.404 275.554 o
-5 1 2 164.045 159.753 5.195 22.948 o
-5 1 3 183.912 188.607 5.168 18.980 o
-5 1 4 264.853 260.000 6.132 10.383 o
-5 1 5 1503.540 1447.950 22.694 0.388 o
-5 1 6 100.957 100.192 4.655 45.014 o
-5 1 7 25.574 26.439 2.745 228.138 o
-5 1 8 28.685 28.171 2.393 252.445 o
-5 1 9 124.163 119.019 5.745 30.979 o
-5 1 10 37.731 41.058 3.612 128.943 o
-5 1 11 19.754 18.473 3.404 187.364 o
-5 1 12 2.096 2.385 2.569 397.930 o
-5 1 13 128.453 143.555 7.331 23.097 o
-5 1 14 172.410 201.024 8.902 14.176 o
-5 1 15 16.217 12.949 3.638 177.124 o
-5 1 16 2.194 -3.591 3.056 286.192 o
-5 1 17 30.714 27.712 5.644 72.969 o
-5 1 18 208.440 227.250 21.038 4.560 o
-5 1 19 61.243 54.329 7.398 38.627 o
-5 1 20 71.922 88.759 27.907 3.379 o
-5 1 21 27.710 20.065 5.558 77.361 o
-5 2 1 165.142 161.466 4.440 24.161 o
-5 2 2 5.457 4.043 1.522 949.859 o
-5 2 3 118.011 125.589 4.342 37.723 o
-5 2 4 105.512 114.995 4.795 40.410 o
-5 2 5 152.801 151.426 4.180 27.556 o
-5 2 6 396.903 394.079 7.665 4.968 o
-5 2 7 81.123 77.593 4.393 60.053 o
-5 2 8 35.841 37.683 2.774 181.480 o
-5 2 9 98.365 97.262 5.556 40.090 o
-5 2 10 9.321 14.960 2.331 396.151 o
-5 2 11 33.264 33.711 4.540 100.643 o
-5 2 12 261.788 277.916 9.530 8.456 o
-5 2 13 47.570 43.505 4.662 84.221 o
-5 2 14 11.204 9.255 4.009 156.122 o
-5 2 15 91.339 99.403 13.062 13.249 o
-5 2 16 1.710 2.442 3.180 263.324 o
-5 2 17 7.502 11.137 3.854 170.788 o
-5 2 18 18.065 17.977 4.757 107.440 o
-5 2 19 217.324 221.436 12.088 8.926 o
-5 2 20 9.009 17.777 12.736 16.578 o
-5 2 21 19.896 16.835 5.558 80.549 o
-5 3 1 9.921 11.397 1.722 637.059 o
-5 3 2 36.417 35.890 2.415 208.395 o
-5 3 3 56.296 59.143 3.701 95.195 o
-5 3 4 40.721 36.218 2.678 177.467 o
-5 3 5 352.845 369.304 9.222 5.567 o
-5 3 6 7.383 3.936 1.512 909.247 o
-5 3 7 170.038 176.342 6.684 18.588 o
-5 3 8 130.197 123.168 5.676 29.751 o
-5 3 9 10.135 8.232 2.248 436.924 o
-5 3 10 81.222 77.480 4.014 64.582 o
-5 3 11 17.702 22.589 2.849 246.373 o
-5 3 12 66.621 65.166 6.254 46.867 o
-5 3 13 10.440 11.117 3.999 156.630 o
-5 3 14 68.635 66.213 6.537 43.531 o
-5 3 15 84.907 89.046 19.269 6.772 o
-5 3 16 2.101 0.020 3.733 192.872 o
-5 3 17 152.739 174.779 16.833 7.296 o
-5 3 18 43.215 56.940 13.178 14.693 o
-5 3 19 56.191 61.243 7.466 38.328 o
-5 3 20 7.881 8.926 4.957 106.253 o
-5 3 21 19.315 13.697 5.369 86.601 o
-5 4 1 64.269 68.756 4.426 71.025 o
-5 4 2 310.252 305.127 8.360 7.289 o
-5 4 3 13.095 12.816 2.645 311.709 o
-5 4 4 279.683 274.687 6.198 9.471 o
-5 4 5 7.592 9.811 1.759 665.249 o
-5 4 6 174.707 175.580 5.293 20.489 o
-5 4 7 50.516 50.501 5.691 61.020 o
-5 4 8 46.587 46.633 4.035 100.845 o
-5 4 9 28.923 32.313 2.936 193.180 o
-5 4 10 76.585 72.404 5.147 54.474 o
-5 4 11 8.751 13.024 2.430 379.012 o
-5 4 12 40.424 43.330 4.418 95.745 o
-5 4 13 131.814 149.368 8.895 18.524 o
-5 4 14 200.160 223.061 36.213 1.866 o
-5 4 15 97.624 99.303 8.102 26.456 o
-5 4 16 131.207 158.811 18.716 6.461 o
-5 4 17 100.406 109.060 26.025 3.782 o
-5 4 18 2.487 -5.776 8.306 39.253 o
-5 4 19 85.460 72.978 13.621 12.791 o
-5 4 20 68.680 61.310 10.299 21.729 o
-5 5 1 35.852 33.505 3.422 146.316 o
-5 5 2 74.793 71.710 4.686 60.923 o
-5 5 3 252.537 247.090 6.020 11.290 o
-5 5 4 40.880 38.128 2.723 172.049 o
-5 5 5 33.853 33.155 2.491 214.930 o
-5 5 6 30.358 36.707 3.942 125.466 o
-5 5 7 33.630 30.902 5.193 81.918 o
-5 5 8 46.272 44.008 4.024 102.649 o
-5 5 9 143.442 153.164 6.675 22.584 o
-5 5 10 1.037 5.453 2.060 603.385 o
-5 5 11 34.841 41.317 3.999 115.919 o
-5 5 12 71.349 75.814 4.886 59.030 o
-5 5 13 79.096 80.421 8.035 30.081 o
-5 5 14 13.625 16.276 4.873 105.542 o
-5 5 15 7.074 6.275 9.524 29.671 o
-5 5 16 324.366 339.019 14.490 4.914 o
-5 5 17 202.870 215.645 35.217 1.963 o
-5 5 18 200.177 253.703 28.240 2.844 o
-5 5 19 180.399 190.187 15.947 7.366 o
-5 5 20 9.766 2.762 5.270 94.808 o
-5 6 1 82.477 77.562 4.210 61.516 o
-5 6 2 0.325 3.272 1.711 887.898 o
-5 6 3 213.443 197.572 7.354 13.699 o
-5 6 4 139.516 129.581 4.461 31.551 o
-5 6 5 63.132 60.319 4.871 66.683 o
-5 6 6 136.917 142.656 11.228 13.954 o
-5 6 7 130.374 130.843 6.654 25.723 o
-5 6 8 257.116 261.825 8.673 9.302 o
-5 6 9 40.926 39.098 4.017 110.296 o
-5 6 10 28.070 28.930 4.348 113.616 o
-5 6 11 23.814 22.998 2.827 229.917 o
-5 6 12 30.151 36.379 3.296 160.719 o
-5 6 13 68.214 61.630 7.844 33.812 o
-5 6 14 34.499 50.928 16.833 9.305 o
-5 6 15 4.338 7.411 4.301 142.211 o
-5 6 16 89.930 103.744 9.524 21.663 o
-5 6 17 45.948 46.161 16.944 9.123 o
-5 6 18 31.562 28.988 8.638 33.835 o
-5 6 19 235.624 261.476 13.777 7.066 o
-5 6 20 76.574 75.313 8.413 28.687 o
-5 7 1 70.474 72.665 7.326 36.215 o
-5 7 2 7.418 11.710 2.837 297.973 o
-5 7 3 354.510 343.662 7.343 6.161 o
-5 7 4 44.978 50.139 4.006 101.582 o
-5 7 5 109.899 122.668 6.573 29.695 o
-5 7 6 44.659 40.519 4.188 100.512 o
-5 7 7 49.693 68.535 11.671 18.035 o
-5 7 8 5.360 1.734 4.342 140.684 o
-5 7 9 19.817 29.315 4.143 130.188 o
-5 7 10 21.191 27.107 3.057 207.619 o
-5 7 11 365.197 369.736 9.072 5.396 o
-5 7 12 143.562 156.541 10.149 15.099 o
-5 7 13 78.737 77.218 7.812 31.568 o
-5 7 14 216.833 235.674 17.055 5.967 o
-5 7 15 24.009 27.101 5.652 75.168 o
-5 7 16 39.496 46.330 7.309 43.514 o
-5 7 17 1.598 3.416 8.195 40.284 o
-5 7 18 3.130 10.039 12.846 16.389 o
-5 7 19 23.666 28.187 6.413 59.888 o
-5 8 1 73.585 66.192 3.897 74.512 o
-5 8 2 137.347 141.538 5.138 28.638 o
-5 8 3 16.021 16.558 3.615 176.815 o
-5 8 4 10.818 15.115 3.396 206.894 o
-5 8 5 47.657 51.421 4.752 79.660 o
-5 8 6 3.986 1.304 2.542 400.409 o
-5 8 7 74.078 81.743 6.418 41.574 o
-5 8 8 59.541 64.335 5.246 61.647 o
-5 8 9 122.346 139.338 8.713 20.098 o
-5 8 10 144.561 158.802 7.481 20.245 o
-5 8 11 4.319 3.037 3.165 260.299 o
-5 8 12 0.592 -1.538 2.430 456.894 o
-5 8 13 7.307 6.218 4.001 161.563 o
-5 8 14 7.234 7.977 2.999 275.237 o
-5 8 15 22.979 23.790 4.141 129.876 o
-5 8 16 163.047 171.292 10.855 12.778 o
-5 8 17 18.914 19.316 5.980 70.314 o
-5 8 18 230.276 277.933 14.004 6.900 o
-5 8 19 111.501 95.549 9.132 21.576 o
-5 9 1 104.613 117.672 5.157 38.239 o
-5 9 2 60.447 60.692 4.380 76.634 o
-5 9 3 146.941 150.532 8.620 17.938 o
-5 9 4 42.306 53.617 4.951 77.647 o
-5 9 5 111.637 103.607 6.671 30.539 o
-5 9 6 49.062 55.350 5.027 72.159 o
-5 9 7 25.929 25.255 3.938 136.875 o
-5 9 8 129.441 137.569 8.712 19.594 o
-5 9 9 22.336 18.968 3.662 162.502 o
-5 9 10 70.939 79.073 11.171 18.423 o
-5 9 11 40.254 43.763 3.884 113.435 o
-5 9 12 9.222 7.250 2.512 370.352 o
-5 9 13 24.343 22.611 3.184 193.810 o
-5 9 14 5.324 4.081 2.873 308.860 o
-5 9 15 86.200 87.250 15.084 10.554 o
-5 9 16 13.678 20.579 13.843 14.001 o
-5 9 17 20.060 23.466 5.818 73.079 o
-5 9 18 235.578 266.366 22.038 3.978 o
-5 10 1 52.879 49.870 3.671 103.970 o
-5 10 2 3.516 1.631 3.140 267.324 o
-5 10 3 127.532 108.985 7.657 24.155 o
-5 10 4 17.627 19.135 6.755 56.208 o
-5 10 5 3.697 2.831 3.005 289.256 o
-5 10 6 117.267 119.898 12.512 13.063 o
-5 10 7 63.793 69.443 5.683 53.346 o
-5 10 8 64.488 76.239 5.837 50.293 o
-5 10 9 5.267 5.775 3.162 256.167 o
-5 10 10 38.802 46.921 5.855 62.906 o
-5 10 11 34.152 37.962 5.403 75.110 o
-5 10 12 85.414 72.022 7.076 35.464 o
-5 10 13 229.788 260.410 13.203 7.490 o
-5 10 14 118.973 118.857 10.030 17.805 o
-5 10 15 42.978 47.474 8.231 34.968 o
-5 10 16 31.215 31.777 5.666 71.621 o
-5 10 17 1.175 -0.339 4.983 108.964 o
-5 10 18 26.307 21.916 8.860 32.858 o
-5 11 1 145.542 155.219 7.309 20.718 o
-5 11 2 3.390 3.723 3.765 186.640 o
-5 11 3 50.326 53.515 5.907 57.348 o
-5 11 4 138.740 158.324 9.198 17.081 o
-5 11 5 361.840 403.102 12.187 4.608 o
-5 11 6 145.875 167.264 12.676 11.200 o
-5 11 7 0.897 0.853 3.116 277.116 o
-5 11 8 11.855 15.163 3.683 177.782 o
-5 11 9 249.643 267.887 15.061 6.187 o
-5 11 10 50.196 54.621 5.493 63.534 o
-5 11 11 46.231 55.663 4.499 85.075 o
-5 11 12 22.606 25.457 3.557 164.766 o
-5 11 13 51.132 52.484 7.385 40.484 o
-5 11 14 20.361 23.637 3.482 175.398 o
-5 11 15 45.689 40.925 4.762 83.713 o
-5 11 16 17.110 24.690 5.822 73.640 o
-5 11 17 79.186 74.652 8.300 29.013 o
-5 12 1 98.330 97.483 7.663 28.397 o
-5 12 2 69.251 60.791 8.417 30.232 o
-5 12 3 36.791 36.811 5.215 78.534 o
-5 12 4 166.168 173.256 9.729 14.127 o
-5 12 5 99.400 120.438 8.461 23.777 o
-5 12 6 209.096 217.704 9.520 11.326 o
-5 12 7 54.702 64.213 5.764 56.187 o
-5 12 8 107.293 118.405 12.812 12.925 o
-5 12 9 285.360 297.970 10.821 7.047 o
-5 12 10 86.928 92.261 13.968 12.007 o
-5 12 11 1.814 -0.330 2.540 412.996 o
-5 12 12 164.481 191.351 14.961 8.311 o
-5 12 13 113.908 121.606 6.526 29.329 o
-5 12 14 82.786 92.700 5.749 43.453 o
-5 12 15 26.780 30.490 7.118 48.854 o
-5 12 16 2.787 6.601 8.760 35.172 o
-5 13 1 302.436 316.485 12.978 5.797 o
-5 13 2 98.728 99.800 8.032 26.596 o
-5 13 3 240.334 262.443 11.593 8.127 o
-5 13 4 161.275 181.552 10.162 13.557 o
-5 13 5 60.751 81.615 18.384 7.592 o
-5 13 6 9.816 9.236 3.889 166.561 o
-5 13 7 317.297 353.291 14.778 4.840 o
-5 13 8 335.105 373.616 12.277 5.110 o
-5 13 9 83.100 87.488 6.839 36.051 o
-5 13 10 29.622 31.791 4.756 96.495 o
-5 13 11 32.943 34.637 4.213 112.467 o
-5 13 12 60.244 59.815 4.853 68.551 o
-5 13 13 9.530 8.165 4.220 143.607 o
-5 13 14 50.949 53.784 4.779 76.511 o
-5 13 15 28.579 26.513 3.913 134.533 o
-5 14 1 16.104 18.008 4.299 130.078 o
-5 14 2 18.263 8.286 3.882 158.529 o
-5 14 3 91.486 93.302 7.875 28.554 o
-5 14 4 64.039 60.831 6.704 43.584 o
-5 14 5 187.113 194.986 10.725 11.486 o
-5 14 6 177.564 196.566 10.607 11.958 o
-5 14 7 87.921 95.963 7.812 29.137 o
-5 14 8 112.970 104.414 15.370 9.644 o
-5 14 9 2.223 3.489 3.361 234.697 o
-5 14 10 8.275 7.507 3.830 173.841 o
-5 14 11 10.285 12.966 3.249 226.746 o
-5 14 12 14.569 17.776 3.663 173.990 o
-5 14 13 63.503 69.865 5.502 55.583 o
-5 14 14 20.993 18.707 5.927 71.022 o
-5 15 1 106.927 104.383 8.480 23.762 o
-5 15 2 35.071 36.886 7.531 42.589 o
-5 15 3 111.000 110.314 8.546 22.863 o
-5 15 4 169.121 178.462 10.470 12.860 o
-5 15 5 61.479 61.590 6.811 43.039 o
-5 15 6 10.910 5.936 4.054 154.598 o
-5 15 7 29.258 15.018 4.548 109.779 o
-5 15 8 85.831 85.629 7.784 30.221 o
-5 15 9 53.712 54.064 5.945 55.677 o
-5 15 10 25.644 32.885 5.143 86.540 o
-5 15 11 97.624 104.954 12.116 14.672 o
-5 15 12 2.183 5.504 3.092 274.161 o
-5 16 1 27.968 29.580 5.587 74.892 o
-5 16 2 111.642 120.006 8.939 21.155 o
-5 16 3 20.710 20.202 4.993 96.670 o
-5 16 4 11.065 3.339 3.889 168.274 o
-5 16 5 13.637 20.242 4.945 101.768 o
-5 16 6 3.287 -0.926 9.081 32.828 o
-5 16 7 35.589 31.050 8.860 31.917 o
-5 16 8 17.285 13.985 4.784 107.845 o
-5 16 9 67.727 56.267 6.645 43.840 o
-5 16 10 82.195 103.838 7.896 28.954 o
-5 17 1 113.350 108.867 8.875 21.669 o
-5 17 2 16.445 12.939 4.668 113.536 o
-5 17 3 68.399 74.720 11.517 17.674 o
-5 17 4 22.191 21.419 8.527 35.637 o
-5 17 5 3.825 0.099 5.094 103.546 o
-5 17 6 14.036 12.625 7.309 49.144 o
-5 17 7 41.190 29.281 5.654 68.779 o
-4 -19 -4 92.275 79.070 10.299 19.879 o
-4 -19 -3 71.958 59.337 7.826 33.582 o
-4 -19 -2 58.617 55.677 6.738 44.955 o
-4 -19 -1 90.609 81.489 6.061 40.496 o
-4 -19 0 15.410 20.015 4.344 127.475 o
-4 -18 -7 76.439 72.748 16.058 9.653 o
-4 -18 -6 46.499 32.938 6.968 47.141 o
-4 -18 -5 47.510 42.450 7.361 42.056 o
-4 -18 -4 40.649 51.766 7.356 42.446 o
-4 -18 -3 0.617 2.735 5.754 81.652 o
-4 -18 -2 3.553 7.406 3.674 193.584 o
-4 -18 -1 275.270 272.374 9.536 8.154 o
-4 -18 0 45.637 37.785 4.565 89.818 o
-4 -17 -9 32.184 33.577 6.843 51.240 o
-4 -17 -8 59.619 44.504 7.356 40.023 o
-4 -17 -7 0.699 -6.300 7.420 49.264 o
-4 -17 -6 121.082 105.687 9.310 19.925 o
-4 -17 -5 25.506 14.793 10.299 24.783 o
-4 -17 -4 332.011 322.436 14.471 4.927 o
-4 -17 -3 39.330 31.154 4.361 103.126 o
-4 -17 -2 32.210 36.728 4.471 102.661 o
-4 -17 -1 8.234 8.244 3.482 207.264 o
-4 -17 0 108.925 102.716 6.285 32.948 o
-4 -16 -10 5.065 15.162 6.173 69.411 o
-4 -16 -9 100.871 103.605 18.937 6.820 o
-4 -16 -8 4.860 8.759 5.318 93.689 o
-4 -16 -7 6.804 4.208 5.759 80.248 o
-4 -16 -6 22.697 13.318 6.534 59.473 o
-4 -16 -5 23.715 10.908 5.402 84.562 o
-4 -16 -4 91.376 97.970 8.683 24.818 o
-4 -16 -3 14.940 12.085 3.389 203.070 o
-4 -16 -2 7.420 10.242 3.424 213.512 o
-4 -16 -1 50.065 51.608 4.721 78.884 o
-4 -16 0 0.849 -1.302 4.220 151.964 o
-4 -15 -12 85.213 77.334 9.318 23.768 o
-4 -15 -11 16.818 12.605 5.955 72.183 o
-4 -15 -10 20.534 22.356 6.312 62.939 o
-4 -15 -9 9.064 2.073 6.312 66.836 o
-4 -15 -8 70.837 70.686 7.908 32.465 o
-4 -15 -7 80.818 84.290 8.283 28.380 o
-4 -15 -6 44.844 47.522 10.299 23.319 o
-4 -15 -5 57.663 47.969 6.713 46.234 o
-4 -15 -4 0.815 0.133 3.450 227.038 o
-4 -15 -3 81.809 76.161 5.219 51.089 o
-4 -15 -2 58.694 57.570 4.737 71.974 o
-4 -15 -1 33.949 37.269 7.306 45.077 o
-4 -15 0 15.733 11.103 3.196 223.732 o
-4 -14 -13 77.806 86.690 9.765 22.301 o
-4 -14 -12 50.660 54.800 8.453 32.259 o
-4 -14 -11 78.418 77.399 8.766 26.683 o
-4 -14 -10 11.368 4.648 8.306 38.728 o
-4 -14 -9 46.050 42.864 7.863 37.760 o
-4 -14 -8 13.243 6.127 6.312 65.862 o
-4 -14 -7 5.396 1.729 4.461 133.390 o
-4 -14 -6 15.975 9.717 4.825 107.948 o
-4 -14 -5 15.386 19.712 5.325 88.250 o
-4 -14 -4 1.667 8.641 3.373 230.073 o
-4 -14 -3 162.593 154.018 6.717 20.337 o
-4 -14 -2 212.898 225.303 8.198 12.174 o
-4 -14 -1 149.825 147.880 7.300 20.677 o
-4 -14 0 73.594 79.158 7.705 32.770 o
-4 -13 -14 3.026 7.944 7.198 51.881 o
-4 -13 -13 113.325 123.330 18.937 6.641 o
-4 -13 -12 45.042 47.478 7.518 40.584 o
-4 -13 -11 61.148 65.449 15.061 11.125 o
-4 -13 -10 103.546 92.186 8.823 23.432 o
-4 -13 -9 13.281 14.739 5.318 90.100 o
-4 -13 -8 65.059 67.145 8.970 27.392 o
-4 -13 -7 15.195 18.558 5.074 96.773 o
-4 -13 -6 203.830 209.335 19.159 5.344 o
-4 -13 -5 170.726 172.517 14.618 8.640 o
-4 -13 -4 10.482 6.906 2.744 313.703 o
-4 -13 -3 34.863 28.987 3.492 147.433 o
-4 -13 -2 24.054 29.696 3.433 167.868 o
-4 -13 -1 78.932 85.206 5.043 52.262 o
-4 -13 0 22.448 23.112 3.635 161.285 o
-4 -12 -15 14.071 18.894 5.140 94.894 o
-4 -12 -14 44.237 53.775 12.403 16.473 o
-4 -12 -13 53.817 55.543 8.296 32.917 o
-4 -12 -12 38.918 37.720 7.863 38.931 o
-4 -12 -11 8.808 2.694 5.537 86.358 o
-4 -12 -10 33.641 12.684 5.245 84.647 o
-4 -12 -9 4.739 6.874 7.752 44.722 o
-4 -12 -8 275.140 287.741 12.996 6.473 o
-4 -12 -7 108.232 98.975 13.732 11.789 o
-4 -12 -6 119.916 114.494 8.683 21.441 o
-4 -12 -5 76.168 75.098 6.968 37.586 o
-4 -12 -4 14.942 13.703 2.840 270.192 o
-4 -12 -3 201.961 210.384 7.832 13.499 o
-4 -12 -2 154.569 168.015 6.384 21.137 o
-4 -12 -1 97.372 85.462 6.841 33.645 o
-4 -12 0 11.553 11.591 2.675 314.406 o
-4 -11 -16 23.783 7.974 7.974 40.934 o
-4 -11 -15 6.750 9.721 4.648 120.610 o
-4 -11 -14 68.745 75.103 6.857 39.842 o
-4 -11 -13 50.555 45.126 7.498 40.126 o
-4 -11 -12 0.562 -1.218 4.651 125.261 o
-4 -11 -11 65.473 72.347 8.638 28.814 o
-4 -11 -10 27.003 21.399 5.245 85.635 o
-4 -11 -9 79.891 66.554 7.042 37.149 o
-4 -11 -8 4.651 -2.168 4.762 118.032 o
-4 -11 -7 38.920 41.598 11.517 19.256 o
-4 -11 -6 164.362 166.163 9.774 14.343 o
-4 -11 -5 34.627 31.848 7.641 41.866 o
-4 -11 -4 2.706 1.408 2.398 454.025 o
-4 -11 -3 3.082 5.883 2.278 483.444 o
-4 -11 -2 25.777 31.682 3.199 180.141 o
-4 -11 -1 17.013 16.153 3.932 152.103 o
-4 -11 0 46.684 52.142 3.774 106.123 o
-4 -10 -16 0.115 0.414 3.410 233.080 o
-4 -10 -15 8.971 4.042 3.318 228.890 o
-4 -10 -14 6.556 5.841 3.272 237.782 o
-4 -10 -13 59.585 67.764 6.370 47.112 o
-4 -10 -12 95.452 95.993 7.152 31.400 o
-4 -10 -11 53.871 54.995 5.537 61.362 o
-4 -10 -10 6.517 6.389 3.929 167.843 o
-4 -10 -9 126.892 130.588 10.853 15.333 o
-4 -10 -8 127.114 110.500 8.388 21.841 o
-4 -10 -7 177.999 191.985 10.101 12.620 o
-4 -10 -6 26.872 28.648 4.848 96.055 o
-4 -10 -5 19.072 22.468 4.618 111.208 o
-4 -10 -4 443.726 448.540 9.665 3.851 o
-4 -10 -3 62.788 55.627 3.747 89.811 o
-4 -10 -2 125.991 120.864 5.274 32.351 o
-4 -10 -1 18.198 19.760 2.702 269.388 o
-4 -10 0 54.826 51.597 3.695 100.446 o
-4 -9 -17 12.700 14.451 3.997 153.059 o
-4 -9 -16 30.085 28.886 4.426 108.887 o
-4 -9 -15 51.302 53.193 4.965 72.761 o
-4 -9 -14 8.206 6.495 3.259 235.868 o
-4 -9 -13 33.120 33.118 4.738 94.500 o
-4 -9 -12 45.042 44.221 5.193 73.460 o
-4 -9 -11 56.325 54.661 5.940 54.848 o
-4 -9 -10 22.798 17.847 3.739 157.232 o
-4 -9 -9 75.570 77.634 5.833 46.859 o
-4 -9 -8 132.242 123.334 6.888 25.216 o
-4 -9 -7 242.427 255.977 12.387 7.714 o
-4 -9 -6 141.406 144.886 8.839 18.100 o
-4 -9 -5 2.707 9.745 3.749 185.844 o
-4 -9 -4 22.014 27.201 2.825 229.259 o
-4 -9 -3 74.102 69.585 3.954 72.140 o
-4 -9 -2 82.016 86.626 4.206 59.485 o
-4 -9 -1 17.438 17.578 2.540 302.285 o
-4 -9 0 95.867 86.976 4.403 51.270 o
-4 -8 -17 82.365 73.824 6.969 36.563 o
-4 -8 -16 26.010 22.274 4.636 106.078 o
-4 -8 -15 1.799 -1.936 2.984 300.890 o
-4 -8 -14 55.563 52.840 4.901 71.887 o
-4 -8 -13 56.124 54.780 4.799 72.977 o
-4 -8 -12 77.431 91.476 6.596 38.434 o
-4 -8 -11 122.638 111.028 6.928 27.222 o
-4 -8 -10 25.117 26.915 4.088 129.008 o
-4 -8 -9 275.885 263.603 9.242 8.399 o
-4 -8 -8 304.102 320.741 9.925 6.734 o
-4 -8 -7 56.730 53.312 4.621 76.500 o
-4 -8 -6 2.926 0.324 2.463 432.691 o
-4 -8 -5 3.032 0.846 2.370 463.835 o
-4 -8 -4 101.617 108.404 4.144 46.826 o
-4 -8 -3 18.607 21.451 2.473 299.590 o
-4 -8 -2 0.990 0.109 2.110 600.648 o
-4 -8 -1 190.742 199.568 5.838 16.955 o
-4 -8 0 4.588 5.031 2.621 367.610 o
-4 -7 -18 1.261 -1.679 3.485 222.024 o
-4 -7 -17 0.745 0.275 3.406 232.862 o
-4 -7 -16 12.951 8.912 3.517 195.992 o
-4 -7 -15 18.195 19.520 4.452 120.209 o
-4 -7 -14 39.085 26.479 3.933 121.947 o
-4 -7 -13 172.938 178.084 9.143 14.463 o
-4 -7 -12 130.385 121.167 12.500 12.636 o
-4 -7 -11 26.584 20.742 5.291 84.653 o
-4 -7 -10 191.273 190.863 8.388 14.041 o
-4 -7 -9 408.786 406.340 11.415 4.197 o
-4 -7 -8 35.934 30.356 3.704 133.894 o
-4 -7 -7 299.285 287.523 11.530 6.599 o
-4 -7 -6 426.237 431.531 11.335 3.906 o
-4 -7 -5 369.531 362.827 10.141 5.171 o
-4 -7 -4 225.053 216.535 5.345 14.186 o
-4 -7 -3 33.864 34.677 2.477 213.611 o
-4 -7 -2 223.778 222.071 5.852 13.683 o
-4 -7 -1 18.204 16.759 2.211 363.578 o
-4 -7 0 271.064 260.996 6.604 9.882 o
-4 -6 -18 14.246 10.423 3.851 164.158 o
-4 -6 -17 10.618 -0.306 4.508 128.453 o
-4 -6 -16 122.679 120.647 6.818 26.944 o
-4 -6 -15 5.356 1.013 3.004 287.675 o
-4 -6 -14 41.382 48.663 4.615 87.708 o
-4 -6 -13 138.882 136.040 6.725 24.044 o
-4 -6 -12 161.704 184.536 8.248 16.319 o
-4 -6 -11 156.787 160.777 8.054 17.906 o
-4 -6 -10 244.564 244.764 8.949 9.869 o
-4 -6 -9 17.055 13.513 3.192 218.711 o
-4 -6 -8 189.828 195.473 7.497 15.093 o
-4 -6 -7 467.461 468.410 11.894 3.335 o
-4 -6 -6 116.983 125.954 6.164 29.941 o
-4 -6 -5 190.838 200.974 7.282 15.106 o
-4 -6 -4 7.080 6.485 1.632 787.064 o
-4 -6 -3 2.970 3.883 1.738 807.707 o
-4 -6 -2 149.978 150.185 4.250 28.017 o
-4 -6 -1 117.097 119.338 5.564 33.118 o
-4 -6 0 55.125 47.208 3.056 122.236 o
-4 -5 -18 75.507 73.215 5.908 46.791 o
-4 -5 -17 3.973 5.638 3.475 216.036 o
-4 -5 -16 5.807 3.340 3.139 261.170 o
-4 -5 -15 25.945 20.753 3.789 148.113 o
-4 -5 -14 93.848 77.853 5.326 45.834 o
-4 -5 -13 103.123 101.808 10.614 17.784 o
-4 -5 -12 53.150 53.797 4.399 83.335 o
-4 -5 -11 72.370 72.485 4.910 59.010 o
-4 -5 -10 136.322 136.859 7.243 22.837 o
-4 -5 -9 78.433 87.389 6.816 37.092 o
-4 -5 -8 217.526 224.428 8.680 11.557 o
-4 -5 -7 23.490 26.117 3.366 177.004 o
-4 -5 -6 68.128 62.885 4.541 68.645 o
-4 -5 -5 167.664 166.684 6.559 19.496 o
-4 -5 -4 184.086 188.515 5.256 18.847 o
-4 -5 -3 97.401 98.818 3.439 55.877 o
-4 -5 -2 147.527 146.141 4.076 29.309 o
-4 -5 -1 77.072 77.115 3.266 77.528 o
-4 -5 0 323.160 328.097 6.465 7.231 o
-4 -4 -19 11.636 9.492 3.705 179.781 o
-4 -4 -18 1.200 6.423 3.417 226.666 o
-4 -4 -17 73.680 82.636 6.012 45.040 o
-4 -4 -16 15.009 19.034 3.794 162.470 o
-4 -4 -15 50.785 39.287 4.317 92.316 o
-4 -4 -14 13.838 11.373 3.644 180.979 o
-4 -4 -13 88.745 90.824 5.598 43.254 o
-4 -4 -12 27.406 49.787 4.412 103.414 o
-4 -4 -11 3.410 1.357 2.460 428.924 o
-4 -4 -10 73.021 74.387 6.371 43.061 o
-4 -4 -9 7.312 6.509 2.720 330.832 o
-4 -4 -8 9.349 17.011 2.919 270.057 o
-4 -4 -7 63.253 62.786 4.517 71.815 o
-4 -4 -6 180.518 186.940 6.837 16.986 o
-4 -4 -5 157.371 158.142 7.674 18.704 o
-4 -4 -4 69.654 63.229 4.336 70.933 o
-4 -4 -3 84.745 75.625 2.906 76.829 o
-4 -4 -2 80.124 73.814 3.739 69.910 o
-4 -4 -1 73.310 63.252 2.889 93.579 o
-4 -4 0 233.234 249.828 5.412 12.594 o
-4 -3 -19 18.203 15.167 4.024 145.430 o
-4 -3 -18 57.923 57.628 5.391 61.512 o
-4 -3 -17 24.428 22.388 4.040 134.488 o
-4 -3 -16 56.953 45.151 4.699 77.205 o
-4 -3 -15 10.222 9.116 4.731 115.036 o
-4 -3 -14 107.025 108.222 6.005 34.211 o
-4 -3 -13 46.409 50.719 4.378 89.701 o
-4 -3 -12 158.740 156.978 6.799 20.412 o
-4 -3 -11 2.029 1.159 2.262 513.098 o
-4 -3 -10 66.891 71.832 4.538 66.932 o
-4 -3 -9 145.913 145.838 5.896 24.755 o
-4 -3 -8 35.811 38.487 3.741 127.250 o
-4 -3 -7 310.447 296.598 8.649 7.292 o
-4 -3 -6 87.669 74.032 10.062 21.050 o
-4 -3 -5 12.516 15.332 2.719 295.634 o
-4 -3 -4 26.641 23.672 2.885 214.817 o
-4 -3 -3 123.647 116.211 3.455 41.416 o
-4 -3 -2 109.579 110.540 3.425 47.795 o
-4 -3 -1 66.851 69.414 3.911 77.869 o
-4 -3 0 31.031 31.012 2.180 259.781 o
-4 -2 -19 42.699 50.310 5.131 74.415 o
-4 -2 -18 19.143 20.799 4.104 136.972 o
-4 -2 -17 72.279 74.543 5.911 47.496 o
-4 -2 -16 61.925 72.587 5.540 55.185 o
-4 -2 -15 6.135 1.433 3.772 184.376 o
-4 -2 -14 23.108 23.407 3.571 164.596 o
-4 -2 -13 115.241 123.267 6.210 30.284 o
-4 -2 -12 54.736 59.009 4.381 80.900 o
-4 -2 -11 159.839 167.638 6.364 20.625 o
-4 -2 -10 123.833 124.245 5.332 32.209 o
-4 -2 -9 100.622 102.994 7.481 28.551 o
-4 -2 -8 107.085 100.056 8.184 25.046 o
-4 -2 -7 194.125 198.695 12.221 9.773 o
-4 -2 -6 32.600 35.520 4.888 89.579 o
-4 -2 -5 56.763 50.737 3.769 96.982 o
-4 -2 -4 27.337 31.533 3.142 181.479 o
-4 -2 -3 95.713 96.103 3.342 58.249 o
-4 -2 -2 154.285 154.153 3.858 27.766 o
-4 -2 -1 74.991 72.725 3.713 74.113 o
-4 -2 0 314.903 308.681 5.989 7.836 o
-4 -1 -19 45.726 44.189 5.073 75.656 o
-4 -1 -18 12.577 19.048 3.787 165.952 o
-4 -1 -17 54.304 47.747 8.184 34.056 o
-4 -1 -16 1.153 0.754 2.782 346.336 o
-4 -1 -15 83.199 74.759 5.351 49.545 o
-4 -1 -14 95.385 95.326 5.617 40.712 o
-4 -1 -13 89.402 87.719 5.278 46.073 o
-4 -1 -12 262.829 266.129 7.871 9.461 o
-4 -1 -11 42.929 45.944 3.753 114.154 o
-4 -1 -10 49.238 51.415 3.756 104.431 o
-4 -1 -9 177.070 184.643 7.225 16.778 o
-4 -1 -8 35.588 31.937 2.984 174.636 o
-4 -1 -7 63.568 55.457 3.534 93.991 o
-4 -1 -6 72.963 73.823 5.627 50.281 o
-4 -1 -5 415.169 410.835 11.805 4.052 o
-4 -1 -4 407.661 385.585 11.107 4.369 o
-4 -1 -3 235.650 233.778 4.706 13.374 o
-4 -1 -2 327.106 341.981 6.120 7.042 o
-4 -1 -1 246.250 243.622 7.832 10.545 o
-4 -1 0 21.051 23.500 2.845 235.330 o
-4 0 1 128.478 128.496 3.813 36.642 o
-4 0 2 242.005 229.582 5.105 12.865 o
-4 0 3 71.702 76.356 3.219 83.040 o
-4 0 4 185.283 185.937 4.527 19.839 o
-4 0 5 402.499 358.818 8.184 5.067 o
-4 0 6 20.610 27.153 3.331 184.160 o
-4 0 7 578.466 559.437 8.972 2.526 o
-4 0 8 2666.800 2503.940 31.108 0.130 o
-4 0 9 218.122 207.164 4.648 15.605 o
-4 0 10 228.282 194.359 6.302 13.893 o
-4 0 11 24.034 22.562 2.154 320.964 o
-4 0 12 0.006 12.410 5.271 96.171 o
-4 0 13 20.893 19.841 3.179 204.754 o
-4 0 14 0.692 4.666 3.651 200.595 o
-4 0 15 2.389 -2.725 2.270 511.159 o
-4 0 16 12.243 17.991 3.587 183.641 o
-4 0 17 90.536 101.428 6.637 34.619 o
-4 0 18 21.294 20.231 4.420 119.212 o
-4 0 19 6.370 6.894 3.553 203.043 o
-4 0 20 8.830 10.154 5.369 90.635 o
-4 0 21 3.415 5.420 4.410 136.541 o
-4 0 22 51.042 50.259 9.662 25.713 o
-4 0 23 3.390 9.558 5.667 82.967 o
-4 1 1 59.447 64.795 3.556 92.980 o
-4 1 2 30.706 28.320 2.182 267.307 o
-4 1 3 305.016 309.097 6.116 8.082 o
-4 1 4 78.346 89.812 3.403 70.087 o
-4 1 5 287.934 275.773 5.762 9.315 o
-4 1 6 1123.030 1071.040 17.031 0.695 o
-4 1 7 86.215 88.530 5.147 48.097 o
-4 1 8 125.197 125.592 3.755 38.208 o
-4 1 9 316.816 314.691 6.137 7.658 o
-4 1 10 42.138 44.925 2.444 176.650 o
-4 1 11 20.292 27.721 2.358 295.117 o
-4 1 12 17.621 14.440 3.408 194.328 o
-4 1 13 25.001 21.726 3.754 150.865 o
-4 1 14 17.232 12.255 2.931 252.284 o
-4 1 15 23.476 20.828 5.170 89.489 o
-4 1 16 220.122 234.596 9.112 10.876 o
-4 1 17 60.708 60.546 8.438 31.022 o
-4 1 18 50.195 45.378 5.527 64.749 o
-4 1 19 101.444 91.071 7.665 28.401 o
-4 1 20 18.460 20.590 4.584 113.659 o
-4 1 21 97.002 92.975 8.717 24.390 o
-4 1 22 30.103 34.077 6.792 52.264 o
-4 1 23 60.430 61.976 8.122 32.944 o
-4 2 1 31.444 31.032 2.161 259.926 o
-4 2 2 294.711 292.813 5.944 8.716 o
-4 2 3 579.330 558.979 9.138 2.516 o
-4 2 4 52.498 54.899 2.817 128.476 o
-4 2 5 186.651 174.588 4.497 20.371 o
-4 2 6 859.537 797.490 13.652 1.187 o
-4 2 7 0.105 0.284 1.439 1301.720 o
-4 2 8 165.896 163.527 4.367 24.033 o
-4 2 9 542.056 508.634 9.401 2.864 o
-4 2 10 304.754 285.256 7.090 8.130 o
-4 2 11 9.662 6.201 1.728 679.177 o
-4 2 12 17.907 28.171 2.685 257.716 o
-4 2 13 106.394 104.901 8.686 23.072 o
-4 2 14 20.704 20.869 3.496 176.001 o
-4 2 15 50.246 49.315 4.806 77.615 o
-4 2 16 274.300 275.508 9.909 7.964 o
-4 2 17 18.084 20.936 3.963 146.376 o
-4 2 18 22.518 21.082 4.056 136.205 o
-4 2 19 74.478 79.650 7.508 33.828 o
-4 2 20 42.656 50.534 6.934 46.606 o
-4 2 21 13.133 12.763 5.094 98.112 o
-4 2 22 62.260 65.197 12.071 16.636 o
-4 2 23 11.812 9.307 5.335 90.941 o
-4 3 1 23.573 25.316 2.001 340.961 o
-4 3 2 99.040 102.200 3.734 52.037 o
-4 3 3 46.049 49.729 2.543 156.441 o
-4 3 4 83.426 82.602 3.144 72.207 o
-4 3 5 108.216 108.229 3.170 50.359 o
-4 3 6 447.635 441.106 6.868 4.119 o
-4 3 7 850.149 794.650 11.804 1.232 o
-4 3 8 105.645 89.098 3.367 54.744 o
-4 3 9 149.977 147.881 4.285 28.143 o
-4 3 10 59.555 54.601 2.868 116.372 o
-4 3 11 31.746 37.141 2.673 200.394 o
-4 3 12 53.273 50.890 3.760 100.518 o
-4 3 13 122.501 124.770 4.692 35.123 o
-4 3 14 69.448 73.096 5.342 54.775 o
-4 3 15 55.593 68.186 8.099 33.299 o
-4 3 16 18.573 19.337 4.076 139.839 o
-4 3 17 274.003 281.162 12.334 6.827 o
-4 3 18 71.033 59.477 8.417 30.112 o
-4 3 19 297.685 313.227 13.380 5.763 o
-4 3 20 103.403 119.221 9.489 20.224 o
-4 3 21 67.636 70.747 15.061 10.995 o
-4 3 22 87.365 97.731 19.712 6.450 o
-4 3 23 26.783 24.861 13.400 14.753 o
-4 4 1 78.281 74.432 2.594 87.482 o
-4 4 2 20.910 23.476 2.877 232.158 o
-4 4 3 50.706 48.373 2.845 135.937 o
-4 4 4 168.093 168.512 4.211 23.626 o
-4 4 5 37.784 39.010 2.699 179.967 o
-4 4 6 78.662 77.186 2.957 80.612 o
-4 4 7 52.591 54.784 2.782 129.620 o
-4 4 8 194.258 188.079 6.424 16.401 o
-4 4 9 678.542 648.491 12.826 1.796 o
-4 4 10 5.429 3.463 1.557 922.694 o
-4 4 11 128.814 127.715 4.424 34.323 o
-4 4 12 94.757 83.492 5.882 40.527 o
-4 4 13 123.630 132.523 7.108 25.017 o
-4 4 14 67.545 67.847 4.322 71.038 o
-4 4 15 23.583 22.125 6.423 60.359 o
-4 4 16 18.893 17.599 4.261 129.991 o
-4 4 17 30.176 30.114 9.524 28.226 o
-4 4 18 146.084 159.676 18.162 6.633 o
-4 4 19 20.120 24.415 8.306 37.514 o
-4 4 20 109.928 108.216 8.915 21.865 o
-4 4 21 454.648 477.011 74.088 0.442 o
-4 4 22 38.669 52.603 7.602 40.347 o
-4 5 1 411.941 448.142 7.611 4.419 o
-4 5 2 234.263 237.502 5.993 12.498 o
-4 5 3 25.476 26.574 2.303 280.915 o
-4 5 4 244.551 256.319 5.348 11.835 o
-4 5 5 205.235 204.085 4.641 16.820 o
-4 5 6 247.215 234.139 5.629 12.119 o
-4 5 7 184.044 175.267 6.277 18.012 o
-4 5 8 233.639 243.339 8.319 10.742 o
-4 5 9 682.317 612.797 13.508 1.819 o
-4 5 10 309.640 282.615 6.813 8.119 o
-4 5 11 167.647 170.340 5.238 21.728 o
-4 5 12 45.438 39.117 2.914 150.975 o
-4 5 13 147.813 147.448 4.988 26.752 o
-4 5 14 41.532 38.373 3.466 132.118 o
-4 5 15 4.014 3.828 2.142 542.018 o
-4 5 16 84.831 94.154 7.642 30.530 o
-4 5 17 36.241 41.931 20.488 6.349 o
-4 5 18 188.895 212.695 27.132 3.134 o
-4 5 19 89.023 81.131 7.835 29.836 o
-4 5 20 47.988 61.879 7.271 41.257 o
-4 5 21 138.316 148.968 10.876 14.326 o
-4 5 22 186.090 191.524 27.907 3.023 o
-4 6 1 15.915 11.363 2.166 408.265 o
-4 6 2 50.177 53.558 2.830 132.976 o
-4 6 3 1086.620 1070.320 15.106 0.736 o
-4 6 4 171.282 150.639 4.046 24.788 o
-4 6 5 201.896 199.117 4.589 17.399 o
-4 6 6 5.833 4.013 2.007 590.255 o
-4 6 7 593.308 561.985 14.026 2.212 o
-4 6 8 13.819 18.915 2.807 270.467 o
-4 6 9 0.858 0.952 1.912 725.330 o
-4 6 10 62.647 65.079 3.671 87.466 o
-4 6 11 67.950 79.213 3.981 72.613 o
-4 6 12 19.208 15.751 2.247 352.925 o
-4 6 13 41.510 41.112 3.165 144.059 o
-4 6 14 96.301 96.530 6.042 37.552 o
-4 6 15 54.456 55.261 4.284 84.494 o
-4 6 16 185.762 208.906 20.045 5.145 o
-4 6 17 8.244 7.855 4.208 145.425 o
-4 6 18 95.799 100.135 27.464 3.433 o
-4 6 19 246.264 268.441 28.129 2.715 o
-4 6 20 238.213 261.413 17.055 5.565 o
-4 6 21 46.746 47.140 6.931 46.185 o
-4 6 22 11.617 12.498 7.531 46.605 o
-4 7 1 2.342 4.042 1.610 938.786 o
-4 7 2 76.338 66.503 3.132 84.722 o
-4 7 3 68.842 72.269 3.617 80.415 o
-4 7 4 803.078 755.687 11.458 1.367 o
-4 7 5 169.228 161.928 4.157 24.038 o
-4 7 6 101.735 96.820 5.367 40.496 o
-4 7 7 37.172 40.461 4.943 84.168 o
-4 7 8 23.739 20.315 3.049 210.481 o
-4 7 9 150.690 151.370 6.347 22.631 o
-4 7 10 57.668 60.102 3.604 95.799 o
-4 7 11 16.837 17.965 2.852 255.782 o
-4 7 12 54.354 60.423 3.726 95.795 o
-4 7 13 65.391 68.179 3.976 78.220 o
-4 7 14 36.894 37.003 4.220 107.660 o
-4 7 15 134.074 140.014 12.468 12.257 o
-4 7 16 44.912 39.918 3.904 109.920 o
-4 7 17 134.917 155.757 21.041 5.282 o
-4 7 18 3.127 -0.232 6.977 55.525 o
-4 7 19 178.112 188.642 12.514 10.110 o
-4 7 20 73.340 80.985 8.359 29.007 o
-4 7 21 5.414 5.651 4.983 106.695 o
-4 8 1 556.171 509.733 9.675 2.758 o
-4 8 2 798.210 742.849 11.655 1.388 o
-4 8 3 19.704 13.595 1.792 470.016 o
-4 8 4 190.899 196.583 4.789 18.356 o
-4 8 5 0.709 -0.255 1.886 753.373 o
-4 8 6 265.099 234.499 8.496 9.598 o
-4 8 7 12.610 16.020 3.115 235.112 o
-4 8 8 462.331 424.263 11.179 3.629 o
-4 8 9 9.077 9.914 2.733 315.422 o
-4 8 10 54.144 49.980 6.282 51.757 o
-4 8 11 18.456 16.430 2.406 324.087 o
-4 8 12 19.937 19.071 2.549 286.832 o
-4 8 13 117.190 128.413 5.331 33.169 o
-4 8 14 40.602 44.874 5.211 74.992 o
-4 8 15 32.732 37.756 3.804 128.508 o
-4 8 16 37.087 43.259 7.397 43.215 o
-4 8 17 102.349 107.593 10.273 18.531 o
-4 8 18 15.632 23.812 5.311 87.830 o
-4 8 19 42.888 44.297 6.644 50.601 o
-4 8 20 6.762 3.893 4.724 118.208 o
-4 8 21 5.043 -1.681 8.527 37.150 o
-4 9 1 1.187 -1.068 1.513 1147.070 o
-4 9 2 23.737 23.592 2.317 294.548 o
-4 9 3 129.643 135.337 4.209 34.003 o
-4 9 4 41.085 32.633 3.069 157.457 o
-4 9 5 170.737 170.008 6.999 18.272 o
-4 9 6 231.630 223.538 7.939 11.544 o
-4 9 7 199.240 206.684 9.702 11.801 o
-4 9 8 69.282 75.963 5.793 49.355 o
-4 9 9 70.471 77.440 5.169 55.610 o
-4 9 10 88.683 93.635 6.904 34.089 o
-4 9 11 29.144 31.566 3.175 175.291 o
-4 9 12 80.865 94.026 7.607 31.274 o
-4 9 13 408.172 431.752 10.031 4.262 o
-4 9 14 3.369 9.201 2.447 413.123 o
-4 9 15 4.445 5.577 3.569 204.700 o
-4 9 16 195.565 213.493 7.639 13.990 o
-4 9 17 29.072 33.318 4.050 123.674 o
-4 9 18 67.220 63.877 7.528 35.970 o
-4 9 19 52.940 50.425 20.820 6.084 o
-4 9 20 107.226 108.422 9.350 20.746 o
-4 9 21 11.140 5.537 5.759 79.170 o
-4 10 1 51.892 53.042 6.490 49.441 o
-4 10 2 225.352 215.030 5.902 13.765 o
-4 10 3 56.665 61.656 3.287 104.057 o
-4 10 4 34.840 35.743 4.007 118.411 o
-4 10 5 107.229 117.248 6.350 31.611 o
-4 10 6 57.937 52.631 6.545 47.450 o
-4 10 7 51.438 59.007 4.787 74.626 o
-4 10 8 87.479 86.654 5.621 44.016 o
-4 10 9 175.572 178.398 7.487 16.736 o
-4 10 10 249.188 249.464 10.405 8.749 o
-4 10 11 125.483 141.425 6.458 26.307 o
-4 10 12 67.672 85.969 4.800 59.477 o
-4 10 13 24.516 28.104 3.320 176.830 o
-4 10 14 9.158 9.947 2.591 345.372 o
-4 10 15 193.377 210.301 7.321 14.583 o
-4 10 16 46.129 48.505 6.649 49.382 o
-4 10 17 19.298 19.805 3.841 153.496 o
-4 10 18 28.151 28.398 4.235 118.563 o
-4 10 19 2.508 8.051 5.189 99.111 o
-4 10 20 41.346 35.210 6.396 55.338 o
-4 11 1 294.653 306.543 12.051 6.320 o
-4 11 2 123.162 129.030 4.891 33.638 o
-4 11 3 17.740 25.207 3.238 200.033 o
-4 11 4 114.289 112.527 8.037 24.138 o
-4 11 5 301.391 300.256 9.720 7.086 o
-4 11 6 63.203 73.322 5.401 56.324 o
-4 11 7 356.607 360.247 14.018 4.540 o
-4 11 8 92.735 107.971 7.492 29.234 o
-4 11 9 406.000 422.198 11.829 4.083 o
-4 11 10 4.255 1.972 3.493 216.054 o
-4 11 11 78.259 91.621 5.153 50.251 o
-4 11 12 118.288 127.516 5.930 30.524 o
-4 11 13 18.985 27.553 6.611 57.581 o
-4 11 14 10.307 14.984 3.558 191.336 o
-4 11 15 18.255 18.734 3.145 215.312 o
-4 11 16 148.155 171.132 10.038 14.657 o
-4 11 17 0.402 1.306 2.953 308.894 o
-4 11 18 1.770 2.612 3.230 255.216 o
-4 11 19 17.899 3.093 5.085 98.476 o
-4 12 1 267.012 265.585 7.039 9.739 o
-4 12 2 288.512 309.567 8.787 7.627 o
-4 12 3 131.641 130.694 12.403 12.580 o
-4 12 4 259.242 241.730 13.698 6.855 o
-4 12 5 371.903 365.865 12.626 4.623 o
-4 12 6 44.504 46.923 7.197 43.802 o
-4 12 7 136.949 148.563 9.201 17.523 o
-4 12 8 37.332 54.246 5.382 70.830 o
-4 12 9 20.121 28.950 4.048 135.067 o
-4 12 10 65.106 74.370 9.252 25.755 o
-4 12 11 36.461 48.459 7.193 45.043 o
-4 12 12 41.448 48.204 4.699 85.636 o
-4 12 13 8.780 10.626 2.936 278.059 o
-4 12 14 62.592 63.569 4.641 69.869 o
-4 12 15 52.598 52.364 5.211 67.799 o
-4 12 16 13.054 18.220 3.309 209.194 o
-4 12 17 0.177 -2.294 2.539 420.495 o
-4 12 18 56.944 60.554 8.750 29.582 o
-4 12 19 34.989 41.111 8.527 33.866 o
-4 13 1 228.894 221.852 7.623 11.964 o
-4 13 2 81.419 88.165 8.195 28.523 o
-4 13 3 181.697 204.760 9.579 12.766 o
-4 13 4 38.883 38.943 5.106 79.617 o
-4 13 5 193.532 201.052 8.305 13.720 o
-4 13 6 134.727 144.489 7.454 22.021 o
-4 13 7 76.638 88.578 6.121 42.585 o
-4 13 8 49.609 49.576 4.942 75.038 o
-4 13 9 67.962 72.647 5.768 50.529 o
-4 13 10 22.956 23.855 3.950 140.237 o
-4 13 11 41.044 42.418 4.954 81.243 o
-4 13 12 56.368 57.580 4.620 75.472 o
-4 13 13 159.831 171.541 8.951 15.729 o
-4 13 14 41.291 49.927 7.417 41.899 o
-4 13 15 9.577 7.971 2.934 279.971 o
-4 13 16 24.586 34.064 4.220 119.898 o
-4 13 17 35.109 38.093 4.604 95.734 o
-4 13 18 0.728 -2.273 3.693 198.370 o
-4 14 1 12.341 12.362 3.295 217.825 o
-4 14 2 26.132 21.005 4.352 118.232 o
-4 14 3 341.734 339.573 12.666 5.155 o
-4 14 4 46.687 46.152 5.490 66.620 o
-4 14 5 68.688 64.972 6.056 48.377 o
-4 14 6 51.042 58.982 5.361 64.485 o
-4 14 7 171.326 189.043 8.795 14.729 o
-4 14 8 92.566 99.287 6.806 33.476 o
-4 14 9 28.132 32.518 4.604 102.394 o
-4 14 10 94.183 119.442 7.645 27.596 o
-4 14 11 434.035 482.292 11.720 3.564 o
-4 14 12 17.240 24.442 3.570 172.793 o
-4 14 13 5.736 4.514 2.954 291.545 o
-4 14 14 6.645 4.702 3.996 163.134 o
-4 14 15 19.122 24.660 3.707 159.793 o
-4 14 16 3.786 4.365 2.913 304.735 o
-4 14 17 26.228 23.943 3.837 142.909 o
-4 15 1 31.126 36.926 5.154 82.684 o
-4 15 2 11.868 14.265 4.151 143.715 o
-4 15 3 25.468 23.379 4.414 115.101 o
-4 15 4 154.412 164.497 9.454 15.444 o
-4 15 5 170.184 187.382 9.956 13.267 o
-4 15 6 17.616 13.698 3.929 152.968 o
-4 15 7 22.432 10.497 3.517 179.859 o
-4 15 8 86.868 93.467 10.128 20.291 o
-4 15 9 187.964 208.057 9.678 12.290 o
-4 15 10 163.410 175.915 10.115 13.655 o
-4 15 11 126.909 144.327 9.175 18.428 o
-4 15 12 12.695 14.655 3.379 205.761 o
-4 15 13 5.846 4.730 2.987 284.892 o
-4 15 14 119.933 134.576 8.248 21.793 o
-4 15 15 23.349 19.887 3.742 154.964 o
-4 15 16 12.600 18.624 8.417 37.270 o
-4 16 1 1.620 -0.399 3.655 201.646 o
-4 16 2 44.789 40.112 5.449 69.339 o
-4 16 3 35.932 37.541 5.286 77.110 o
-4 16 4 171.763 186.710 10.119 13.001 o
-4 16 5 8.698 11.281 4.651 119.054 o
-4 16 6 42.218 43.750 5.694 65.095 o
-4 16 7 76.181 87.440 7.621 32.324 o
-4 16 8 187.918 230.202 10.373 11.130 o
-4 16 9 85.699 98.624 7.402 31.362 o
-4 16 10 16.976 16.189 4.071 143.223 o
-4 16 11 27.924 31.239 3.948 130.798 o
-4 16 12 78.635 81.379 6.362 41.029 o
-4 16 13 51.737 52.499 6.362 51.074 o
-4 16 14 19.808 21.018 3.957 144.822 o
-4 17 1 89.897 98.795 7.741 29.043 o
-4 17 2 37.294 45.007 5.732 65.907 o
-4 17 3 106.658 123.261 8.849 21.708 o
-4 17 4 60.458 70.169 7.046 40.322 o
-4 17 5 196.027 211.612 11.062 10.535 o
-4 17 6 139.638 162.391 10.521 14.529 o
-4 17 7 63.320 55.013 6.633 45.054 o
-4 17 8 305.038 343.420 21.595 3.452 o
-4 17 9 72.923 70.832 6.427 43.008 o
-4 17 10 17.265 22.680 3.821 155.616 o
-4 17 11 26.521 30.152 4.092 125.824 o
-4 17 12 30.582 25.694 4.064 125.327 o
-4 17 13 85.553 94.779 6.509 37.033 o
-4 18 1 1.245 -0.273 3.560 212.878 o
-4 18 2 12.653 5.411 8.195 39.668 o
-4 18 3 28.517 28.023 10.299 24.441 o
-4 18 4 15.894 21.563 6.977 52.948 o
-4 18 5 59.403 62.393 6.971 41.903 o
-4 18 6 22.594 27.537 5.286 85.050 o
-4 18 7 25.737 21.992 5.038 92.281 o
-4 18 8 42.298 43.836 6.540 52.121 o
-4 18 9 20.576 30.286 5.847 71.302 o
-4 18 10 45.511 53.452 5.292 69.215 o
-4 18 11 378.627 416.097 12.690 4.260 o
-4 19 1 44.008 44.844 10.410 22.968 o
-4 19 2 6.601 0.692 3.988 165.445 o
-4 19 3 63.665 60.916 7.088 40.225 o
-4 19 4 47.829 44.229 7.863 37.454 o
-4 19 5 21.987 35.824 8.195 37.856 o
-4 19 6 25.469 23.206 5.200 87.191 o
-4 19 7 9.998 10.421 4.628 119.708 o
-4 19 8 78.532 84.946 17.387 8.260 o
-3 -21 -3 52.819 46.278 5.290 67.645 o
-3 -21 -2 19.377 17.388 4.433 121.047 o
-3 -21 -1 25.577 31.323 4.629 103.624 o
-3 -21 0 65.552 52.412 5.362 59.960 o
-3 -20 -6 4.901 4.209 4.529 129.182 o
-3 -20 -5 38.192 27.768 4.612 96.892 o
-3 -20 -4 4.846 5.337 3.745 186.339 o
-3 -20 -3 109.296 100.570 6.603 31.507 o
-3 -20 -2 0.128 3.619 3.435 227.571 o
-3 -20 -1 39.996 38.372 4.790 87.173 o
-3 -20 0 15.218 17.820 3.996 148.867 o
-3 -19 -9 30.665 19.593 6.279 61.598 o
-3 -19 -8 139.179 105.854 9.710 17.685 o
-3 -19 -7 36.453 41.623 6.936 48.553 o
-3 -19 -6 47.465 42.463 4.951 77.869 o
-3 -19 -5 165.239 154.490 7.832 17.899 o
-3 -19 -4 29.539 22.065 4.220 120.821 o
-3 -19 -3 41.724 41.690 4.682 87.961 o
-3 -19 -2 34.037 28.606 4.206 114.433 o
-3 -19 -1 34.191 34.168 4.410 104.263 o
-3 -19 0 12.262 10.974 3.589 188.511 o
-3 -18 -11 71.733 63.148 8.683 28.419 o
-3 -18 -10 70.951 71.181 8.666 28.189 o
-3 -18 -9 44.541 42.615 7.158 44.553 o
-3 -18 -8 464.268 475.176 19.602 2.568 o
-3 -18 -7 11.274 1.550 4.982 105.337 o
-3 -18 -6 9.759 10.869 3.623 188.748 o
-3 -18 -5 27.460 28.592 4.367 113.449 o
-3 -18 -4 164.150 169.502 7.826 17.403 o
-3 -18 -3 302.578 306.596 9.573 7.040 o
-3 -18 -2 42.625 38.181 4.401 96.551 o
-3 -18 -1 61.719 60.177 5.078 64.134 o
-3 -18 0 147.757 143.818 7.481 20.662 o
-3 -17 -12 5.060 1.217 9.967 27.215 o
-3 -17 -11 162.235 136.931 16.944 7.345 o
-3 -17 -10 17.462 23.353 6.279 64.098 o
-3 -17 -9 26.124 27.221 6.084 65.357 o
-3 -17 -8 201.232 201.449 12.204 9.547 o
-3 -17 -7 156.519 160.789 13.988 9.618 o
-3 -17 -6 132.615 126.391 6.654 25.719 o
-3 -17 -5 167.544 161.735 7.864 17.373 o
-3 -17 -4 209.419 215.708 8.072 12.708 o
-3 -17 -3 52.037 50.787 4.974 72.827 o
-3 -17 -2 28.339 18.425 3.536 162.828 o
-3 -17 -1 4.138 4.834 3.229 249.179 o
-3 -17 0 10.921 5.594 3.932 163.850 o
-3 -16 -13 9.742 12.548 5.894 75.240 o
-3 -16 -12 13.027 4.418 6.202 68.344 o
-3 -16 -11 59.425 53.053 7.812 35.778 o
-3 -16 -10 63.157 65.047 17.497 8.381 o
-3 -16 -9 66.643 63.187 7.518 36.184 o
-3 -16 -8 150.888 153.949 14.065 9.749 o
-3 -16 -7 14.971 19.281 4.289 130.997 o
-3 -16 -6 47.011 39.466 4.200 98.617 o
-3 -16 -5 4.479 7.573 3.015 279.829 o
-3 -16 -4 76.212 82.949 5.264 51.411 o
-3 -16 -3 38.678 33.158 3.890 120.576 o
-3 -16 -2 88.476 86.134 5.313 46.326 o
-3 -16 -1 100.827 100.828 5.644 38.463 o
-3 -16 0 186.739 195.719 7.247 15.617 o
-3 -15 -15 17.154 19.461 6.749 56.355 o
-3 -15 -14 3.108 9.495 14.175 13.470 o
-3 -15 -13 34.572 35.895 7.379 44.298 o
-3 -15 -12 42.888 39.977 7.022 46.547 o
-3 -15 -11 52.855 49.937 7.123 42.836 o
-3 -15 -10 109.213 107.986 9.310 20.730 o
-3 -15 -9 113.591 119.996 10.853 16.237 o
-3 -15 -8 53.371 51.889 10.410 22.361 o
-3 -15 -7 220.885 212.560 8.504 11.827 o
-3 -15 -6 36.599 41.547 3.984 114.581 o
-3 -15 -5 74.202 85.962 5.256 51.668 o
-3 -15 -4 4.369 5.725 2.712 344.702 o
-3 -15 -3 12.139 11.886 2.928 267.997 o
-3 -15 -2 83.891 71.000 4.726 56.497 o
-3 -15 -1 33.756 31.874 3.620 140.033 o
-3 -15 0 128.587 134.982 6.084 27.576 o
-3 -14 -16 0.007 -5.782 6.866 57.576 o
-3 -14 -15 93.966 100.260 10.322 19.099 o
-3 -14 -14 35.200 25.824 6.489 56.445 o
-3 -14 -13 1.549 4.400 4.917 111.111 o
-3 -14 -12 139.747 120.432 10.009 16.572 o
-3 -14 -11 8.979 7.638 4.946 106.540 o
-3 -14 -10 76.067 84.017 8.139 29.672 o
-3 -14 -9 94.132 95.715 8.352 25.995 o
-3 -14 -8 1.837 10.177 4.377 138.107 o
-3 -14 -7 232.752 243.824 7.960 11.024 o
-3 -14 -6 6.536 4.233 2.702 341.771 o
-3 -14 -5 0.659 3.290 2.543 409.949 o
-3 -14 -4 105.504 107.103 5.482 37.516 o
-3 -14 -3 127.817 132.519 6.821 25.411 o
-3 -14 -2 27.600 24.508 3.245 180.142 o
-3 -14 -1 175.243 179.761 6.564 18.158 o
-3 -14 0 33.123 31.479 3.449 150.645 o
-3 -13 -16 19.374 14.321 6.426 61.888 o
-3 -13 -15 57.441 53.315 16.944 9.005 o
-3 -13 -14 257.503 237.860 13.494 7.021 o
-3 -13 -13 13.629 9.619 5.316 90.928 o
-3 -13 -12 28.055 23.664 5.927 68.427 o
-3 -13 -11 3.617 -2.970 4.015 165.840 o
-3 -13 -10 32.055 29.477 5.612 72.894 o
-3 -13 -9 94.922 89.678 7.880 28.327 o
-3 -13 -8 11.702 12.665 4.288 136.157 o
-3 -13 -7 38.002 41.796 3.782 120.956 o
-3 -13 -6 80.465 76.402 4.649 57.681 o
-3 -13 -5 60.627 60.502 4.150 81.067 o
-3 -13 -4 93.517 94.940 5.361 43.093 o
-3 -13 -3 36.123 36.234 3.422 143.749 o
-3 -13 -2 82.071 84.269 4.599 55.781 o
-3 -13 -1 78.154 72.157 4.317 63.891 o
-3 -13 0 97.564 90.317 4.833 46.526 o
-3 -12 -17 172.642 182.848 16.944 6.912 o
-3 -12 -16 61.393 67.895 8.617 29.549 o
-3 -12 -15 8.303 -0.386 4.728 118.215 o
-3 -12 -14 27.486 29.022 6.272 61.361 o
-3 -12 -13 22.769 24.137 5.959 69.155 o
-3 -12 -12 27.930 32.917 6.012 65.475 o
-3 -12 -11 192.436 179.157 10.803 11.504 o
-3 -12 -10 5.874 2.600 4.194 149.911 o
-3 -12 -9 27.847 29.597 5.161 85.777 o
-3 -12 -8 154.913 138.747 14.175 9.720 o
-3 -12 -7 37.148 39.599 3.449 138.353 o
-3 -12 -6 32.288 36.212 3.772 131.476 o
-3 -12 -5 59.207 56.149 4.731 72.181 o
-3 -12 -4 28.056 27.441 3.197 180.016 o
-3 -12 -3 90.713 89.372 4.592 51.210 o
-3 -12 -2 260.919 279.325 7.386 9.539 o
-3 -12 -1 97.068 78.563 4.376 52.745 o
-3 -12 0 82.628 79.509 4.827 54.153 o
-3 -11 -18 1.054 -2.316 7.863 43.857 o
-3 -11 -17 87.569 91.403 9.932 20.928 o
-3 -11 -16 93.650 76.675 8.724 25.452 o
-3 -11 -15 4.013 6.328 4.049 160.520 o
-3 -11 -14 25.824 21.942 5.797 72.100 o
-3 -11 -13 186.490 187.614 11.734 10.620 o
-3 -11 -12 17.341 11.189 4.787 108.430 o
-3 -11 -11 62.160 75.146 14.840 11.348 o
-3 -11 -10 50.832 50.323 5.945 57.143 o
-3 -11 -9 166.213 171.874 9.318 14.765 o
-3 -11 -8 105.482 110.162 10.742 17.136 o
-3 -11 -7 54.214 54.692 4.348 83.445 o
-3 -11 -6 274.476 258.341 7.029 9.600 o
-3 -11 -5 80.420 74.424 4.138 64.332 o
-3 -11 -4 359.279 337.936 7.978 5.992 o
-3 -11 -3 161.020 158.828 5.690 22.378 o
-3 -11 -2 2.958 3.804 2.015 617.615 o
-3 -11 -1 121.801 118.481 4.925 35.033 o
-3 -11 0 161.130 177.832 5.882 20.858 o
-3 -10 -18 21.576 13.832 12.736 16.448 o
-3 -10 -17 30.729 22.900 8.417 35.826 o
-3 -10 -16 0.169 -2.363 2.991 303.077 o
-3 -10 -15 63.769 55.764 5.786 54.316 o
-3 -10 -14 83.453 97.468 13.785 12.301 o
-3 -10 -13 21.195 16.240 3.626 168.711 o
-3 -10 -12 27.393 23.208 4.971 93.260 o
-3 -10 -11 3.323 2.174 2.597 385.296 o
-3 -10 -10 92.465 93.754 7.341 31.042 o
-3 -10 -9 93.448 83.781 6.779 34.865 o
-3 -10 -8 99.952 102.573 7.199 29.979 o
-3 -10 -7 134.679 134.416 7.648 22.028 o
-3 -10 -6 167.136 150.934 5.170 23.178 o
-3 -10 -5 25.921 25.250 2.702 233.489 o
-3 -10 -4 109.042 113.702 5.252 37.106 o
-3 -10 -3 589.388 547.426 10.572 2.431 o
-3 -10 -2 37.626 30.327 2.777 186.036 o
-3 -10 -1 122.715 125.472 4.752 34.732 o
-3 -10 0 29.165 28.325 2.691 219.497 o
-3 -9 -19 107.787 111.817 11.228 15.912 o
-3 -9 -18 52.535 55.736 8.860 29.567 o
-3 -9 -17 52.608 47.632 7.929 36.129 o
-3 -9 -16 23.985 20.433 3.596 163.727 o
-3 -9 -15 32.407 21.848 3.581 151.258 o
-3 -9 -14 11.292 11.475 3.581 190.312 o
-3 -9 -13 9.174 4.024 2.915 289.875 o
-3 -9 -12 43.897 46.679 4.744 83.501 o
-3 -9 -11 144.964 134.587 6.873 22.983 o
-3 -9 -10 20.507 16.699 3.250 201.949 o
-3 -9 -9 157.039 162.685 11.980 11.747 o
-3 -9 -8 23.541 22.863 3.104 202.555 o
-3 -9 -7 117.912 119.144 4.079 39.908 o
-3 -9 -6 32.826 39.886 2.969 172.954 o
-3 -9 -5 268.351 256.436 6.393 10.184 o
-3 -9 -4 1040.840 971.804 15.714 0.818 o
-3 -9 -3 106.166 130.377 4.955 37.277 o
-3 -9 -2 49.567 44.786 3.025 133.761 o
-3 -9 -1 89.886 88.179 4.003 57.309 o
-3 -9 0 206.167 231.780 7.161 13.311 o
-3 -8 -19 2.262 5.322 5.490 89.052 o
-3 -8 -18 75.507 89.456 9.967 21.652 o
-3 -8 -17 72.138 72.016 5.376 53.609 o
-3 -8 -16 43.733 37.295 5.523 68.894 o
-3 -8 -15 13.394 11.624 2.996 254.757 o
-3 -8 -14 26.551 28.496 3.623 152.315 o
-3 -8 -13 66.366 78.268 5.961 48.142 o
-3 -8 -12 10.273 6.856 4.649 119.506 o
-3 -8 -11 267.989 265.853 8.957 8.739 o
-3 -8 -10 17.974 16.375 3.079 226.149 o
-3 -8 -9 393.861 385.716 15.532 3.783 o
-3 -8 -8 13.697 13.181 4.254 136.390 o
-3 -8 -7 73.753 59.631 4.380 68.894 o
-3 -8 -6 245.142 233.008 5.276 12.479 o
-3 -8 -5 105.907 105.568 4.820 41.526 o
-3 -8 -4 747.889 711.041 12.133 1.533 o
-3 -8 -3 611.922 570.440 10.306 2.281 o
-3 -8 -2 453.052 426.801 8.410 3.995 o
-3 -8 -1 330.536 302.540 7.800 7.006 o
-3 -8 0 127.627 125.566 4.259 35.531 o
-3 -7 -20 11.570 11.787 6.467 62.664 o
-3 -7 -19 22.576 30.766 10.299 24.608 o
-3 -7 -18 52.643 37.357 4.544 85.814 o
-3 -7 -17 10.299 14.776 3.483 198.943 o
-3 -7 -16 45.468 45.216 4.419 91.300 o
-3 -7 -15 204.348 195.219 7.555 14.104 o
-3 -7 -14 72.633 60.895 4.534 66.840 o
-3 -7 -13 188.845 191.883 8.174 14.420 o
-3 -7 -12 81.074 76.548 5.477 48.739 o
-3 -7 -11 79.258 76.742 5.311 50.952 o
-3 -7 -10 71.088 56.419 4.382 71.361 o
-3 -7 -9 78.141 84.828 7.100 35.456 o
-3 -7 -8 54.163 42.968 3.792 102.632 o
-3 -7 -7 216.415 208.875 4.953 15.413 o
-3 -7 -6 95.839 85.385 3.175 62.698 o
-3 -7 -5 373.520 391.034 6.916 5.463 o
-3 -7 -4 25.343 20.814 1.918 358.966 o
-3 -7 -3 87.981 90.107 3.243 65.437 o
-3 -7 -2 273.151 275.559 6.099 9.744 o
-3 -7 -1 76.715 75.866 3.934 68.767 o
-3 -7 0 105.893 111.922 3.937 45.910 o
-3 -6 -20 11.610 23.757 7.040 52.455 o
-3 -6 -19 9.791 5.725 6.534 62.124 o
-3 -6 -18 84.664 76.378 6.276 40.888 o
-3 -6 -17 53.358 56.689 4.951 71.099 o
-3 -6 -16 71.766 82.689 5.467 50.892 o
-3 -6 -15 16.629 18.256 3.549 180.224 o
-3 -6 -14 20.111 23.556 3.320 189.466 o
-3 -6 -13 17.462 14.682 2.872 256.116 o
-3 -6 -12 37.150 32.984 3.735 129.234 o
-3 -6 -11 194.481 188.969 7.410 15.108 o
-3 -6 -10 91.207 80.004 5.112 48.158 o
-3 -6 -8 245.217 231.425 7.371 11.156 o
-3 -6 -7 919.447 903.319 17.428 0.973 o
-3 -6 -6 314.741 395.607 12.400 5.207 o
-3 -6 -5 179.072 189.426 4.279 20.688 o
-3 -6 -4 827.762 828.740 11.833 1.241 o
-3 -6 -3 167.302 215.521 5.314 19.100 o
-3 -6 -2 39.655 45.784 2.696 167.565 o
-3 -6 -1 47.243 40.207 3.489 122.249 o
-3 -6 0 252.746 269.828 6.801 10.343 o
-3 -5 -21 38.454 47.841 10.410 23.148 o
-3 -5 -20 21.818 29.817 7.165 49.021 o
-3 -5 -19 16.522 15.580 3.755 165.621 o
-3 -5 -18 134.306 147.458 7.387 22.086 o
-3 -5 -17 141.658 143.075 6.936 22.706 o
-3 -5 -16 4.828 9.526 3.837 175.760 o
-3 -5 -15 39.257 44.594 4.103 106.251 o
-3 -5 -14 48.979 54.347 4.245 89.818 o
-3 -5 -13 110.528 121.556 5.824 33.040 o
-3 -5 -12 13.174 10.806 2.768 292.784 o
-3 -5 -11 54.566 48.499 4.424 83.609 o
-3 -5 -10 50.939 45.090 4.126 95.109 o
-3 -5 -9 347.979 327.705 11.201 5.517 o
-3 -5 -8 445.973 460.786 13.699 3.334 o
-3 -5 -7 1974.680 1964.150 34.924 0.216 o
-3 -5 -6 601.708 595.370 8.968 2.321 o
-3 -5 -5 110.049 104.719 4.576 41.871 o
-3 -5 -4 731.643 737.408 10.588 1.572 o
-3 -5 -3 34.658 43.994 2.893 169.275 o
-3 -5 -2 31.472 36.117 2.061 258.614 o
-3 -5 -1 406.516 417.930 7.241 4.724 o
-3 -5 0 90.520 85.724 5.978 40.608 o
-3 -4 -21 8.256 9.060 6.067 71.756 o
-3 -4 -20 12.489 12.375 4.130 145.314 o
-3 -4 -19 2.470 3.169 3.219 255.214 o
-3 -4 -18 31.671 30.726 4.252 113.745 o
-3 -4 -17 8.324 2.623 2.836 309.590 o
-3 -4 -16 25.214 29.011 3.794 143.546 o
-3 -4 -15 68.508 72.061 4.922 60.653 o
-3 -4 -14 98.173 98.273 5.309 41.661 o
-3 -4 -13 44.782 43.151 3.691 115.890 o
-3 -4 -12 57.292 61.901 4.104 83.949 o
-3 -4 -11 51.611 46.219 3.501 112.684 o
-3 -4 -10 39.341 30.578 4.121 112.008 o
-3 -4 -9 527.932 528.356 18.507 2.275 o
-3 -4 -8 17.289 18.284 2.679 278.829 o
-3 -4 -7 144.805 151.685 5.607 25.259 o
-3 -4 -6 163.840 160.677 3.548 26.086 o
-3 -4 -5 117.188 111.871 2.999 46.683 o
-3 -4 -4 428.755 437.815 6.979 4.344 o
-3 -4 -3 49.931 58.382 2.331 147.461 o
-3 -4 -2 504.621 503.459 8.601 3.187 o
-3 -4 -1 100.557 96.628 2.938 58.642 o
-3 -4 0 286.383 290.301 6.254 8.931 o
-3 -3 -21 20.206 23.792 6.760 55.351 o
-3 -3 -20 25.688 21.568 3.980 136.834 o
-3 -3 -19 2.339 4.287 3.047 282.902 o
-3 -3 -18 1.700 0.025 2.846 330.677 o
-3 -3 -17 33.904 37.548 4.242 109.208 o
-3 -3 -16 76.478 76.556 5.097 54.271 o
-3 -3 -15 5.862 8.379 2.735 329.301 o
-3 -3 -14 40.267 42.810 5.339 72.887 o
-3 -3 -13 22.876 24.444 3.293 185.597 o
-3 -3 -12 111.455 149.191 6.164 28.910 o
-3 -3 -11 94.907 91.745 4.561 49.387 o
-3 -3 -10 191.925 177.706 5.747 17.938 o
-3 -3 -9 266.132 427.999 28.171 2.428 o
-3 -3 -8 164.724 163.043 5.956 21.146 o
-3 -3 -7 227.158 234.810 6.884 12.305 o
-3 -3 -6 695.269 728.902 17.145 1.513 o
-3 -3 -5 212.771 212.580 4.064 16.300 o
-3 -3 -4 884.704 907.201 12.157 1.078 o
-3 -3 -3 57.836 59.450 2.999 111.729 o
-3 -3 -2 324.534 320.619 5.532 7.517 o
-3 -3 -1 189.792 193.227 4.063 19.496 o
-3 -3 0 65.329 105.640 7.937 30.755 o
-3 -2 -21 49.178 37.855 5.531 66.534 o
-3 -2 -20 25.650 25.711 4.891 96.112 o
-3 -2 -19 83.842 80.266 5.709 45.229 o
-3 -2 -18 10.131 14.033 3.443 203.961 o
-3 -2 -17 13.564 16.050 3.462 194.686 o
-3 -2 -16 54.250 51.806 4.396 83.327 o
-3 -2 -15 9.520 8.644 2.695 324.007 o
-3 -2 -14 281.732 295.738 8.223 8.221 o
-3 -2 -13 33.567 34.462 4.636 97.010 o
-3 -2 -12 16.455 19.521 2.727 272.446 o
-3 -2 -11 515.622 501.094 10.228 3.009 o
-3 -2 -10 210.253 223.279 9.303 11.355 o
-3 -2 -9 376.391 388.785 8.320 5.211 o
-3 -2 -8 453.164 444.124 8.823 3.866 o
-3 -2 -7 239.286 226.205 6.584 12.117 o
-3 -2 -6 12.049 9.241 1.958 518.166 o
-3 -2 -5 26.604 28.712 2.904 206.337 o
-3 -2 -4 163.662 164.421 3.362 26.116 o
-3 -2 -3 477.420 478.781 7.412 3.591 o
-3 -2 -2 74.895 83.189 2.566 86.887 o
-3 -2 -1 145.199 149.065 3.467 31.031 o
-3 -2 0 363.086 402.474 8.566 5.267 o
-3 -1 -21 184.355 169.814 13.011 9.737 o
-3 -1 -20 13.896 9.768 4.028 151.994 o
-3 -1 -19 76.327 67.836 7.257 36.135 o
-3 -1 -18 50.664 47.483 4.622 81.960 o
-3 -1 -17 6.727 10.697 2.991 274.402 o
-3 -1 -16 34.346 39.138 4.923 86.602 o
-3 -1 -15 26.040 26.846 3.945 135.459 o
-3 -1 -14 85.536 91.361 5.045 48.743 o
-3 -1 -13 32.416 27.087 3.037 183.265 o
-3 -1 -12 50.846 60.797 5.754 58.188 o
-3 -1 -11 230.226 237.378 6.594 12.293 o
-3 -1 -10 19.745 25.599 2.712 252.294 o
-3 -1 -9 67.808 67.327 3.621 83.162 o
-3 -1 -8 645.151 611.099 11.477 2.018 o
-3 -1 -7 67.744 62.822 3.253 92.399 o
-3 -1 -6 472.884 493.093 10.326 3.341 o
-3 -1 -5 84.418 88.246 4.050 59.550 o
-3 -1 -4 151.592 150.713 3.076 30.333 o
-3 -1 -3 147.287 142.890 3.157 32.010 o
-3 -1 -2 63.182 70.732 2.319 113.207 o
-3 -1 -1 205.575 213.224 4.333 16.673 o
-3 -1 0 90.477 82.447 2.706 71.899 o
-3 0 1 603.193 591.600 8.768 2.330 o
-3 0 2 0.415 3.032 1.075 2116.990 o
-3 0 3 243.757 261.801 4.988 11.926 o
-3 0 4 99.040 108.915 3.093 55.056 o
-3 0 5 220.500 255.590 6.905 12.095 o
-3 0 6 12.594 13.500 1.337 778.943 o
-3 0 7 1358.150 1445.360 23.883 0.436 o
-3 0 8 0.577 -0.351 0.848 3590.810 o
-3 0 10 9.295 7.484 1.106 1200.800 o
-3 0 11 432.301 392.581 8.216 4.440 o
-3 0 12 0.092 -1.323 2.612 397.600 o
-3 0 13 182.995 165.493 6.426 18.322 o
-3 0 14 8.227 11.466 2.807 301.380 o
-3 0 15 22.516 32.579 3.427 168.457 o
-3 0 16 41.396 47.432 4.509 90.966 o
-3 0 17 7.476 -0.722 2.676 352.350 o
-3 0 18 271.172 282.103 9.843 7.991 o
-3 0 19 30.956 33.692 7.315 45.672 o
-3 0 20 394.733 366.317 12.180 4.443 o
-3 0 21 122.489 133.824 14.033 10.661 o
-3 0 22 3.291 -3.605 5.235 98.254 o
-3 0 23 5.145 6.020 5.085 102.603 o
-3 0 24 0.007 1.432 3.381 236.469 o
-3 1 1 208.479 220.813 4.476 15.978 o
-3 1 2 528.352 550.228 8.348 2.875 o
-3 1 3 35.526 39.939 2.466 200.993 o
-3 1 4 18.865 19.044 1.572 513.308 o
-3 1 5 627.581 619.994 9.123 2.147 o
-3 1 6 234.331 257.618 6.362 11.719 o
-3 1 7 142.485 134.782 3.376 33.583 o
-3 1 8 47.788 56.159 2.306 155.623 o
-3 1 9 998.906 915.257 23.471 0.810 o
-3 1 10 66.889 47.486 2.167 129.955 o
-3 1 11 1392.850 1327.940 17.594 0.465 o
-3 1 12 162.392 159.857 3.869 25.810 o
-3 1 13 81.280 72.547 5.115 53.013 o
-3 1 14 227.404 188.066 8.463 12.133 o
-3 1 15 11.289 9.883 2.690 315.916 o
-3 1 16 56.226 44.589 4.226 88.497 o
-3 1 17 168.292 174.838 7.732 17.036 o
-3 1 18 16.618 16.685 3.628 174.773 o
-3 1 19 183.200 201.079 8.980 13.488 o
-3 1 20 94.909 98.651 7.142 31.331 o
-3 1 21 56.344 69.784 7.685 35.985 o
-3 1 22 141.266 171.214 13.289 10.579 o
-3 1 23 178.237 179.814 11.841 10.908 o
-3 1 24 6.343 7.398 5.298 94.167 o
-3 2 1 1056.760 1085.790 16.160 0.748 o
-3 2 2 229.186 240.355 4.705 13.579 o
-3 2 3 1621.950 1580.690 20.039 0.340 o
-3 2 4 266.629 271.832 5.853 10.189 o
-3 2 5 168.505 182.563 3.986 22.931 o
-3 2 6 395.983 435.988 8.140 4.632 o
-3 2 7 51.288 62.162 3.804 95.851 o
-3 2 8 87.853 93.301 2.988 67.045 o
-3 2 9 803.912 732.765 12.345 1.375 o
-3 2 10 65.754 65.833 2.514 108.758 o
-3 2 11 683.149 662.886 10.086 1.835 o
-3 2 12 379.631 345.916 6.412 5.830 o
-3 2 13 65.930 63.104 3.081 97.791 o
-3 2 14 34.215 27.303 2.494 223.286 o
-3 2 15 43.590 40.398 3.982 108.277 o
-3 2 16 12.734 8.138 2.845 285.364 o
-3 2 17 20.187 20.370 3.494 177.396 o
-3 2 18 14.330 15.532 3.476 192.500 o
-3 2 19 52.648 45.765 5.801 59.411 o
-3 2 20 37.436 40.087 12.514 16.507 o
-3 2 21 37.570 45.289 8.638 32.690 o
-3 2 22 55.100 62.176 7.840 35.541 o
-3 2 23 65.353 62.512 17.055 8.789 o
-3 2 24 172.849 184.868 12.533 10.297 o
-3 3 1 28.028 29.689 1.734 337.096 o
-3 3 2 79.973 90.140 2.644 77.952 o
-3 3 3 453.594 526.983 8.939 3.474 o
-3 3 4 67.367 62.605 2.155 116.588 o
-3 3 5 105.215 108.262 3.104 52.129 o
-3 3 6 325.772 318.244 5.610 7.497 o
-3 3 7 290.230 266.452 4.903 9.710 o
-3 3 8 1077.990 1016.440 14.117 0.773 o
-3 3 9 1139.200 1104.330 15.284 0.680 o
-3 3 10 19.283 25.424 1.852 401.984 o
-3 3 11 17.572 20.885 1.816 447.549 o
-3 3 12 919.951 815.395 12.162 1.094 o
-3 3 13 28.146 29.507 2.142 281.601 o
-3 3 14 22.928 22.081 2.341 298.535 o
-3 3 15 106.110 90.738 5.168 41.423 o
-3 3 16 59.432 49.654 5.130 66.711 o
-3 3 17 20.646 14.678 3.636 169.864 o
-3 3 18 38.916 48.578 5.980 60.533 o
-3 3 19 54.202 57.732 7.752 36.615 o
-3 3 20 45.368 55.930 23.699 4.736 o
-3 3 21 111.930 103.354 8.960 21.758 o
-3 3 22 23.366 36.192 6.645 55.445 o
-3 3 23 78.260 111.231 23.810 4.537 o
-3 3 24 88.776 97.709 10.144 19.997 o
-3 4 1 248.930 249.477 5.529 11.685 o
-3 4 2 12.516 16.391 1.648 594.290 o
-3 4 3 226.782 248.675 4.709 13.463 o
-3 4 4 1020.900 1031.520 13.724 0.823 o
-3 4 5 6.123 11.716 1.211 1129.050 o
-3 4 6 80.267 80.121 3.325 73.145 o
-3 4 7 291.233 282.416 5.552 9.148 o
-3 4 8 89.342 83.248 3.933 59.516 o
-3 4 9 156.711 146.236 4.236 27.191 o
-3 4 10 299.328 276.262 7.065 8.438 o
-3 4 11 246.947 223.608 5.366 12.588 o
-3 4 12 34.248 34.569 2.621 200.966 o
-3 4 13 101.035 84.540 3.583 56.470 o
-3 4 14 45.687 57.102 3.122 126.517 o
-3 4 15 22.983 20.003 2.264 315.898 o
-3 4 16 98.066 88.099 4.785 47.110 o
-3 4 17 44.316 39.581 12.514 16.363 o
-3 4 18 136.244 138.647 17.941 6.983 o
-3 4 19 25.787 24.174 4.858 97.599 o
-3 4 20 93.088 116.466 9.029 22.567 o
-3 4 21 74.276 93.035 8.576 27.207 o
-3 4 22 13.978 19.409 5.453 84.964 o
-3 4 23 171.162 185.388 11.841 11.049 o
-3 4 24 16.488 19.654 7.531 45.812 o
-3 5 1 216.734 243.598 5.512 13.712 o
-3 5 2 640.793 642.039 10.517 2.008 o
-3 5 3 0.124 -1.601 0.886 3427.290 o
-3 5 4 41.048 47.229 2.121 195.199 o
-3 5 5 110.128 104.120 3.868 46.205 o
-3 5 6 1156.830 1153.760 17.066 0.641 o
-3 5 7 869.607 857.351 16.245 1.087 o
-3 5 8 969.319 976.384 23.195 0.813 o
-3 5 9 632.953 602.176 10.520 2.116 o
-3 5 10 512.023 474.874 8.919 3.218 o
-3 5 11 355.411 348.643 7.295 6.104 o
-3 5 12 649.450 575.694 10.474 2.104 o
-3 5 13 6.445 5.506 1.640 804.076 o
-3 5 14 30.524 31.861 2.644 214.229 o
-3 5 15 16.224 14.647 2.099 411.504 o
-3 5 16 259.330 255.300 8.684 9.331 o
-3 5 17 24.742 26.209 3.224 185.802 o
-3 5 18 99.894 109.409 8.236 25.116 o
-3 5 19 36.161 33.471 8.527 34.093 o
-3 5 20 28.155 31.082 5.636 73.449 o
-3 5 21 58.776 69.472 9.856 23.770 o
-3 5 22 33.565 23.331 5.981 65.828 o
-3 5 23 52.092 35.857 6.843 47.214 o
-3 6 1 575.010 559.858 7.598 2.599 o
-3 6 2 250.137 258.161 5.993 11.156 o
-3 6 3 43.024 45.828 2.168 188.463 o
-3 6 4 556.883 547.338 8.299 2.710 o
-3 6 5 1155.510 1108.480 16.706 0.659 o
-3 6 6 346.491 372.901 13.139 4.773 o
-3 6 7 154.426 150.920 5.350 24.555 o
-3 6 8 280.541 296.817 7.760 8.429 o
-3 6 9 1008.230 957.978 17.956 0.838 o
-3 6 10 51.457 53.827 3.073 122.190 o
-3 6 11 27.347 23.998 2.307 277.630 o
-3 6 12 202.641 224.828 10.262 10.779 o
-3 6 13 5.476 5.088 1.753 741.674 o
-3 6 14 84.412 96.109 4.143 56.669 o
-3 6 15 31.681 43.325 4.604 96.311 o
-3 6 16 49.676 54.405 3.580 107.720 o
-3 6 17 124.473 117.579 5.769 30.957 o
-3 6 18 77.513 79.043 7.397 34.115 o
-3 6 19 70.514 74.404 11.074 18.819 o
-3 6 20 13.171 8.160 4.335 133.989 o
-3 6 21 79.542 102.177 12.957 13.717 o
-3 6 22 287.804 288.975 14.048 5.862 o
-3 6 23 9.815 13.989 11.850 19.138 o
-3 7 1 397.930 373.623 6.613 5.251 o
-3 7 2 116.737 127.103 3.468 41.848 o
-3 7 3 122.777 124.213 3.355 40.807 o
-3 7 4 242.849 257.608 5.724 11.678 o
-3 7 5 244.560 232.333 5.352 12.485 o
-3 7 6 269.911 245.999 5.472 10.784 o
-3 7 7 37.965 32.014 3.992 117.765 o
-3 7 8 340.973 314.739 11.486 5.652 o
-3 7 9 861.760 809.182 15.980 1.140 o
-3 7 10 0.551 1.394 1.519 1136.580 o
-3 7 11 201.913 190.368 5.475 16.825 o
-3 7 12 162.989 164.429 5.130 22.908 o
-3 7 13 11.399 10.217 2.462 364.494 o
-3 7 14 63.462 73.993 3.952 77.949 o
-3 7 15 166.998 173.492 5.689 20.798 o
-3 7 16 126.723 124.278 5.135 32.397 o
-3 7 17 17.871 19.836 2.879 246.200 o
-3 7 18 130.795 135.839 6.561 25.617 o
-3 7 19 51.531 55.654 6.517 48.899 o
-3 7 20 73.713 91.754 8.214 29.109 o
-3 7 21 7.578 6.507 4.488 129.437 o
-3 7 22 2.849 6.571 7.752 44.844 o
-3 7 23 89.322 73.597 8.456 27.211 o
-3 8 1 577.652 577.029 9.144 2.478 o
-3 8 2 295.418 274.860 5.462 9.164 o
-3 8 3 56.172 65.879 2.763 116.101 o
-3 8 4 391.083 372.402 6.550 5.380 o
-3 8 5 168.446 180.211 4.734 21.890 o
-3 8 6 108.031 89.364 3.357 53.594 o
-3 8 7 285.550 277.761 13.890 6.038 o
-3 8 8 180.803 168.374 6.072 18.960 o
-3 8 9 89.378 96.755 4.922 47.521 o
-3 8 10 106.996 107.799 4.349 43.723 o
-3 8 11 264.154 248.663 6.436 10.501 o
-3 8 12 2.328 -0.043 1.790 808.183 o
-3 8 13 77.116 78.856 5.339 51.045 o
-3 8 14 11.969 12.322 2.621 321.861 o
-3 8 15 89.905 101.399 7.001 32.664 o
-3 8 16 123.202 143.696 9.079 18.946 o
-3 8 17 293.462 300.629 8.152 7.851 o
-3 8 18 23.600 23.455 3.604 161.533 o
-3 8 19 78.668 99.592 9.796 21.695 o
-3 8 20 59.223 54.403 6.774 44.601 o
-3 8 21 134.724 148.798 16.169 8.215 o
-3 8 22 29.067 26.385 15.283 11.381 o
-3 9 1 141.248 141.280 4.237 30.641 o
-3 9 2 303.643 281.943 5.804 8.646 o
-3 9 3 93.270 97.930 3.277 59.635 o
-3 9 4 63.793 61.518 2.713 109.782 o
-3 9 5 1306.450 1175.540 18.150 0.540 o
-3 9 6 6.560 21.701 3.238 226.816 o
-3 9 7 23.310 21.207 2.910 224.820 o
-3 9 8 63.155 76.494 4.978 61.282 o
-3 9 9 208.768 189.922 6.683 14.954 o
-3 9 10 59.541 65.742 3.763 87.896 o
-3 9 11 116.108 109.383 4.597 39.275 o
-3 9 12 77.984 77.035 4.232 63.766 o
-3 9 13 48.421 51.032 3.574 111.204 o
-3 9 14 36.605 44.327 3.524 132.254 o
-3 9 15 48.710 53.239 3.868 100.722 o
-3 9 16 23.608 26.475 3.902 140.783 o
-3 9 17 31.330 24.982 3.140 180.110 o
-3 9 18 181.781 189.320 13.171 9.411 o
-3 9 19 108.362 124.275 7.783 25.037 o
-3 9 20 18.361 7.115 11.407 20.547 o
-3 9 21 2.724 1.950 4.687 122.178 o
-3 9 22 7.945 3.724 11.407 20.744 o
-3 10 1 24.384 26.522 2.317 284.360 o
-3 10 2 51.083 61.261 2.867 124.030 o
-3 10 3 439.926 373.149 6.844 4.623 o
-3 10 4 902.241 828.235 13.901 1.091 o
-3 10 5 52.785 56.153 3.186 115.084 o
-3 10 6 1.720 0.910 1.917 711.042 o
-3 10 7 356.850 363.189 12.802 4.781 o
-3 10 8 1140.050 1086.090 20.809 0.653 o
-3 10 9 25.132 22.898 3.036 205.192 o
-3 10 10 18.842 22.214 3.210 203.544 o
-3 10 11 58.948 68.448 4.054 81.315 o
-3 10 12 13.145 17.291 2.717 289.920 o
-3 10 13 39.641 45.977 3.602 123.821 o
-3 10 14 56.347 59.978 3.988 87.965 o
-3 10 15 127.797 132.937 9.258 18.578 o
-3 10 16 116.231 116.661 8.458 22.356 o
-3 10 17 83.615 96.947 5.370 45.677 o
-3 10 18 34.153 35.804 3.813 127.567 o
-3 10 19 9.784 12.520 3.503 199.391 o
-3 10 20 142.912 152.104 26.025 3.608 o
-3 10 21 8.980 13.098 4.967 104.554 o
-3 11 1 256.422 249.501 6.079 11.017 o
-3 11 2 95.537 92.039 3.747 55.932 o
-3 11 3 45.213 39.709 2.493 172.713 o
-3 11 4 26.850 25.538 2.109 303.351 o
-3 11 5 182.527 169.726 6.928 17.392 o
-3 11 6 398.532 462.341 11.386 4.019 o
-3 11 7 175.771 167.989 6.523 18.717 o
-3 11 8 4.562 5.978 2.404 429.050 o
-3 11 9 0.395 0.447 2.054 637.589 o
-3 11 10 2.099 1.483 1.822 773.465 o
-3 11 11 34.718 34.262 5.926 64.909 o
-3 11 12 49.648 46.255 3.625 110.876 o
-3 11 13 92.857 106.538 5.156 43.057 o
-3 11 14 96.477 117.989 5.441 38.646 o
-3 11 15 53.596 68.248 4.473 76.789 o
-3 11 16 7.818 9.559 2.626 343.858 o
-3 11 17 13.557 13.896 2.945 258.470 o
-3 11 18 30.035 31.905 3.764 137.362 o
-3 11 19 15.088 21.731 3.965 148.988 o
-3 11 20 2.087 1.570 3.816 184.018 o
-3 11 21 105.165 107.277 9.357 20.921 o
-3 12 1 12.672 12.652 1.974 488.783 o
-3 12 2 69.067 71.000 7.385 36.156 o
-3 12 3 51.148 67.345 3.410 103.805 o
-3 12 4 63.581 64.146 3.769 85.082 o
-3 12 5 251.107 252.461 8.136 9.992 o
-3 12 6 152.516 207.092 13.469 9.653 o
-3 12 7 167.673 146.512 6.454 20.736 o
-3 12 8 45.946 45.902 4.144 98.461 o
-3 12 9 117.136 126.723 15.512 9.246 o
-3 12 10 1.685 3.478 2.070 601.069 o
-3 12 11 40.731 42.676 3.639 123.005 o
-3 12 12 26.098 31.277 3.236 177.145 o
-3 12 13 96.789 92.634 5.139 44.099 o
-3 12 14 429.655 464.234 10.740 3.792 o
-3 12 15 11.929 9.939 2.621 327.002 o
-3 12 16 123.540 140.146 6.333 27.107 o
-3 12 17 55.513 67.566 4.941 67.506 o
-3 12 18 33.316 33.343 4.508 101.831 o
-3 12 19 24.350 29.026 3.870 140.274 o
-3 12 20 46.374 52.603 9.945 24.626 o
-3 13 1 82.177 75.917 3.967 65.064 o
-3 13 2 290.801 286.430 6.913 8.603 o
-3 13 3 4.989 6.537 2.272 470.588 o
-3 13 4 80.502 84.340 5.356 48.806 o
-3 13 5 257.780 255.705 8.437 9.516 o
-3 13 6 336.222 342.817 9.929 5.909 o
-3 13 7 31.845 31.956 5.102 84.939 o
-3 13 8 109.468 119.076 10.722 16.750 o
-3 13 9 120.750 118.261 6.516 28.549 o
-3 13 10 14.766 20.661 3.311 203.373 o
-3 13 11 138.327 152.794 6.394 23.970 o
-3 13 12 20.219 20.779 4.636 110.290 o
-3 13 13 12.891 14.557 2.865 271.430 o
-3 13 14 12.121 15.349 2.955 259.039 o
-3 13 15 57.982 69.276 4.782 68.467 o
-3 13 16 37.328 46.353 4.264 101.791 o
-3 13 17 87.587 97.652 9.917 20.769 o
-3 13 18 2.349 8.497 3.034 280.494 o
-3 13 19 63.229 71.561 5.330 57.568 o
-3 14 1 203.090 190.843 5.840 16.291 o
-3 14 2 165.074 167.643 6.485 19.844 o
-3 14 3 99.998 113.726 6.193 34.089 o
-3 14 4 11.168 8.924 2.927 275.269 o
-3 14 5 181.907 181.038 9.155 13.871 o
-3 14 6 105.316 100.453 6.193 34.351 o
-3 14 7 2.663 1.878 2.478 425.229 o
-3 14 8 133.241 151.258 11.168 14.025 o
-3 14 9 259.555 273.118 9.488 8.611 o
-3 14 10 10.939 12.601 2.698 310.366 o
-3 14 11 12.351 11.878 3.005 255.847 o
-3 14 12 230.767 228.495 7.572 11.752 o
-3 14 13 10.985 8.246 2.774 303.758 o
-3 14 14 169.398 182.622 7.071 17.722 o
-3 14 15 5.759 3.805 2.711 343.207 o
-3 14 16 0.948 2.355 2.735 356.174 o
-3 14 17 6.927 8.669 3.085 261.270 o
-3 14 18 148.129 154.903 8.256 18.427 o
-3 15 1 72.367 74.750 4.213 67.811 o
-3 15 2 187.527 203.798 7.316 15.194 o
-3 15 3 54.838 69.979 8.417 31.274 o
-3 15 4 28.967 26.601 4.299 115.883 o
-3 15 5 40.866 31.979 6.755 50.887 o
-3 15 6 15.628 80.456 7.756 40.122 o
-3 15 7 132.591 140.770 7.359 22.712 o
-3 15 8 151.215 160.444 14.440 9.313 o
-3 15 9 31.418 26.410 4.102 122.377 o
-3 15 10 393.052 420.692 10.324 4.456 o
-3 15 11 12.781 6.674 3.772 174.252 o
-3 15 12 48.460 54.145 4.479 84.555 o
-3 15 13 126.240 148.038 6.645 25.145 o
-3 15 14 115.835 119.228 6.202 30.569 o
-3 15 15 34.017 35.192 4.002 119.753 o
-3 15 16 25.454 31.153 4.284 117.588 o
-3 15 17 88.659 94.773 6.034 39.570 o
-3 16 1 86.922 107.383 6.081 38.197 o
-3 16 2 31.114 26.869 6.091 63.962 o
-3 16 3 34.392 39.806 4.917 86.564 o
-3 16 4 67.722 57.684 5.686 53.952 o
-3 16 5 146.312 148.037 9.856 15.693 o
-3 16 6 4.318 5.577 4.098 156.885 o
-3 16 7 335.407 345.564 11.131 5.591 o
-3 16 8 107.445 117.541 7.242 27.649 o
-3 16 9 105.405 122.039 7.471 26.703 o
-3 16 10 80.142 88.838 5.405 47.742 o
-3 16 11 259.002 271.308 8.455 9.198 o
-3 16 12 41.752 50.326 6.522 51.741 o
-3 16 13 176.044 199.531 7.725 15.589 o
-3 16 14 0.072 0.723 2.560 412.530 o
-3 16 15 21.753 19.196 4.124 134.135 o
-3 16 16 58.780 55.303 4.951 68.737 o
-3 17 1 2.103 2.256 3.049 285.381 o
-3 17 2 106.343 109.684 7.662 26.608 o
-3 17 3 125.553 111.042 7.826 23.708 o
-3 17 4 15.023 13.010 3.882 159.503 o
-3 17 5 82.739 93.357 7.343 32.530 o
-3 17 6 78.408 80.715 6.965 36.688 o
-3 17 7 124.014 120.859 9.302 19.174 o
-3 17 8 63.457 67.376 9.146 26.660 o
-3 17 9 46.865 55.172 5.602 62.920 o
-3 17 10 51.269 52.958 4.453 83.666 o
-3 17 11 81.391 100.152 5.677 43.389 o
-3 17 12 453.127 458.918 11.395 3.537 o
-3 17 13 43.225 43.561 4.731 85.162 o
-3 17 14 113.857 121.009 6.574 29.186 o
-3 17 15 5.595 -1.011 3.505 214.105 o
-3 18 1 88.680 84.967 7.003 34.250 o
-3 18 2 14.633 7.908 3.810 168.270 o
-3 18 3 35.619 38.242 5.490 72.555 o
-3 18 4 33.578 46.617 7.531 42.134 o
-3 18 5 252.590 267.148 13.621 6.783 o
-3 18 6 117.828 139.760 11.739 13.950 o
-3 18 7 123.685 124.940 9.047 19.699 o
-3 18 8 293.136 309.535 13.954 5.668 o
-3 18 9 415.566 432.946 11.050 4.041 o
-3 18 10 27.559 30.264 3.855 136.548 o
-3 18 11 1.682 -0.720 2.647 381.468 o
-3 18 12 4.532 5.721 3.120 264.381 o
-3 18 13 113.843 118.863 8.079 23.708 o
-3 18 14 56.246 60.023 11.960 17.182 o
-3 19 1 10.133 10.656 3.924 162.760 o
-3 19 2 208.740 242.558 23.256 3.874 o
-3 19 3 11.157 12.808 12.071 18.439 o
-3 19 4 66.662 70.320 7.046 39.172 o
-3 19 5 68.685 67.547 7.165 38.130 o
-3 19 6 21.307 19.686 4.957 97.750 o
-3 19 7 44.378 58.608 7.420 40.742 o
-3 19 8 34.203 48.070 6.379 55.753 o
-3 19 9 22.017 20.938 4.556 112.400 o
-3 19 10 19.984 25.442 5.286 86.549 o
-3 19 11 18.180 22.721 7.600 44.690 o
-3 19 12 5.625 0.789 3.760 186.355 o
-3 20 1 1.579 4.638 3.647 200.134 o
-3 20 2 76.052 77.739 9.192 24.999 o
-3 20 3 22.620 22.444 7.198 48.988 o
-3 20 4 74.078 81.259 7.812 31.916 o
-3 20 5 25.077 28.680 6.202 63.234 o
-3 20 6 51.624 52.531 9.856 24.723 o
-3 20 7 32.425 33.330 5.939 65.505 o
-3 20 8 7.960 11.384 7.088 52.879 o
-3 20 9 20.664 15.558 4.993 97.813 o
-3 21 1 225.289 248.948 12.203 8.299 o
-3 21 2 205.559 224.081 12.127 9.177 o
-3 21 3 6.423 7.009 4.384 135.919 o
-3 21 4 78.780 74.993 7.925 31.064 o
-3 21 5 1.603 3.137 3.957 171.011 o
-3 21 6 61.811 71.735 17.165 8.673 o
-2 -22 -3 10.513 17.213 12.846 16.283 o
-2 -22 -2 65.979 60.223 11.407 18.347 o
-2 -22 -1 99.961 98.263 10.337 18.771 o
-2 -22 0 53.272 56.760 12.182 16.750 o
-2 -21 -7 59.720 34.316 7.027 43.950 o
-2 -21 -6 64.013 45.473 8.638 30.267 o
-2 -21 -5 26.885 24.708 7.641 43.205 o
-2 -21 -4 3.654 -1.803 5.004 107.327 o
-2 -21 -3 31.213 31.200 6.968 49.989 o
-2 -21 -2 54.743 49.774 7.899 35.954 o
-2 -21 -1 17.001 25.298 6.647 57.534 o
-2 -21 0 24.821 22.279 7.198 48.705 o
-2 -20 -10 7.296 21.665 6.226 67.308 o
-2 -20 -9 118.221 107.068 9.623 19.241 o
-2 -20 -8 28.189 33.828 4.644 100.520 o
-2 -20 -7 66.727 63.395 5.500 55.609 o
-2 -20 -6 24.547 31.029 4.395 113.618 o
-2 -20 -5 75.745 74.011 5.558 50.067 o
-2 -20 -4 11.092 6.626 3.332 221.101 o
-2 -20 -3 137.374 123.243 8.340 20.468 o
-2 -20 -2 21.240 16.392 4.379 122.611 o
-2 -20 -1 282.597 260.543 10.664 7.598 o
-2 -20 0 22.333 26.818 5.747 73.548 o
-2 -19 -12 18.786 25.692 11.074 21.558 o
-2 -19 -11 104.204 93.054 11.185 16.592 o
-2 -19 -10 8.216 20.842 6.171 68.371 o
-2 -19 -9 4.277 3.311 3.435 222.206 o
-2 -19 -8 251.098 251.039 8.937 9.537 o
-2 -19 -7 22.141 20.535 5.083 92.897 o
-2 -19 -6 136.438 122.844 6.565 25.723 o
-2 -19 -5 4.896 -1.119 3.644 199.278 o
-2 -19 -4 0.436 -1.030 2.974 306.036 o
-2 -19 -3 0.925 0.266 3.293 248.783 o
-2 -19 -2 124.327 119.102 6.310 28.712 o
-2 -19 -1 51.005 50.245 4.455 84.733 o
-2 -19 0 227.382 222.447 7.969 11.743 o
-2 -18 -13 69.349 73.154 9.745 23.407 o
-2 -18 -12 46.602 51.015 16.833 9.216 o
-2 -18 -11 62.974 66.771 8.126 32.334 o
-2 -18 -10 71.017 70.679 8.055 31.554 o
-2 -18 -9 27.724 26.921 4.196 121.365 o
-2 -18 -8 210.633 223.234 8.217 12.319 o
-2 -18 -7 326.624 311.636 9.376 6.536 o
-2 -18 -6 83.799 81.928 5.409 47.634 o
-2 -18 -5 238.480 242.641 8.229 10.620 o
-2 -18 -4 43.400 43.971 4.316 96.254 o
-2 -18 -3 42.668 36.928 4.017 109.641 o
-2 -18 -2 31.802 25.881 3.653 145.005 o
-2 -18 -1 104.768 98.098 5.585 38.193 o
-2 -18 0 193.166 184.061 7.135 15.721 o
-2 -17 -14 33.849 39.358 7.697 40.961 o
-2 -17 -13 8.500 26.405 6.633 59.049 o
-2 -17 -12 35.890 35.107 6.685 52.496 o
-2 -17 -11 1.453 4.161 7.531 47.664 o
-2 -17 -10 68.924 67.092 14.404 11.940 o
-2 -17 -9 90.000 95.216 5.933 39.900 o
-2 -17 -8 68.391 75.467 5.268 55.608 o
-2 -17 -7 170.973 177.625 7.244 17.516 o
-2 -17 -6 86.187 85.164 5.305 47.280 o
-2 -17 -5 401.604 382.484 9.974 4.637 o
-2 -17 -4 296.466 303.433 8.813 7.494 o
-2 -17 -3 185.462 198.315 7.126 15.774 o
-2 -17 -2 11.079 13.592 3.079 246.496 o
-2 -17 -1 27.506 30.906 3.594 150.997 o
-2 -17 0 116.966 130.573 6.087 29.855 o
-2 -16 -16 256.967 261.067 20.155 4.362 o
-2 -16 -15 44.475 45.633 11.074 20.461 o
-2 -16 -14 21.233 14.138 6.264 64.568 o
-2 -16 -13 9.159 -3.464 4.758 116.381 o
-2 -16 -12 40.457 32.021 6.370 56.315 o
-2 -16 -11 17.950 15.061 5.477 83.702 o
-2 -16 -10 110.491 118.277 6.450 30.495 o
-2 -16 -9 194.597 203.500 7.538 14.472 o
-2 -16 -8 76.510 72.331 5.009 56.101 o
-2 -16 -7 242.123 236.247 7.664 10.988 o
-2 -16 -6 271.107 282.109 12.212 6.927 o
-2 -16 -5 43.031 36.927 3.802 117.247 o
-2 -16 -4 105.373 97.788 5.250 40.125 o
-2 -16 -3 62.133 61.372 7.481 37.285 o
-2 -16 -2 86.887 84.898 5.435 45.984 o
-2 -16 -1 35.462 41.154 3.715 127.204 o
-2 -16 0 72.504 63.770 4.334 69.137 o
-2 -15 -17 50.657 55.002 8.727 30.541 o
-2 -15 -16 118.746 124.449 10.909 15.762 o
-2 -15 -15 83.025 71.888 20.266 6.222 o
-2 -15 -14 112.798 106.352 9.631 19.619 o
-2 -15 -13 12.161 10.185 5.638 81.626 o
-2 -15 -12 43.359 41.521 7.974 37.253 o
-2 -15 -11 178.453 181.184 18.384 6.069 o
-2 -15 -10 74.805 77.664 5.144 54.177 o
-2 -15 -9 30.785 38.217 3.847 128.546 o
-2 -15 -8 1.755 3.313 2.549 403.441 o
-2 -15 -7 129.980 134.405 6.061 27.481 o
-2 -15 -6 14.314 15.789 3.197 221.614 o
-2 -15 -5 56.839 55.603 4.178 85.019 o
-2 -15 -4 109.025 112.923 5.479 36.003 o
-2 -15 -3 7.506 9.523 2.488 379.277 o
-2 -15 -2 60.606 57.168 3.949 86.542 o
-2 -15 -1 20.378 17.496 2.789 253.819 o
-2 -15 0 49.571 58.468 4.056 92.508 o
-2 -14 -17 46.010 44.180 8.247 34.702 o
-2 -14 -16 10.735 9.433 5.732 79.531 o
-2 -14 -15 92.285 89.094 19.712 6.446 o
-2 -14 -14 201.771 224.651 12.716 8.831 o
-2 -14 -13 41.078 42.696 11.739 18.502 o
-2 -14 -12 6.365 11.749 5.038 103.048 o
-2 -14 -11 14.825 9.906 4.469 124.969 o
-2 -14 -10 42.072 37.432 3.764 119.528 o
-2 -14 -9 27.884 30.257 3.455 159.586 o
-2 -14 -8 138.372 140.665 5.846 26.376 o
-2 -14 -7 42.133 51.754 3.971 104.569 o
-2 -14 -6 42.718 42.158 3.623 121.496 o
-2 -14 -5 232.564 234.566 6.972 11.967 o
-2 -14 -4 6.495 3.001 2.211 496.013 o
-2 -14 -3 53.576 47.183 3.560 108.004 o
-2 -14 -2 10.450 9.074 2.619 335.428 o
-2 -14 -1 62.620 67.411 3.964 80.742 o
-2 -14 0 52.344 43.932 3.324 119.188 o
-2 -13 -18 3.018 3.362 5.411 91.693 o
-2 -13 -17 51.161 57.003 16.612 9.390 o
-2 -13 -16 23.001 21.553 6.379 61.310 o
-2 -13 -15 20.650 23.806 6.264 63.663 o
-2 -13 -14 90.868 93.153 8.955 24.029 o
-2 -13 -13 174.451 188.118 11.159 11.627 o
-2 -13 -12 24.861 17.344 5.002 95.016 o
-2 -13 -11 97.172 81.090 7.585 30.023 o
-2 -13 -10 36.719 31.433 3.338 151.162 o
-2 -13 -9 152.955 156.898 5.934 22.980 o
-2 -13 -8 230.649 230.392 11.701 8.719 o
-2 -13 -7 93.328 93.687 4.776 47.865 o
-2 -13 -6 42.291 48.734 3.616 118.303 o
-2 -13 -5 11.454 10.535 2.337 394.954 o
-2 -13 -4 144.124 144.553 5.437 26.366 o
-2 -13 -3 12.848 17.433 3.197 223.006 o
-2 -13 -2 90.580 74.946 4.915 51.071 o
-2 -13 -1 68.839 66.930 3.765 79.896 o
-2 -13 0 19.446 20.672 2.594 278.838 o
-2 -12 -19 180.058 168.193 14.065 8.944 o
-2 -12 -18 67.575 68.695 17.941 7.948 o
-2 -12 -17 139.839 140.694 11.117 14.049 o
-2 -12 -16 7.441 12.088 5.894 75.775 o
-2 -12 -15 25.079 34.444 6.430 58.627 o
-2 -12 -14 5.619 5.457 4.623 123.468 o
-2 -12 -13 152.054 138.209 9.937 15.503 o
-2 -12 -12 60.334 62.431 6.905 42.320 o
-2 -12 -11 178.874 182.786 10.631 12.158 o
-2 -12 -10 24.166 31.576 3.996 132.263 o
-2 -12 -9 170.667 156.250 5.615 21.511 o
-2 -12 -8 24.591 20.124 2.710 245.394 o
-2 -12 -7 1.608 7.026 2.174 534.137 o
-2 -12 -6 8.885 10.161 2.310 419.969 o
-2 -12 -5 204.754 182.241 6.841 15.322 o
-2 -12 -4 256.692 224.225 6.249 11.509 o
-2 -12 -3 617.393 558.049 10.651 2.271 o
-2 -12 -2 401.124 376.086 8.159 4.966 o
-2 -12 -1 557.222 516.387 10.020 2.714 o
-2 -12 0 282.649 292.384 8.120 8.285 o
-2 -11 -20 79.838 76.656 9.998 21.678 o
-2 -11 -19 7.749 15.685 6.701 58.760 o
-2 -11 -18 31.134 44.066 7.697 41.005 o
-2 -11 -17 17.453 20.244 6.266 64.678 o
-2 -11 -16 5.932 0.018 4.244 147.271 o
-2 -11 -15 11.574 18.296 5.587 82.078 o
-2 -11 -14 2.109 5.502 4.310 143.510 o
-2 -11 -13 2.578 -4.258 3.555 211.888 o
-2 -11 -12 49.537 44.597 5.955 58.279 o
-2 -11 -11 243.350 238.348 10.909 8.768 o
-2 -11 -10 33.806 30.994 3.124 170.016 o
-2 -11 -9 257.931 244.805 6.704 10.708 o
-2 -11 -8 231.997 224.433 12.033 8.544 o
-2 -11 -7 171.451 151.426 5.141 22.628 o
-2 -11 -6 471.409 435.857 8.957 3.718 o
-2 -11 -5 138.922 139.099 4.891 29.340 o
-2 -11 -4 216.833 212.823 5.744 14.539 o
-2 -11 -3 341.289 318.825 7.129 6.747 o
-2 -11 -2 281.204 253.348 7.097 9.413 o
-2 -11 -1 230.631 182.545 5.337 14.997 o
-2 -11 0 250.893 249.016 6.243 11.195 o
-2 -10 -20 11.458 20.693 7.046 52.573 o
-2 -10 -19 17.631 22.906 6.837 54.658 o
-2 -10 -18 56.155 59.105 8.406 31.773 o
-2 -10 -17 40.494 39.114 12.293 17.019 o
-2 -10 -16 169.922 172.014 11.890 11.259 o
-2 -10 -15 49.204 36.207 4.690 84.793 o
-2 -10 -14 27.885 18.205 5.106 90.037 o
-2 -10 -13 153.495 141.996 9.623 15.868 o
-2 -10 -12 28.473 24.612 4.843 96.453 o
-2 -10 -11 45.520 45.277 5.612 65.067 o
-2 -10 -10 161.744 148.328 5.250 23.928 o
-2 -10 -9 77.783 70.908 3.828 71.146 o
-2 -10 -8 248.449 231.173 9.463 9.640 o
-2 -10 -7 23.063 22.556 2.429 283.660 o
-2 -10 -6 338.699 326.009 8.242 6.451 o
-2 -10 -5 723.069 663.729 15.281 1.578 o
-2 -10 -4 230.524 208.906 6.713 12.965 o
-2 -10 -3 58.303 56.143 3.166 108.653 o
-2 -10 -2 6.552 3.879 1.709 765.032 o
-2 -10 -1 2640.870 2486.620 34.522 0.131 o
-2 -10 0 546.703 516.301 13.811 2.541 o
-2 -9 -21 5.860 5.341 6.297 67.382 o
-2 -9 -20 15.243 21.615 7.129 50.898 o
-2 -9 -19 54.173 51.263 9.524 26.135 o
-2 -9 -18 55.205 66.226 8.349 31.851 o
-2 -9 -17 1.160 -2.304 6.977 55.678 o
-2 -9 -16 6.164 6.645 4.558 126.313 o
-2 -9 -15 0.789 1.153 2.334 490.426 o
-2 -9 -14 140.140 135.247 5.676 27.039 o
-2 -9 -13 74.832 67.584 5.161 55.928 o
-2 -9 -12 4.360 6.028 5.679 82.793 o
-2 -9 -11 94.569 81.028 5.072 47.195 o
-2 -9 -10 230.091 223.002 5.375 13.619 o
-2 -9 -9 16.527 15.455 1.911 457.796 o
-2 -9 -8 52.987 47.182 3.389 114.099 o
-2 -9 -7 31.601 34.526 3.708 136.560 o
-2 -9 -6 164.617 171.109 4.886 22.715 o
-2 -9 -5 384.415 390.678 7.711 5.171 o
-2 -9 -4 31.080 34.381 2.424 228.273 o
-2 -9 -3 1378.780 1302.740 19.261 0.471 o
-2 -9 -2 740.651 690.688 11.563 1.590 o
-2 -9 -1 36.462 28.049 2.313 230.379 o
-2 -9 0 1241.930 1184.840 17.848 0.574 o
-2 -8 -21 34.453 44.027 8.604 33.245 o
-2 -8 -20 213.813 212.909 14.736 7.372 o
-2 -8 -19 76.259 84.108 17.165 8.483 o
-2 -8 -18 94.165 106.577 16.390 8.880 o
-2 -8 -17 30.962 29.678 10.631 22.889 o
-2 -8 -16 186.738 187.609 8.408 14.377 o
-2 -8 -15 26.665 25.802 3.080 194.207 o
-2 -8 -14 168.858 170.449 6.522 19.262 o
-2 -8 -13 53.177 51.309 4.523 81.379 o
-2 -8 -12 75.034 73.248 5.623 49.749 o
-2 -8 -11 116.858 104.188 6.077 32.316 o
-2 -8 -10 105.005 94.973 3.595 51.994 o
-2 -8 -9 117.825 110.334 3.621 43.642 o
-2 -8 -8 389.406 346.525 10.376 4.961 o
-2 -8 -7 28.282 33.072 2.184 267.265 o
-2 -8 -6 364.365 347.845 6.321 6.119 o
-2 -8 -5 177.493 175.878 4.614 21.220 o
-2 -8 -4 179.040 166.840 5.356 20.390 o
-2 -8 -3 213.237 216.338 5.101 15.242 o
-2 -8 -2 206.044 211.443 5.070 16.026 o
-2 -8 -1 84.149 83.270 3.373 68.741 o
-2 -8 0 399.809 404.261 7.644 4.858 o
-2 -7 -22 28.464 29.901 7.752 41.610 o
-2 -7 -21 20.459 31.849 15.283 11.427 o
-2 -7 -20 2.153 1.807 5.357 93.922 o
-2 -7 -19 25.816 21.724 6.392 60.480 o
-2 -7 -18 15.042 16.664 5.566 81.893 o
-2 -7 -17 57.137 52.841 4.565 77.537 o
-2 -7 -16 56.460 51.340 4.081 89.186 o
-2 -7 -15 45.355 39.129 3.536 123.564 o
-2 -7 -14 9.699 4.606 2.253 451.362 o
-2 -7 -13 63.017 58.878 3.932 84.314 o
-2 -7 -12 56.498 48.858 4.143 88.651 o
-2 -7 -11 142.400 141.817 5.985 25.292 o
-2 -7 -10 10.901 14.881 1.703 605.306 o
-2 -7 -9 236.260 218.435 4.818 13.759 o
-2 -7 -8 842.574 784.077 13.997 1.223 o
-2 -7 -7 399.384 366.864 6.362 5.316 o
-2 -7 -6 683.208 683.087 10.002 1.804 o
-2 -7 -5 111.929 115.631 3.184 47.127 o
-2 -7 -4 459.100 464.244 7.552 3.822 o
-2 -7 -3 27.709 23.055 1.903 336.805 o
-2 -7 -2 32.843 39.214 2.526 205.753 o
-2 -7 -1 9.822 5.884 1.433 885.296 o
-2 -7 0 193.421 201.723 5.403 17.153 o
-2 -6 -22 24.764 58.030 16.169 10.109 o
-2 -6 -21 8.263 6.395 5.698 81.382 o
-2 -6 -20 67.563 68.229 11.074 19.083 o
-2 -6 -19 3.665 1.859 5.030 105.943 o
-2 -6 -18 58.326 59.938 8.417 31.435 o
-2 -6 -17 31.432 32.346 3.565 145.937 o
-2 -6 -16 81.182 82.198 4.791 54.571 o
-2 -6 -15 180.127 173.614 6.284 18.437 o
-2 -6 -14 142.668 144.051 5.623 26.110 o
-2 -6 -13 245.085 244.125 6.805 11.242 o
-2 -6 -12 95.853 94.307 5.412 42.149 o
-2 -6 -11 62.659 59.630 5.209 61.877 o
-2 -6 -10 439.216 396.037 9.703 4.160 o
-2 -6 -9 82.648 75.304 2.757 80.673 o
-2 -6 -8 11.106 14.357 1.494 712.192 o
-2 -6 -7 743.597 745.814 15.741 1.422 o
-2 -6 -6 45.441 41.518 3.667 116.964 o
-2 -6 -5 1088.630 1073.670 14.138 0.739 o
-2 -6 -4 34.167 34.736 1.915 263.495 o
-2 -6 -3 405.856 416.157 6.593 4.820 o
-2 -6 -2 1.626 4.081 1.120 1806.120 o
-2 -6 -1 420.268 408.333 7.928 4.526 o
-2 -6 0 77.917 83.651 3.441 72.035 o
-2 -5 -22 29.768 44.334 8.399 35.132 o
-2 -5 -21 178.457 189.587 13.622 9.107 o
-2 -5 -20 137.920 146.642 11.807 12.947 o
-2 -5 -19 9.105 2.948 5.537 86.254 o
-2 -5 -18 31.729 28.963 4.141 119.144 o
-2 -5 -17 168.952 173.203 6.618 18.951 o
-2 -5 -16 114.322 116.138 5.558 34.070 o
-2 -5 -15 130.687 131.682 5.514 29.481 o
-2 -5 -14 6.650 5.535 2.192 492.510 o
-2 -5 -13 247.462 243.851 6.686 11.212 o
-2 -5 -12 44.446 47.982 3.313 127.673 o
-2 -5 -11 74.296 67.204 4.372 66.590 o
-2 -5 -10 12.600 15.054 2.432 352.627 o
-2 -5 -9 254.966 251.531 4.730 11.734 o
-2 -5 -8 253.727 252.813 5.164 11.550 o
-2 -5 -7 214.772 217.579 4.208 15.810 o
-2 -5 -6 329.727 352.597 5.826 6.914 o
-2 -5 -5 281.211 267.857 4.760 10.101 o
-2 -5 -4 2440.460 2486.070 29.823 0.147 o
-2 -5 -3 2037.630 2109.620 25.526 0.208 o
-2 -5 -2 80.242 80.320 2.473 84.304 o
-2 -5 -1 141.199 134.769 3.144 34.560 o
-2 -5 0 448.066 430.096 8.505 4.020 o
-2 -4 -22 15.602 11.793 11.517 20.167 o
-2 -4 -21 57.996 61.543 8.563 30.506 o
-2 -4 -20 95.169 89.338 15.172 10.284 o
-2 -4 -19 135.193 137.429 10.625 15.182 o
-2 -4 -18 59.523 64.858 5.595 56.691 o
-2 -4 -17 40.506 47.489 4.167 101.754 o
-2 -4 -16 21.524 19.701 3.229 198.742 o
-2 -4 -15 141.133 153.951 5.992 24.598 o
-2 -4 -14 36.382 39.268 3.296 147.535 o
-2 -4 -13 3.681 3.924 1.903 675.677 o
-2 -4 -12 78.175 77.253 3.938 67.400 o
-2 -4 -11 145.570 138.689 4.767 28.512 o
-2 -4 -10 345.716 328.969 8.555 6.204 o
-2 -4 -9 81.730 91.934 4.708 53.202 o
-2 -4 -8 27.815 30.866 2.289 262.221 o
-2 -4 -7 101.036 97.037 2.537 61.139 o
-2 -4 -6 563.545 579.075 8.240 2.584 o
-2 -4 -5 639.558 634.987 9.193 2.066 o
-2 -4 -4 1927.450 2002.020 24.228 0.232 o
-2 -4 -3 427.435 474.447 7.619 4.090 o
-2 -4 -2 1308.970 1386.680 20.426 0.480 o
-2 -4 -1 3786.750 3979.630 46.352 0.060 o
-2 -4 0 80.204 73.628 3.617 71.565 o
-2 -3 -23 14.896 23.921 8.860 33.468 o
-2 -3 -22 17.601 14.576 7.863 42.292 o
-2 -3 -21 20.758 12.515 5.836 73.989 o
-2 -3 -20 111.606 112.832 10.162 18.111 o
-2 -3 -19 123.422 117.827 6.873 26.834 o
-2 -3 -18 189.633 199.578 7.184 15.358 o
-2 -3 -17 27.773 25.142 3.676 149.684 o
-2 -3 -16 3.481 -0.210 2.143 562.264 o
-2 -3 -15 154.926 148.522 7.069 20.651 o
-2 -3 -14 3.531 3.894 2.038 598.499 o
-2 -3 -13 69.721 76.404 6.071 46.382 o
-2 -3 -12 4.498 5.378 1.867 678.076 o
-2 -3 -11 18.999 18.922 2.393 317.310 o
-2 -3 -10 141.369 140.243 4.540 29.825 o
-2 -3 -9 222.926 234.839 8.681 11.097 o
-2 -3 -8 267.593 281.220 7.161 9.372 o
-2 -3 -7 334.529 336.575 12.132 5.413 o
-2 -3 -6 1391.070 1462.180 20.379 0.431 o
-2 -3 -5 4449.670 4772.010 55.098 0.043 o
-2 -3 -4 1540.640 1581.580 19.542 0.364 o
-2 -3 -3 465.998 454.247 6.503 3.883 o
-2 -3 -2 122.811 145.301 2.980 38.807 o
-2 -3 -1 331.762 323.388 5.096 7.380 o
-2 -3 0 661.392 676.310 11.019 1.860 o
-2 -2 -23 48.513 42.126 7.777 38.210 o
-2 -2 -22 15.826 23.399 6.525 59.956 o
-2 -2 -21 81.447 78.283 18.937 7.055 o
-2 -2 -20 129.252 132.560 11.796 13.554 o
-2 -2 -19 42.458 32.727 3.763 121.831 o
-2 -2 -18 11.950 4.562 4.278 139.538 o
-2 -2 -17 56.062 52.383 4.178 86.809 o
-2 -2 -16 385.064 403.198 14.770 3.910 o
-2 -2 -15 108.313 112.305 5.243 37.510 o
-2 -2 -14 53.820 52.494 4.572 79.547 o
-2 -2 -13 24.555 16.518 2.337 304.847 o
-2 -2 -12 50.588 45.555 3.116 128.048 o
-2 -2 -11 149.883 152.982 5.786 23.992 o
-2 -2 -10 261.377 250.233 5.997 10.817 o
-2 -2 -9 175.156 180.645 5.786 19.369 o
-2 -2 -8 21.308 22.125 2.015 365.100 o
-2 -2 -7 467.095 491.780 9.963 3.423 o
-2 -2 -6 1237.070 1365.630 30.658 0.471 o
-2 -2 -5 73.021 72.882 3.383 80.719 o
-2 -2 -4 255.997 269.006 4.249 11.441 o
-2 -2 -3 243.677 236.635 3.898 13.227 o
-2 -2 -2 720.303 758.949 10.937 1.567 o
-2 -2 -1 2657.670 2600.850 30.621 0.128 o
-2 -2 0 581.675 582.335 7.955 2.489 o
-2 -1 -23 14.267 15.764 6.497 61.374 o
-2 -1 -22 24.322 32.409 7.278 47.114 o
-2 -1 -21 55.959 50.127 5.946 55.586 o
-2 -1 -20 7.156 6.079 2.888 297.838 o
-2 -1 -19 242.482 257.738 8.226 10.165 o
-2 -1 -18 136.602 135.416 6.308 25.625 o
-2 -1 -17 159.261 162.170 6.360 20.991 o
-2 -1 -16 14.051 14.473 2.852 270.025 o
-2 -1 -15 173.082 178.578 6.159 19.075 o
-2 -1 -14 82.163 88.964 4.510 55.636 o
-2 -1 -13 18.283 14.616 2.261 359.145 o
-2 -1 -12 43.380 41.094 3.005 148.555 o
-2 -1 -11 369.735 358.224 7.992 5.622 o
-2 -1 -10 376.524 389.601 7.751 5.295 o
-2 -1 -9 48.821 48.659 5.083 72.823 o
-2 -1 -8 2080.340 2066.590 28.649 0.203 o
-2 -1 -7 517.962 548.600 9.292 2.896 o
-2 -1 -6 1613.460 1678.260 27.058 0.317 o
-2 -1 -5 14.183 20.535 2.103 403.570 o
-2 -1 -4 578.532 623.028 11.325 2.271 o
-2 -1 -3 108.278 112.588 2.295 54.078 o
-2 -1 -2 148.572 151.843 2.868 31.316 o
-2 -1 -1 251.481 268.913 4.429 11.600 o
-2 -1 0 792.889 794.980 10.399 1.363 o
-2 0 1 630.704 675.102 9.128 2.025 o
-2 0 2 203.042 211.364 3.884 17.382 o
-2 0 3 1486.260 1518.580 18.605 0.392 o
-2 0 4 939.095 1008.260 22.314 0.836 o
-2 0 5 15.510 10.488 1.824 523.622 o
-2 0 6 1422.190 1420.040 17.546 0.435 o
-2 0 7 78.109 75.195 2.049 95.012 o
-2 0 8 416.956 458.360 6.766 4.383 o
-2 0 9 129.885 140.805 3.013 37.244 o
-2 0 10 264.010 332.054 7.161 8.635 o
-2 0 11 26.021 22.940 1.861 356.286 o
-2 0 12 802.198 675.484 11.398 1.459 o
-2 0 13 4.402 3.526 1.322 1242.730 o
-2 0 14 10.055 19.515 3.805 167.253 o
-2 0 15 331.926 333.219 9.363 6.222 o
-2 0 16 27.269 20.256 3.370 175.179 o
-2 0 17 98.688 100.798 6.075 36.356 o
-2 0 18 58.201 75.204 5.657 54.565 o
-2 0 19 28.044 22.958 3.865 139.748 o
-2 0 20 0.114 0.752 2.998 300.896 o
-2 0 21 33.019 27.428 4.643 99.478 o
-2 0 22 230.761 269.287 49.059 1.044 o
-2 0 23 67.166 67.817 14.397 11.975 o
-2 0 24 78.887 75.159 8.859 26.319 o
-2 0 25 170.866 188.413 41.086 1.513 o
-2 1 1 776.534 724.280 9.634 1.492 o
-2 1 2 288.616 319.711 6.832 8.186 o
-2 1 3 250.221 314.418 5.037 10.326 o
-2 1 4 600.435 617.458 11.490 2.182 o
-2 1 5 1210.210 1316.600 20.876 0.542 o
-2 1 6 265.321 266.826 4.516 10.928 o
-2 1 7 3386.110 3740.260 43.803 0.072 o
-2 1 8 93.374 127.522 2.865 54.707 o
-2 1 9 223.485 211.573 4.679 14.998 o
-2 1 10 275.039 286.528 5.028 9.873 o
-2 1 11 191.081 149.855 3.426 22.851 o
-2 1 12 294.487 280.216 5.222 9.181 o
-2 1 13 44.779 42.493 3.126 139.235 o
-2 1 14 830.566 751.662 11.174 1.319 o
-2 1 15 254.595 234.992 5.944 11.528 o
-2 1 16 4.776 0.704 2.183 529.791 o
-2 1 17 0.020 0.662 2.193 561.759 o
-2 1 18 77.157 77.230 8.212 29.556 o
-2 1 19 97.540 102.096 6.708 32.892 o
-2 1 20 60.224 70.311 7.222 38.901 o
-2 1 21 71.078 88.580 8.289 29.199 o
-2 1 22 3.788 12.102 4.810 113.682 o
-2 1 23 317.130 276.225 33.555 1.913 o
-2 1 24 8.171 9.631 5.323 92.422 o
-2 1 25 44.275 40.710 7.508 41.272 o
-2 2 1 1506.710 1563.160 19.084 0.378 o
-2 2 2 102.377 105.559 2.586 57.532 o
-2 2 3 783.051 812.493 10.757 1.360 o
-2 2 4 243.614 254.398 4.339 12.471 o
-2 2 5 443.100 543.734 8.835 3.501 o
-2 2 6 318.126 394.591 7.000 6.455 o
-2 2 7 1582.590 1721.760 25.037 0.323 o
-2 2 8 527.601 529.771 7.817 2.975 o
-2 2 9 747.659 764.663 10.648 1.496 o
-2 2 10 149.670 144.343 3.420 30.681 o
-2 2 11 78.765 68.388 2.440 92.479 o
-2 2 12 769.650 741.198 10.813 1.469 o
-2 2 13 355.748 334.165 6.195 6.461 o
-2 2 14 477.732 438.872 7.614 3.759 o
-2 2 15 159.134 131.847 3.866 28.952 o
-2 2 16 58.354 66.595 4.891 67.161 o
-2 2 17 60.059 43.474 4.182 87.070 o
-2 2 18 112.794 104.002 16.279 8.755 o
-2 2 19 94.069 92.821 7.714 29.020 o
-2 2 20 11.073 10.430 4.247 139.929 o
-2 2 21 47.769 46.014 6.755 48.055 o
-2 2 22 16.336 11.549 4.972 101.522 o
-2 2 23 41.458 51.291 7.267 43.231 o
-2 2 24 91.907 99.538 9.825 20.711 o
-2 2 25 11.223 2.285 5.311 93.032 o
-2 3 1 807.813 814.243 10.549 1.310 o
-2 3 2 151.943 135.179 3.772 30.308 o
-2 3 3 346.710 385.719 6.306 6.096 o
-2 3 4 3137.380 3374.940 39.591 0.086 o
-2 3 5 252.318 274.965 4.522 11.362 o
-2 3 6 1021.630 1013.280 15.101 0.821 o
-2 3 7 1449.470 1433.990 24.776 0.403 o
-2 3 8 290.802 323.193 8.678 7.437 o
-2 3 9 26.482 26.150 1.669 373.162 o
-2 3 10 187.695 200.346 4.246 19.128 o
-2 3 11 356.316 341.553 6.558 6.302 o
-2 3 12 149.033 137.048 3.600 31.178 o
-2 3 13 328.536 292.534 5.787 7.732 o
-2 3 14 220.850 203.752 5.162 15.089 o
-2 3 15 23.139 24.751 2.781 234.361 o
-2 3 16 167.122 149.122 4.628 24.415 o
-2 3 17 8.032 14.563 2.384 390.618 o
-2 3 18 6.198 1.654 3.149 260.441 o
-2 3 19 27.497 29.533 12.846 15.970 o
-2 3 20 15.474 18.295 6.977 53.222 o
-2 3 21 18.772 25.661 5.547 79.756 o
-2 3 22 16.442 24.686 8.195 38.761 o
-2 3 23 52.922 58.562 7.817 36.236 o
-2 3 24 3.901 5.081 5.270 96.158 o
-2 4 1 238.375 222.353 5.472 13.057 o
-2 4 2 363.651 366.594 6.233 5.965 o
-2 4 3 36.140 36.551 2.658 190.175 o
-2 4 4 99.003 106.629 3.197 54.924 o
-2 4 5 613.729 648.119 11.925 2.051 o
-2 4 6 69.772 67.057 3.089 91.502 o
-2 4 7 161.413 159.619 4.636 24.467 o
-2 4 8 117.757 125.540 3.515 41.561 o
-2 4 9 459.267 472.867 8.290 3.717 o
-2 4 10 86.645 82.467 5.275 47.833 o
-2 4 11 605.682 543.433 9.410 2.410 o
-2 4 12 596.191 576.780 9.987 2.352 o
-2 4 13 17.222 18.507 1.940 429.158 o
-2 4 14 644.282 600.680 10.687 2.068 o
-2 4 15 179.304 162.123 6.298 19.039 o
-2 4 16 45.020 44.655 3.006 142.368 o
-2 4 17 143.774 145.039 5.637 25.827 o
-2 4 18 7.905 3.993 2.176 495.080 o
-2 4 19 43.667 46.820 5.923 60.256 o
-2 4 20 10.275 14.618 4.556 121.924 o
-2 4 21 20.723 22.984 5.239 88.117 o
-2 4 22 92.230 114.006 9.745 20.442 o
-2 4 23 26.592 23.530 6.202 63.488 o
-2 4 24 21.380 17.537 6.033 68.794 o
-2 5 1 1200.030 1285.400 16.225 0.576 o
-2 5 2 160.011 171.047 3.356 26.186 o
-2 5 3 106.798 111.231 2.534 53.950 o
-2 5 4 170.762 178.872 3.875 23.042 o
-2 5 5 93.834 70.980 3.219 68.114 o
-2 5 6 154.262 151.823 4.602 26.282 o
-2 5 7 233.395 229.151 5.945 12.817 o
-2 5 8 31.830 27.696 1.945 291.161 o
-2 5 9 738.130 700.173 13.604 1.538 o
-2 5 10 89.624 73.039 5.786 43.970 o
-2 5 11 1368.160 1275.030 19.035 0.483 o
-2 5 12 437.409 398.964 7.848 4.383 o
-2 5 13 259.080 225.147 5.552 11.776 o
-2 5 14 650.000 573.218 10.536 2.105 o
-2 5 15 96.061 86.034 4.156 53.522 o
-2 5 16 20.374 22.904 2.469 288.990 o
-2 5 17 45.660 47.347 3.324 125.959 o
-2 5 18 29.165 32.779 3.521 151.517 o
-2 5 19 41.816 41.703 4.840 83.815 o
-2 5 20 48.516 51.646 6.353 52.107 o
-2 5 21 174.066 174.158 10.524 12.671 o
-2 5 22 5.168 4.624 5.094 102.454 o
-2 5 23 4.922 -1.220 4.288 144.914 o
-2 5 24 2.558 3.607 4.524 130.703 o
-2 6 1 1009.060 1009.220 13.239 0.850 o
-2 6 2 640.743 631.804 8.862 2.077 o
-2 6 3 244.776 234.620 4.192 13.070 o
-2 6 4 552.465 563.570 9.188 2.648 o
-2 6 5 9.612 8.349 1.146 1119.830 o
-2 6 6 31.635 41.866 2.755 188.115 o
-2 6 7 289.280 271.212 6.783 8.954 o
-2 6 8 25.009 30.201 2.142 296.155 o
-2 6 9 55.803 63.279 3.261 104.811 o
-2 6 10 31.351 36.956 2.438 221.560 o
-2 6 11 152.147 160.669 4.515 26.100 o
-2 6 12 2532.720 2352.560 33.431 0.144 o
-2 6 13 184.821 185.414 5.088 19.162 o
-2 6 14 6.553 9.004 2.174 486.614 o
-2 6 15 164.011 152.968 5.371 23.042 o
-2 6 16 98.296 106.463 4.955 42.815 o
-2 6 17 199.589 193.681 6.065 16.197 o
-2 6 18 105.426 107.301 4.941 40.682 o
-2 6 19 55.255 59.455 4.741 73.263 o
-2 6 20 5.345 7.035 4.017 161.656 o
-2 6 21 19.425 24.301 5.316 86.122 o
-2 6 22 155.217 150.121 10.995 13.367 o
-2 6 23 68.909 55.330 10.410 21.483 o
-2 6 24 24.991 20.782 6.064 66.851 o
-2 7 1 695.072 715.832 10.057 1.715 o
-2 7 2 90.169 85.542 2.553 72.488 o
-2 7 3 14.457 15.705 1.274 741.024 o
-2 7 4 1840.840 1881.700 28.405 0.250 o
-2 7 5 1241.270 1174.460 17.194 0.580 o
-2 7 6 332.290 335.741 9.248 6.222 o
-2 7 7 323.126 300.925 7.488 7.294 o
-2 7 8 769.099 739.091 14.262 1.407 o
-2 7 9 23.674 25.456 2.690 241.940 o
-2 7 10 157.656 157.238 4.557 25.394 o
-2 7 11 53.387 44.457 2.753 138.202 o
-2 7 12 319.817 308.462 6.856 7.465 o
-2 7 13 215.260 205.153 5.537 15.115 o
-2 7 14 370.467 333.484 7.597 5.903 o
-2 7 15 17.097 20.074 2.451 313.674 o
-2 7 16 68.939 68.811 4.041 74.429 o
-2 7 17 30.117 31.794 3.089 179.267 o
-2 7 18 30.894 35.077 3.804 132.302 o
-2 7 19 93.337 94.900 5.814 39.937 o
-2 7 20 102.769 99.990 6.291 34.370 o
-2 7 21 7.992 3.632 4.275 142.730 o
-2 7 22 99.007 100.868 12.625 13.758 o
-2 7 23 14.278 14.001 5.404 87.204 o
-2 8 1 89.432 93.261 2.839 67.428 o
-2 8 2 125.797 134.856 3.265 38.515 o
-2 8 3 39.305 43.867 2.002 214.575 o
-2 8 4 44.280 39.819 2.260 188.366 o
-2 8 5 13.976 16.129 1.599 594.790 o
-2 8 6 46.666 42.281 2.909 145.924 o
-2 8 7 260.249 239.235 11.844 7.792 o
-2 8 8 25.182 24.824 2.720 234.582 o
-2 8 9 281.577 287.155 6.482 9.064 o
-2 8 10 397.858 388.670 7.935 4.955 o
-2 8 11 37.078 36.918 2.728 182.459 o
-2 8 12 356.582 335.887 9.015 5.832 o
-2 8 13 0.240 -0.288 1.500 1198.500 o
-2 8 14 30.115 33.256 2.850 195.917 o
-2 8 15 112.251 98.219 4.583 42.156 o
-2 8 16 117.640 120.680 5.237 34.335 o
-2 8 17 187.859 195.733 6.429 16.600 o
-2 8 18 27.861 28.362 3.211 178.406 o
-2 8 19 51.331 54.618 4.258 87.625 o
-2 8 20 25.111 25.446 7.146 49.104 o
-2 8 21 36.975 28.464 5.636 70.800 o
-2 8 22 69.693 86.135 8.587 27.963 o
-2 8 23 56.231 47.693 20.488 6.269 o
-2 9 1 301.351 279.095 5.240 8.950 o
-2 9 2 168.831 175.058 3.901 23.555 o
-2 9 3 199.791 209.921 4.327 17.352 o
-2 9 4 464.305 444.358 8.236 3.810 o
-2 9 5 133.700 130.287 4.203 33.658 o
-2 9 6 195.932 183.812 4.521 18.811 o
-2 9 7 1088.720 1083.890 19.907 0.697 o
-2 9 8 185.701 170.370 7.246 16.632 o
-2 9 9 109.020 113.886 5.978 33.370 o
-2 9 10 976.448 917.738 15.137 0.921 o
-2 9 11 230.496 223.018 5.876 13.219 o
-2 9 12 108.116 104.725 4.248 44.486 o
-2 9 13 49.215 48.135 4.827 78.063 o
-2 9 14 20.761 21.731 2.584 272.861 o
-2 9 15 2.073 -0.058 1.778 823.454 o
-2 9 16 40.950 39.100 3.772 119.513 o
-2 9 17 0.114 1.980 2.074 620.804 o
-2 9 18 22.637 27.921 3.224 188.389 o
-2 9 19 13.723 11.561 2.810 282.462 o
-2 9 20 40.503 43.988 4.768 85.742 o
-2 9 21 116.149 113.417 7.055 27.478 o
-2 9 22 16.613 27.661 8.860 33.268 o
-2 9 23 48.861 46.841 7.112 43.926 o
-2 10 1 91.263 90.061 3.836 57.745 o
-2 10 2 94.513 104.158 5.477 40.727 o
-2 10 3 44.905 41.893 2.661 161.934 o
-2 10 4 5.181 4.646 1.116 1515.920 o
-2 10 5 419.810 395.916 8.344 4.558 o
-2 10 6 27.605 26.590 2.145 291.488 o
-2 10 7 86.471 103.395 4.992 46.811 o
-2 10 8 4.508 1.904 1.822 733.181 o
-2 10 9 1457.250 1358.430 20.928 0.424 o
-2 10 10 42.279 37.133 3.015 153.827 o
-2 10 11 55.738 50.556 3.693 100.105 o
-2 10 12 56.446 52.619 6.074 53.384 o
-2 10 13 75.004 82.595 4.341 62.504 o
-2 10 14 4.251 2.449 1.878 694.169 o
-2 10 15 10.018 16.418 2.590 327.905 o
-2 10 16 41.215 47.580 3.875 110.797 o
-2 10 17 39.590 35.242 3.551 133.102 o
-2 10 18 46.475 53.698 4.166 94.136 o
-2 10 19 17.737 18.879 5.147 93.131 o
-2 10 20 112.091 120.540 6.287 30.741 o
-2 10 21 75.809 79.146 6.213 43.180 o
-2 10 22 7.506 5.247 8.638 36.007 o
-2 11 1 559.809 591.675 10.120 2.489 o
-2 11 2 605.204 624.767 9.620 2.216 o
-2 11 3 112.323 118.738 3.427 45.105 o
-2 11 4 380.418 387.063 6.653 5.420 o
-2 11 5 52.324 56.289 3.206 114.971 o
-2 11 6 942.263 818.170 14.194 1.037 o
-2 11 7 1799.220 1556.970 27.522 0.289 o
-2 11 8 177.908 179.488 8.268 15.367 o
-2 11 9 13.239 6.873 2.046 485.462 o
-2 11 10 121.047 120.700 4.722 35.851 o
-2 11 11 23.055 21.201 2.519 273.825 o
-2 11 12 4.764 3.739 2.118 547.435 o
-2 11 13 22.673 23.137 4.316 121.835 o
-2 11 14 5.602 4.452 2.941 294.351 o
-2 11 15 43.000 35.088 3.346 137.887 o
-2 11 16 151.578 164.078 6.376 21.713 o
-2 11 17 28.669 33.232 3.575 148.709 o
-2 11 18 98.527 114.830 8.123 25.405 o
-2 11 19 300.642 297.900 8.860 7.441 o
-2 11 20 2.227 1.161 3.197 260.820 o
-2 11 21 13.279 7.381 4.734 113.837 o
-2 11 22 75.638 74.204 9.396 24.323 o
-2 12 1 24.775 27.924 2.249 288.436 o
-2 12 2 184.585 198.083 4.987 18.670 o
-2 12 3 313.082 292.405 6.029 8.116 o
-2 12 4 294.377 260.005 5.279 9.543 o
-2 12 5 111.009 114.520 4.240 41.945 o
-2 12 6 41.448 40.141 3.505 129.330 o
-2 12 7 202.587 185.410 6.728 15.499 o
-2 12 8 116.736 110.391 5.673 33.623 o
-2 12 9 220.356 237.189 6.471 12.936 o
-2 12 10 203.019 179.676 7.800 14.382 o
-2 12 11 50.835 48.620 4.316 88.807 o
-2 12 12 34.165 34.822 3.127 165.275 o
-2 12 13 34.729 42.434 3.422 141.172 o
-2 12 14 40.108 41.655 3.553 128.029 o
-2 12 15 108.310 120.784 5.650 34.419 o
-2 12 16 103.062 134.648 13.555 11.725 o
-2 12 17 88.301 89.570 5.722 42.591 o
-2 12 18 62.254 67.778 6.650 43.733 o
-2 12 19 28.364 31.324 4.864 93.907 o
-2 12 20 23.712 28.422 4.188 124.726 o
-2 12 21 51.461 40.915 5.055 73.986 o
-2 13 1 42.394 47.094 2.889 150.388 o
-2 13 2 153.003 138.817 4.412 28.100 o
-2 13 3 49.920 44.859 2.696 146.675 o
-2 13 4 20.077 17.136 1.781 450.636 o
-2 13 5 46.726 42.604 3.325 127.770 o
-2 13 6 4.571 0.715 2.309 478.503 o
-2 13 7 154.846 132.267 6.231 23.591 o
-2 13 8 58.435 59.455 4.610 73.905 o
-2 13 9 17.079 16.789 2.445 322.803 o
-2 13 10 14.916 19.076 2.571 304.543 o
-2 13 11 85.978 90.709 4.719 51.653 o
-2 13 12 4.549 6.363 2.102 545.004 o
-2 13 13 31.571 39.048 3.868 126.174 o
-2 13 14 25.674 25.109 3.097 195.801 o
-2 13 15 121.488 122.649 5.749 31.123 o
-2 13 16 164.873 186.472 7.135 17.836 o
-2 13 17 289.594 311.074 8.988 7.505 o
-2 13 18 75.911 81.577 5.306 51.328 o
-2 13 19 18.765 18.614 4.827 104.092 o
-2 13 20 139.686 142.456 7.038 22.697 o
-2 14 1 194.332 185.386 5.292 17.951 o
-2 14 2 109.609 119.309 6.010 32.568 o
-2 14 3 44.394 44.999 2.809 152.360 o
-2 14 4 50.334 40.918 3.080 133.451 o
-2 14 5 51.435 46.989 6.622 48.699 o
-2 14 6 43.813 40.188 3.820 113.914 o
-2 14 7 59.758 56.456 4.511 75.893 o
-2 14 8 8.348 10.838 4.591 122.367 o
-2 14 9 94.705 115.652 9.197 21.912 o
-2 14 10 58.055 54.254 4.159 85.034 o
-2 14 11 43.179 43.660 3.632 119.674 o
-2 14 12 603.601 582.054 11.991 2.222 o
-2 14 13 131.385 147.567 5.995 26.462 o
-2 14 14 11.667 9.353 2.697 314.057 o
-2 14 15 9.741 9.166 3.708 181.975 o
-2 14 16 24.031 23.715 4.891 97.540 o
-2 14 17 33.784 40.025 4.540 98.030 o
-2 14 18 30.371 29.071 3.936 129.909 o
-2 14 19 5.407 8.591 3.901 170.163 o
-2 15 1 33.373 34.604 2.802 189.522 o
-2 15 2 124.266 125.394 8.726 20.483 o
-2 15 3 27.994 26.692 3.293 173.697 o
-2 15 4 157.371 164.667 10.674 13.414 o
-2 15 5 73.537 69.919 4.911 59.044 o
-2 15 6 227.668 216.837 7.912 11.910 o
-2 15 7 9.696 8.662 2.720 318.150 o
-2 15 8 149.063 143.947 7.147 21.315 o
-2 15 9 161.016 168.624 6.199 20.770 o
-2 15 10 171.924 185.607 7.704 16.405 o
-2 15 11 43.142 45.294 4.380 94.089 o
-2 15 12 109.892 131.966 5.723 32.587 o
-2 15 13 194.035 218.041 7.279 14.341 o
-2 15 14 55.293 58.386 6.611 46.694 o
-2 15 15 162.497 183.389 8.216 16.355 o
-2 15 16 4.968 3.788 3.013 283.688 o
-2 15 17 43.373 43.837 5.885 61.431 o
-2 15 18 5.600 5.904 4.208 148.011 o
-2 16 1 111.069 127.368 4.771 37.315 o
-2 16 2 104.842 101.731 4.422 45.013 o
-2 16 3 71.932 75.165 6.872 39.097 o
-2 16 4 3.598 3.488 2.703 353.358 o
-2 16 5 228.921 233.474 9.845 10.010 o
-2 16 6 42.641 38.109 4.071 107.211 o
-2 16 7 29.030 27.598 3.875 135.339 o
-2 16 8 84.793 82.870 5.911 42.932 o
-2 16 9 12.114 19.395 2.926 257.463 o
-2 16 10 152.354 156.305 6.165 22.558 o
-2 16 11 67.801 73.375 6.266 45.410 o
-2 16 12 3.738 4.368 2.518 401.692 o
-2 16 13 44.295 38.200 4.058 106.071 o
-2 16 14 87.521 112.033 7.996 27.344 o
-2 16 15 3.585 5.508 3.657 196.398 o
-2 16 16 40.631 42.605 5.661 66.468 o
-2 16 17 14.127 17.488 5.388 87.173 o
-2 17 1 11.648 12.197 2.300 398.599 o
-2 17 2 15.079 15.947 2.906 256.736 o
-2 17 3 19.016 19.610 4.540 115.548 o
-2 17 4 636.390 673.163 18.605 1.680 o
-2 17 5 256.345 284.883 11.377 7.593 o
-2 17 6 30.256 29.584 6.312 59.955 o
-2 17 7 56.135 52.454 4.970 70.415 o
-2 17 8 20.713 19.640 3.618 167.511 o
-2 17 9 41.174 41.821 3.648 122.616 o
-2 17 10 28.337 31.383 4.272 115.535 o
-2 17 11 140.249 166.392 8.571 17.947 o
-2 17 12 34.725 39.283 5.014 83.942 o
-2 17 13 441.443 465.770 14.225 3.290 o
-2 17 14 78.750 83.678 8.355 28.288 o
-2 17 15 19.816 19.894 5.320 86.692 o
-2 17 16 89.999 101.103 9.299 22.518 o
-2 18 1 64.897 64.204 4.995 63.022 o
-2 18 2 122.422 131.523 7.069 25.364 o
-2 18 3 68.352 77.491 6.806 40.091 o
-2 18 4 141.198 153.899 8.988 17.483 o
-2 18 5 41.833 52.062 5.776 62.379 o
-2 18 6 12.575 20.952 4.712 111.565 o
-2 18 7 33.629 33.095 5.362 77.270 o
-2 18 8 19.811 23.073 4.792 103.654 o
-2 18 9 126.727 143.331 8.258 20.734 o
-2 18 10 157.769 181.057 13.806 9.527 o
-2 18 11 5.547 4.484 5.648 83.604 o
-2 18 12 27.886 36.317 6.217 61.324 o
-2 18 13 341.307 347.560 14.633 4.639 o
-2 18 14 95.936 113.185 19.048 6.750 o
-2 18 15 164.851 191.365 12.666 10.303 o
-2 19 1 63.128 74.319 5.698 52.587 o
-2 19 2 27.762 35.428 5.203 83.330 o
-2 19 3 9.750 8.338 4.208 144.126 o
-2 19 4 112.343 124.565 15.504 9.351 o
-2 19 5 48.873 54.572 6.279 52.577 o
-2 19 6 13.942 13.134 4.219 138.261 o
-2 19 7 190.903 195.918 30.454 2.580 o
-2 19 8 90.173 106.456 8.505 25.224 o
-2 19 9 15.152 10.953 4.628 116.676 o
-2 19 10 99.263 112.420 9.098 21.995 o
-2 19 11 64.171 76.712 10.078 22.353 o
-2 19 12 55.881 54.979 7.119 41.887 o
-2 19 13 92.874 98.311 15.283 10.119 o
-2 20 1 166.823 185.857 23.035 4.288 o
-2 20 2 32.453 29.604 5.154 83.795 o
-2 20 3 58.692 69.782 6.910 41.873 o
-2 20 4 100.302 110.095 8.515 24.004 o
-2 20 5 61.930 81.036 7.498 35.683 o
-2 20 6 161.672 167.656 9.939 14.200 o
-2 20 7 113.368 129.395 11.407 14.931 o
-2 20 8 73.621 76.579 14.286 11.951 o
-2 20 9 155.912 183.129 19.159 5.891 o
-2 20 10 14.335 8.998 4.662 116.149 o
-2 20 11 109.357 137.291 10.437 16.904 o
-2 20 12 55.391 59.416 11.296 19.089 o
-2 21 1 17.989 24.310 11.074 21.594 o
-2 21 2 90.739 89.462 7.925 28.646 o
-2 21 3 11.332 -1.883 3.987 161.840 o
-2 21 4 4.812 4.762 8.084 41.205 o
-2 21 5 197.663 211.607 11.485 10.108 o
-2 21 6 65.724 71.117 7.450 36.202 o
-2 21 7 120.465 148.287 10.631 15.635 o
-2 21 8 90.006 107.588 9.153 22.767 o
-2 21 9 15.103 33.472 6.439 60.641 o
-2 22 1 24.315 21.772 5.081 91.669 o
-2 22 2 68.803 77.775 7.714 33.472 o
-2 22 3 29.417 37.471 10.853 21.930 o
-2 22 4 7.370 -0.539 3.974 166.280 o
-2 22 5 297.040 318.050 13.942 5.556 o
-2 22 6 30.870 38.982 10.410 23.650 o
-1 -23 -1 46.703 45.078 8.084 35.793 o
-1 -23 0 102.663 108.794 12.182 14.304 o
-1 -22 -6 42.185 34.358 8.084 36.884 o
-1 -22 -5 38.178 38.755 7.281 44.593 o
-1 -22 -4 62.049 47.462 8.306 32.399 o
-1 -22 -3 30.971 25.012 6.572 56.146 o
-1 -22 -2 89.059 92.975 9.788 21.243 o
-1 -22 -1 78.244 65.214 8.691 27.642 o
-1 -22 0 40.797 46.041 14.950 11.663 o
-1 -21 -9 51.313 56.144 8.325 32.961 o
-1 -21 -8 25.889 19.584 6.386 60.794 o
-1 -21 -7 54.950 60.942 8.230 32.932 o
-1 -21 -6 30.093 32.715 13.289 14.891 o
-1 -21 -5 49.791 47.334 7.655 38.715 o
-1 -21 -4 129.658 135.856 10.964 14.876 o
-1 -21 -3 107.007 99.464 9.492 20.670 o
-1 -21 -2 174.774 171.392 12.514 10.457 o
-1 -21 -1 20.747 16.836 6.091 67.823 o
-1 -21 0 80.173 91.790 14.507 11.372 o
-1 -20 -11 145.468 126.338 10.941 14.408 o
-1 -20 -10 109.240 97.669 9.834 19.592 o
-1 -20 -9 12.350 14.397 5.534 83.908 o
-1 -20 -8 227.625 208.616 13.200 8.085 o
-1 -20 -7 0.309 7.531 5.263 97.021 o
-1 -20 -6 306.931 283.592 13.758 5.720 o
-1 -20 -5 47.647 49.511 8.860 30.247 o
-1 -20 -4 169.709 171.175 11.504 11.720 o
-1 -20 -3 17.955 21.009 5.945 71.110 o
-1 -20 -2 80.015 83.419 8.683 26.621 o
-1 -20 -1 62.397 54.287 7.655 36.449 o
-1 -20 0 23.746 28.111 6.330 61.312 o
-1 -19 -13 15.058 16.979 6.645 58.573 o
-1 -19 -12 38.680 35.124 4.865 86.865 o
-1 -19 -11 86.780 83.516 6.103 40.866 o
-1 -19 -10 177.911 179.046 8.381 15.219 o
-1 -19 -9 11.562 13.994 4.667 116.030 o
-1 -19 -8 28.037 22.876 4.030 131.053 o
-1 -19 -7 6.014 6.448 3.229 244.117 o
-1 -19 -6 56.788 59.493 5.985 53.404 o
-1 -19 -5 39.081 35.120 5.557 70.420 o
-1 -19 -4 158.929 164.506 26.468 3.436 o
-1 -19 -3 13.959 12.382 4.787 109.872 o
-1 -19 -2 87.637 79.618 9.745 21.938 o
-1 -19 -1 68.951 64.404 11.739 17.264 o
-1 -19 0 134.811 151.543 10.720 14.690 o
-1 -18 -15 33.325 20.321 6.431 58.361 o
-1 -18 -14 94.808 112.122 10.501 18.239 o
-1 -18 -13 75.511 71.796 8.461 28.740 o
-1 -18 -12 79.218 78.954 7.513 33.145 o
-1 -18 -11 66.209 74.252 5.671 51.905 o
-1 -18 -10 5.702 6.588 3.397 222.376 o
-1 -18 -9 38.016 34.866 4.186 108.853 o
-1 -18 -8 9.002 5.622 3.197 243.620 o
-1 -18 -7 24.200 34.145 5.797 70.729 o
-1 -18 -6 37.773 37.006 4.641 93.213 o
-1 -18 -5 88.213 75.734 4.888 52.081 o
-1 -18 -4 74.271 74.210 4.753 59.739 o
-1 -18 -3 202.055 205.604 7.089 14.434 o
-1 -18 -2 171.024 179.430 6.687 18.353 o
-1 -18 -1 172.003 171.068 7.832 16.734 o
-1 -18 0 82.828 85.096 8.708 26.155 o
-1 -17 -16 34.657 17.896 6.505 57.157 o
-1 -17 -15 26.582 20.790 6.373 60.746 o
-1 -17 -14 357.602 363.963 15.925 4.118 o
-1 -17 -13 175.073 177.256 9.718 13.586 o
-1 -17 -12 114.620 107.938 6.400 30.899 o
-1 -17 -11 77.862 72.725 5.321 52.037 o
-1 -17 -10 4.848 4.931 3.174 255.931 o
-1 -17 -9 94.017 88.042 5.488 42.995 o
-1 -17 -8 21.014 21.042 3.499 175.150 o
-1 -17 -7 189.716 201.829 7.293 15.140 o
-1 -17 -6 44.137 41.149 3.946 108.622 o
-1 -17 -5 15.309 7.228 2.776 290.154 o
-1 -17 -4 236.055 223.945 7.208 11.882 o
-1 -17 -3 3.515 -0.571 2.364 465.801 o
-1 -17 -2 3.311 2.457 2.407 444.689 o
-1 -17 -1 164.945 179.222 7.385 17.711 o
-1 -17 0 15.595 12.826 2.702 291.740 o
-1 -16 -17 22.260 18.627 9.192 30.933 o
-1 -16 -16 61.821 63.865 8.552 30.072 o
-1 -16 -15 298.332 305.950 15.006 5.286 o
-1 -16 -14 93.739 90.435 9.177 23.080 o
-1 -16 -13 37.429 32.370 4.396 102.922 o
-1 -16 -12 154.227 159.427 10.838 13.436 o
-1 -16 -11 155.175 145.934 6.772 21.433 o
-1 -16 -10 64.617 66.877 4.928 63.520 o
-1 -16 -9 65.023 62.528 4.729 67.422 o
-1 -16 -8 0.417 1.743 2.563 408.133 o
-1 -16 -7 26.032 34.637 3.577 151.461 o
-1 -16 -6 35.230 34.546 4.412 103.257 o
-1 -16 -5 104.899 92.479 5.033 42.412 o
-1 -16 -4 20.843 19.391 3.005 223.517 o
-1 -16 -3 169.870 177.393 9.591 14.022 o
-1 -16 -2 22.273 24.345 2.941 220.040 o
-1 -16 -1 47.180 44.912 3.545 117.304 o
-1 -16 0 365.697 351.676 10.339 5.268 o
-1 -15 -18 2.071 10.749 5.833 78.525 o
-1 -15 -17 24.885 26.756 6.633 56.224 o
-1 -15 -16 112.147 121.425 12.957 12.514 o
-1 -15 -15 52.851 56.870 7.925 35.549 o
-1 -15 -14 2.888 -1.393 4.494 133.111 o
-1 -15 -13 14.467 11.627 3.273 216.888 o
-1 -15 -12 112.214 116.659 7.960 24.405 o
-1 -15 -11 183.498 181.120 7.090 16.615 o
-1 -15 -10 55.372 54.625 4.564 78.094 o
-1 -15 -9 10.922 10.236 3.964 159.172 o
-1 -15 -8 11.280 6.763 2.669 326.280 o
-1 -15 -7 397.039 385.758 9.262 4.787 o
-1 -15 -6 412.117 389.349 9.151 4.586 o
-1 -15 -5 46.443 41.557 3.540 120.453 o
-1 -15 -4 255.446 246.740 7.080 10.557 o
-1 -15 -3 543.023 520.818 10.722 2.744 o
-1 -15 -2 304.296 288.716 7.609 7.913 o
-1 -15 -1 39.113 36.784 3.187 150.788 o
-1 -15 0 50.861 44.475 3.342 120.146 o
-1 -14 -19 7.375 10.653 6.667 59.712 o
-1 -14 -18 3.984 5.890 5.483 88.804 o
-1 -14 -17 9.379 17.644 6.312 65.540 o
-1 -14 -16 10.872 5.668 6.091 71.053 o
-1 -14 -15 65.147 63.481 7.929 33.534 o
-1 -14 -14 134.987 122.697 9.807 17.208 o
-1 -14 -13 103.372 113.198 5.980 34.581 o
-1 -14 -12 0.387 0.900 2.407 464.201 o
-1 -14 -11 17.268 14.595 3.056 232.850 o
-1 -14 -10 41.278 44.207 3.853 113.271 o
-1 -14 -9 36.737 35.462 4.898 86.978 o
-1 -14 -8 456.498 433.487 10.496 3.713 o
-1 -14 -7 128.322 144.309 7.321 23.099 o
-1 -14 -6 6.717 12.483 2.472 379.999 o
-1 -14 -5 13.153 12.189 2.476 347.229 o
-1 -14 -4 530.938 492.709 10.114 2.943 o
-1 -14 -3 18.500 19.339 2.553 291.670 o
-1 -14 -2 155.151 146.201 5.236 25.068 o
-1 -14 -1 132.423 128.996 5.946 27.913 o
-1 -14 0 65.714 56.514 3.429 93.765 o
-1 -13 -20 118.824 154.195 31.340 2.601 o
-1 -13 -19 2.390 3.328 5.483 89.452 o
-1 -13 -18 41.324 46.729 7.741 39.145 o
-1 -13 -17 88.634 82.801 9.207 23.700 o
-1 -13 -16 12.303 10.490 5.434 87.501 o
-1 -13 -15 36.571 38.154 6.651 52.511 o
-1 -13 -14 64.393 71.051 14.950 11.191 o
-1 -13 -13 84.105 85.841 5.108 49.639 o
-1 -13 -12 17.877 21.214 3.275 200.245 o
-1 -13 -11 94.554 94.955 5.103 44.698 o
-1 -13 -10 162.612 148.611 5.936 22.287 o
-1 -13 -9 8.771 8.183 2.314 425.706 o
-1 -13 -8 38.773 33.303 3.316 147.469 o
-1 -13 -7 66.173 57.971 3.706 86.767 o
-1 -13 -6 11.308 10.984 2.332 395.751 o
-1 -13 -5 88.969 84.692 4.218 56.471 o
-1 -13 -4 92.416 92.195 4.334 52.212 o
-1 -13 -3 65.419 63.523 4.188 76.009 o
-1 -13 -2 1.273 0.555 1.722 885.083 o
-1 -13 -1 208.165 187.043 6.362 15.456 o
-1 -13 0 1434.570 1246.560 20.851 0.455 o
-1 -12 -20 69.800 74.005 9.748 23.337 o
-1 -12 -19 122.465 130.123 11.757 13.926 o
-1 -12 -18 68.675 67.349 8.642 28.722 o
-1 -12 -17 16.065 24.228 6.187 66.096 o
-1 -12 -16 25.917 24.134 6.136 64.798 o
-1 -12 -15 51.723 54.557 7.340 40.628 o
-1 -12 -14 28.699 23.143 12.403 17.131 o
-1 -12 -13 2.906 1.254 2.055 608.204 o
-1 -12 -12 184.653 175.690 6.230 18.008 o
-1 -12 -11 99.541 84.920 6.931 32.814 o
-1 -12 -10 267.870 282.681 11.541 7.284 o
-1 -12 -9 74.118 74.276 4.946 57.431 o
-1 -12 -8 207.262 192.909 5.765 15.959 o
-1 -12 -7 171.873 163.731 5.269 21.559 o
-1 -12 -6 933.672 862.239 14.365 1.017 o
-1 -12 -5 221.482 206.160 7.864 12.525 o
-1 -12 -4 306.178 271.541 6.607 8.463 o
-1 -12 -3 375.471 322.802 7.222 5.982 o
-1 -12 -2 1095.850 1065.540 16.713 0.721 o
-1 -12 -1 0.346 -2.455 1.060 2368.010 o
-1 -12 0 65.062 72.922 2.330 108.677 o
-1 -11 -21 146.984 170.214 13.680 10.034 o
-1 -11 -20 7.279 19.620 6.230 67.413 o
-1 -11 -19 43.917 53.928 10.853 21.097 o
-1 -11 -18 44.505 58.504 20.709 6.163 o
-1 -11 -17 10.353 17.591 5.466 86.021 o
-1 -11 -16 240.894 218.088 12.079 8.372 o
-1 -11 -15 276.189 249.867 12.133 7.184 o
-1 -11 -14 42.155 35.792 7.420 42.788 o
-1 -11 -13 130.345 137.561 6.809 24.787 o
-1 -11 -12 13.772 11.097 2.429 357.532 o
-1 -11 -11 60.981 54.047 3.641 94.640 o
-1 -11 -10 37.778 34.255 3.044 163.809 o
-1 -11 -9 510.345 473.268 9.564 3.191 o
-1 -11 -8 523.859 454.305 9.114 3.193 o
-1 -11 -7 43.915 38.598 2.855 157.501 o
-1 -11 -6 145.318 153.528 4.771 27.228 o
-1 -11 -5 225.951 212.655 5.609 14.044 o
-1 -11 -4 578.374 513.290 9.492 2.629 o
-1 -11 -3 109.490 106.008 3.061 50.930 o
-1 -11 -2 564.053 508.720 8.900 2.754 o
-1 -11 -1 414.755 364.770 6.159 5.116 o
-1 -11 0 351.704 330.457 5.151 6.784 o
-1 -10 -21 18.890 14.249 12.071 18.314 o
-1 -10 -20 22.373 15.235 8.970 32.507 o
-1 -10 -19 80.492 78.872 9.012 25.340 o
-1 -10 -18 782.759 745.741 34.552 0.914 o
-1 -10 -17 175.676 179.763 11.517 11.340 o
-1 -10 -16 23.748 27.543 5.686 74.389 o
-1 -10 -15 24.246 27.910 10.410 24.099 o
-1 -10 -14 42.515 32.544 5.449 71.792 o
-1 -10 -13 30.888 34.886 3.115 172.578 o
-1 -10 -12 53.713 48.355 3.423 111.413 o
-1 -10 -11 51.331 43.215 3.209 125.216 o
-1 -10 -10 86.758 77.622 3.896 62.817 o
-1 -10 -9 84.476 82.208 5.627 45.473 o
-1 -10 -8 433.111 453.330 8.832 4.021 o
-1 -10 -7 141.094 139.153 4.405 30.393 o
-1 -10 -6 11.440 7.349 1.726 642.826 o
-1 -10 -5 1200.470 1143.010 17.300 0.614 o
-1 -10 -4 277.914 267.490 6.618 9.492 o
-1 -10 -3 65.630 70.473 2.438 107.364 o
-1 -10 -2 338.301 334.761 5.602 6.968 o
-1 -10 -1 93.110 87.691 2.852 66.701 o
-1 -10 0 533.676 488.926 8.272 3.049 o
-1 -9 -22 25.986 24.785 7.237 47.897 o
-1 -9 -21 80.824 77.568 11.296 17.696 o
-1 -9 -20 89.236 88.312 20.266 6.144 o
-1 -9 -19 197.400 185.312 12.548 9.588 o
-1 -9 -18 136.303 140.120 11.069 14.296 o
-1 -9 -17 130.570 126.829 9.823 17.318 o
-1 -9 -16 31.732 38.898 5.982 64.096 o
-1 -9 -15 182.924 202.506 10.533 11.705 o
-1 -9 -14 59.062 55.938 4.719 72.541 o
-1 -9 -13 190.855 182.051 5.698 17.902 o
-1 -9 -12 18.019 16.715 2.280 350.330 o
-1 -9 -11 37.127 37.946 2.900 170.057 o
-1 -9 -10 241.936 212.922 5.749 12.932 o
-1 -9 -9 8.369 7.692 1.740 680.794 o
-1 -9 -8 138.623 121.153 4.795 31.497 o
-1 -9 -7 88.720 96.766 3.583 59.711 o
-1 -9 -6 224.468 200.339 5.021 15.068 o
-1 -9 -5 24.111 22.559 1.989 348.793 o
-1 -9 -4 278.858 276.167 5.866 9.608 o
-1 -9 -3 1764.200 1791.450 25.000 0.276 o
-1 -9 -2 153.981 171.051 3.481 27.035 o
-1 -9 -1 571.089 636.522 8.914 2.371 o
-1 -9 0 47.126 53.859 2.038 171.607 o
-1 -8 -22 53.640 69.262 9.629 25.083 o
-1 -8 -21 38.492 32.661 9.745 26.543 o
-1 -8 -20 9.116 2.422 5.328 93.046 o
-1 -8 -19 48.592 58.001 7.813 36.871 o
-1 -8 -18 20.751 13.535 5.157 92.646 o
-1 -8 -17 22.648 16.636 13.843 13.934 o
-1 -8 -16 81.518 93.458 8.142 28.464 o
-1 -8 -15 30.077 26.290 5.038 89.039 o
-1 -8 -14 5.147 3.804 1.890 665.625 o
-1 -8 -13 71.264 68.192 3.298 85.688 o
-1 -8 -12 12.200 9.823 1.629 660.983 o
-1 -8 -11 355.643 325.962 8.911 5.962 o
-1 -8 -10 191.124 186.937 4.482 19.200 o
-1 -8 -9 459.785 435.974 7.364 3.973 o
-1 -8 -8 375.838 371.341 7.294 5.529 o
-1 -8 -7 80.523 83.813 3.996 63.409 o
-1 -8 -6 343.938 334.891 6.542 6.641 o
-1 -8 -5 753.399 776.644 12.172 1.441 o
-1 -8 -4 148.455 162.043 4.175 27.394 o
-1 -8 -3 1009.240 998.088 14.755 0.844 o
-1 -8 -2 1023.800 1041.900 13.328 0.818 o
-1 -8 -1 190.354 200.683 3.673 19.439 o
-1 -8 0 143.625 170.873 4.109 27.622 o
-1 -7 -23 75.008 85.582 10.445 20.223 o
-1 -7 -22 63.268 63.640 14.397 12.075 o
-1 -7 -21 30.415 40.383 7.646 41.808 o
-1 -7 -20 62.844 83.731 9.037 26.547 o
-1 -7 -19 33.729 46.192 7.119 46.494 o
-1 -7 -18 8.990 3.293 4.540 126.660 o
-1 -7 -17 7.838 12.724 9.413 30.240 o
-1 -7 -16 159.746 164.154 13.068 10.415 o
-1 -7 -15 43.092 37.762 3.126 146.143 o
-1 -7 -14 127.232 127.203 4.859 33.060 o
-1 -7 -13 149.332 156.387 3.857 28.492 o
-1 -7 -12 358.157 363.744 6.753 6.008 o
-1 -7 -11 288.460 272.577 5.499 9.451 o
-1 -7 -10 555.562 543.082 8.550 2.719 o
-1 -7 -9 188.379 170.067 4.045 21.045 o
-1 -7 -8 41.054 38.928 2.104 210.248 o
-1 -7 -7 365.274 350.791 5.882 6.145 o
-1 -7 -6 289.529 292.563 5.668 8.990 o
-1 -7 -5 909.478 872.343 13.142 1.057 o
-1 -7 -4 328.257 336.025 6.458 7.009 o
-1 -7 -3 2647.030 2870.380 37.983 0.118 o
-1 -7 -2 734.579 752.263 11.404 1.530 o
-1 -7 -1 271.982 274.820 5.395 10.099 o
-1 -7 0 90.929 101.040 2.537 66.402 o
-1 -6 -23 44.163 40.706 8.177 35.606 o
-1 -6 -22 51.313 44.817 8.109 35.101 o
-1 -6 -21 10.348 5.899 5.357 91.212 o
-1 -6 -20 176.303 184.218 13.621 9.220 o
-1 -6 -19 5.546 9.684 4.814 113.241 o
-1 -6 -18 0.344 -7.418 4.319 145.343 o
-1 -6 -17 46.245 53.918 6.431 51.402 o
-1 -6 -16 17.281 18.603 2.689 276.772 o
-1 -6 -15 85.572 77.229 4.071 61.582 o
-1 -6 -14 261.676 240.425 6.313 10.857 o
-1 -6 -13 426.726 403.915 7.028 4.575 o
-1 -6 -12 197.520 177.931 5.271 18.028 o
-1 -6 -11 242.239 243.327 6.388 11.664 o
-1 -6 -10 431.085 440.733 7.185 4.280 o
-1 -6 -9 68.566 59.916 2.441 110.570 o
-1 -6 -8 232.628 238.068 4.614 13.488 o
-1 -6 -7 583.856 584.179 8.439 2.455 o
-1 -6 -6 78.524 79.829 2.449 86.558 o
-1 -6 -5 222.017 220.818 4.545 14.864 o
-1 -6 -4 277.318 334.556 5.972 8.592 o
-1 -6 -3 1639.520 1744.460 23.670 0.310 o
-1 -6 -2 865.920 916.666 13.231 1.087 o
-1 -6 -1 658.725 669.978 10.185 1.903 o
-1 -6 0 350.397 358.480 8.380 5.881 o
-1 -5 -23 11.540 9.093 6.540 61.527 o
-1 -5 -22 63.743 62.505 8.768 28.761 o
-1 -5 -21 21.264 19.199 6.171 65.812 o
-1 -5 -20 120.609 140.464 11.282 14.611 o
-1 -5 -19 9.149 12.837 5.197 95.920 o
-1 -5 -18 306.144 302.185 25.914 2.807 o
-1 -5 -17 32.439 31.834 5.399 77.157 o
-1 -5 -16 278.385 269.656 7.165 9.193 o
-1 -5 -15 52.157 53.843 4.060 92.185 o
-1 -5 -14 213.100 198.944 6.408 14.639 o
-1 -5 -13 29.309 27.157 1.821 324.497 o
-1 -5 -12 42.490 47.241 2.107 191.389 o
-1 -5 -11 71.355 70.594 2.443 99.784 o
-1 -5 -10 142.323 133.127 3.345 33.919 o
-1 -5 -9 275.802 269.219 4.910 10.247 o
-1 -5 -8 101.402 112.563 4.235 45.545 o
-1 -5 -7 995.266 1039.970 13.434 0.847 o
-1 -5 -6 404.697 450.188 7.142 4.548 o
-1 -5 -5 7.554 6.641 1.063 1381.140 o
-1 -5 -4 27.019 38.544 1.793 306.132 o
-1 -5 -3 1419.760 1482.250 18.044 0.423 o
-1 -5 -2 1756.950 1903.360 30.530 0.259 o
-1 -5 -1 391.854 410.040 6.694 5.054 o
-1 -5 0 383.302 417.247 9.301 4.754 o
-1 -4 -23 38.597 26.918 7.376 44.391 o
-1 -4 -22 41.231 38.011 8.749 31.947 o
-1 -4 -21 186.441 192.492 13.013 9.388 o
-1 -4 -20 50.251 48.237 7.206 42.633 o
-1 -4 -19 44.032 42.505 13.178 14.815 o
-1 -4 -18 277.821 245.722 12.247 7.141 o
-1 -4 -17 81.292 82.799 4.441 58.169 o
-1 -4 -16 186.392 163.669 6.362 18.196 o
-1 -4 -15 85.360 80.680 4.187 59.512 o
-1 -4 -14 24.820 28.549 2.651 237.302 o
-1 -4 -13 212.080 212.139 4.175 16.290 o
-1 -4 -12 53.788 50.655 2.169 153.556 o
-1 -4 -11 52.676 58.788 2.102 149.285 o
-1 -4 -10 738.330 728.738 9.313 1.589 o
-1 -4 -9 432.126 436.834 6.771 4.330 o
-1 -4 -8 221.214 227.888 4.148 14.942 o
-1 -4 -7 44.390 34.835 2.221 198.124 o
-1 -4 -6 68.886 87.026 2.271 95.723 o
-1 -4 -5 480.844 503.621 7.371 3.456 o
-1 -4 -4 1421.880 1521.900 18.358 0.414 o
-1 -4 -3 798.546 857.114 10.982 1.281 o
-1 -4 -2 1101.260 1105.160 13.606 0.718 o
-1 -4 -1 516.691 485.638 7.411 3.236 o
-1 -4 0 812.688 823.858 13.377 1.251 o
-1 -3 -24 59.291 70.683 9.823 23.836 o
-1 -3 -23 62.789 60.204 11.960 16.974 o
-1 -3 -22 60.863 72.582 9.174 26.525 o
-1 -3 -21 19.476 24.174 6.237 64.389 o
-1 -3 -20 13.429 12.723 5.232 93.210 o
-1 -3 -19 6.784 9.677 4.696 118.261 o
-1 -3 -18 156.444 153.729 6.224 22.088 o
-1 -3 -17 239.444 233.671 6.781 11.781 o
-1 -3 -16 421.374 411.081 9.559 4.292 o
-1 -3 -15 8.886 5.667 2.392 409.052 o
-1 -3 -14 610.825 598.242 11.028 2.197 o
-1 -3 -13 323.155 321.251 5.297 7.599 o
-1 -3 -12 87.891 95.010 2.756 68.691 o
-1 -3 -11 226.689 233.965 4.078 14.362 o
-1 -3 -10 53.065 55.158 2.873 125.493 o
-1 -3 -9 241.100 247.190 6.983 11.242 o
-1 -3 -8 69.486 70.442 2.391 103.195 o
-1 -3 -7 857.081 896.812 11.529 1.136 o
-1 -3 -6 517.578 538.321 7.317 3.040 o
-1 -3 -5 185.456 195.589 3.301 20.702 o
-1 -3 -4 554.541 568.850 7.488 2.695 o
-1 -3 -3 1323.400 1393.760 23.649 0.460 o
-1 -3 -2 427.897 432.787 5.891 4.487 o
-1 -3 -1 2896.710 3088.640 35.880 0.102 o
-1 -3 0 1380.380 1400.440 21.523 0.444 o
-1 -2 -24 27.564 25.456 8.084 38.796 o
-1 -2 -23 159.946 160.644 12.690 10.865 o
-1 -2 -22 50.431 62.443 8.399 32.237 o
-1 -2 -21 69.636 80.799 13.068 14.053 o
-1 -2 -20 174.460 189.318 12.398 10.317 o
-1 -2 -19 41.868 41.628 8.199 35.629 o
-1 -2 -18 188.966 182.806 6.300 17.216 o
-1 -2 -17 86.787 91.461 7.413 31.670 o
-1 -2 -16 144.315 136.132 5.499 26.829 o
-1 -2 -15 10.582 15.961 2.845 279.711 o
-1 -2 -14 63.383 63.272 5.275 59.880 o
-1 -2 -13 14.626 16.707 1.387 671.181 o
-1 -2 -12 546.869 555.209 7.792 2.769 o
-1 -2 -11 406.810 386.909 5.668 5.124 o
-1 -2 -10 16.074 11.903 1.213 780.453 o
-1 -2 -9 3.468 2.906 0.761 2952.310 o
-1 -2 -8 664.682 693.541 9.099 1.869 o
-1 -2 -7 14.560 19.047 1.079 793.323 o
-1 -2 -6 421.238 424.049 5.903 4.628 o
-1 -2 -5 924.620 949.701 11.684 0.996 o
-1 -2 -4 36.750 33.380 1.823 262.707 o
-1 -2 -3 8519.730 8883.820 101.202 0.012 o
-1 -2 -2 9576.440 9986.090 113.540 0.010 o
-1 -2 -1 4307.520 4390.690 50.060 0.048 o
-1 -2 0 547.241 579.772 7.261 2.715 o
-1 -1 -24 26.559 31.582 7.636 42.902 o
-1 -1 -23 23.421 23.356 6.775 54.639 o
-1 -1 -22 30.273 50.099 13.068 15.236 o
-1 -1 -21 57.292 65.412 8.066 33.482 o
-1 -1 -20 9.723 6.776 4.865 109.830 o
-1 -1 -19 8.920 7.380 2.711 325.138 o
-1 -1 -18 22.621 25.128 3.453 172.708 o
-1 -1 -17 40.889 39.000 3.708 122.217 o
-1 -1 -16 43.800 50.194 3.552 117.954 o
-1 -1 -15 36.638 29.876 2.837 184.753 o
-1 -1 -14 336.158 324.542 7.419 6.728 o
-1 -1 -13 221.765 223.933 4.732 14.629 o
-1 -1 -12 6.320 6.062 1.002 1593.240 o
-1 -1 -11 302.028 270.307 4.840 9.206 o
-1 -1 -10 222.320 209.557 5.939 14.108 o
-1 -1 -9 263.851 281.118 4.165 10.792 o
-1 -1 -8 929.961 961.839 11.147 0.986 o
-1 -1 -7 688.077 666.595 7.943 1.861 o
-1 -1 -6 118.480 124.424 3.161 43.059 o
-1 -1 -5 881.765 856.156 18.716 1.035 o
-1 -1 -4 5940.470 6294.940 92.582 0.024 o
-1 -1 -3 20156.200 21073.100 311.575 0.002 o
-1 -1 -2 2862.940 3164.130 37.427 0.101 o
-1 -1 -1 177.226 184.058 2.805 23.132 o
-1 -1 0 4059.080 4088.940 52.077 0.054 o
-1 0 1 172.593 170.159 2.757 25.004 o
-1 0 2 17.760 13.598 0.932 852.130 o
-1 0 3 7780.560 8018.780 91.420 0.015 o
-1 0 4 0.536 -0.146 0.561 7775.220 o
-1 0 5 2232.380 2424.270 31.642 0.166 o
-1 0 6 1.496 2.879 0.677 4146.520 o
-1 0 7 621.503 749.260 9.751 1.906 o
-1 0 8 0.145 0.589 0.673 5642.440 o
-1 0 9 1030.500 1085.430 13.912 0.787 o
-1 0 10 1778.640 1801.020 24.064 0.274 o
-1 0 11 211.497 215.521 4.195 16.178 o
-1 0 12 50.981 54.647 2.310 150.046 o
-1 0 13 217.463 192.429 4.239 16.623 o
-1 0 14 645.645 601.399 9.358 2.104 o
-1 0 15 648.016 620.700 9.825 2.042 o
-1 0 16 206.957 172.321 4.592 18.194 o
-1 0 17 857.874 789.999 14.393 1.186 o
-1 0 18 88.427 92.511 5.897 40.875 o
-1 0 19 2.277 0.883 2.559 403.467 o
-1 0 20 8.450 8.283 4.017 158.476 o
-1 0 21 38.587 35.565 6.121 60.223 o
-1 0 22 34.601 31.900 5.981 64.291 o
-1 0 23 39.036 46.615 7.294 43.718 o
-1 0 24 0.376 -0.017 4.858 114.920 o
-1 0 25 68.969 79.264 11.850 16.724 o
-1 1 1 1336.300 1406.690 16.555 0.475 o
-1 1 2 109.861 107.928 2.098 55.432 o
-1 1 3 205.811 185.522 3.466 18.774 o
-1 1 4 3868.520 4007.960 45.990 0.058 o
-1 1 5 535.278 514.925 6.877 3.019 o
-1 1 6 780.808 868.044 12.511 1.283 o
-1 1 7 254.992 305.252 4.759 10.426 o
-1 1 8 39.966 40.588 1.650 243.390 o
-1 1 9 119.966 139.910 3.692 37.900 o
-1 1 10 760.387 824.888 11.166 1.389 o
-1 1 11 653.772 653.063 9.372 1.973 o
-1 1 12 50.719 57.989 3.814 98.087 o
-1 1 13 633.728 625.958 9.478 2.099 o
-1 1 14 189.327 175.566 4.275 20.299 o
-1 1 15 30.931 30.232 2.199 259.929 o
-1 1 16 503.636 453.789 8.157 3.420 o
-1 1 17 27.785 24.579 2.586 241.021 o
-1 1 18 57.818 55.381 6.067 52.676 o
-1 1 19 26.226 35.350 8.638 33.998 o
-1 1 20 13.292 10.216 8.195 39.482 o
-1 1 21 103.343 120.492 9.545 20.022 o
-1 1 22 24.740 18.959 5.223 87.756 o
-1 1 23 2.892 3.897 4.488 132.580 o
-1 1 24 40.557 46.096 18.051 8.102 o
-1 1 25 127.846 158.837 12.711 11.830 o
-1 2 1 262.454 269.247 5.710 10.488 o
-1 2 2 4328.990 4571.100 58.243 0.046 o
-1 2 3 400.483 411.891 6.466 4.941 o
-1 2 4 4794.450 4762.420 61.119 0.039 o
-1 2 5 2027.770 2167.180 25.590 0.206 o
-1 2 6 240.060 258.956 5.076 12.156 o
-1 2 7 1144.170 1280.550 15.974 0.613 o
-1 2 8 412.251 407.587 9.652 4.405 o
-1 2 9 90.848 105.820 3.007 61.039 o
-1 2 10 430.372 443.330 6.935 4.297 o
-1 2 11 420.123 446.335 7.107 4.384 o
-1 2 12 32.762 37.865 3.146 163.872 o
-1 2 13 25.622 30.512 2.005 311.059 o
-1 2 14 120.012 105.792 3.465 44.461 o
-1 2 15 80.681 78.298 5.786 45.732 o
-1 2 16 100.573 94.763 4.677 45.905 o
-1 2 17 94.222 94.663 4.268 51.505 o
-1 2 18 123.855 103.170 5.407 34.116 o
-1 2 19 64.595 72.795 6.923 40.330 o
-1 2 20 76.647 79.316 7.692 32.408 o
-1 2 21 13.025 8.417 4.556 122.131 o
-1 2 22 108.520 111.343 9.574 19.900 o
-1 2 23 11.426 16.435 6.645 59.162 o
-1 2 24 81.062 91.576 9.773 21.883 o
-1 2 25 121.497 131.069 11.369 14.619 o
-1 3 1 723.625 766.268 13.895 1.487 o
-1 3 2 1978.050 2099.720 27.470 0.215 o
-1 3 3 143.212 142.220 3.556 32.024 o
-1 3 4 283.966 296.809 6.000 8.994 o
-1 3 5 407.570 434.969 8.303 4.473 o
-1 3 6 22.193 18.729 1.634 457.817 o
-1 3 7 1528.470 1597.370 21.865 0.360 o
-1 3 8 309.313 304.411 7.832 7.494 o
-1 3 9 401.765 408.962 7.100 4.868 o
-1 3 10 1713.610 1692.850 23.590 0.299 o
-1 3 11 347.910 331.865 6.430 6.610 o
-1 3 12 521.347 510.368 10.294 2.936 o
-1 3 13 3.970 3.716 1.345 1222.320 o
-1 3 14 162.617 152.641 4.530 25.035 o
-1 3 15 747.007 673.393 12.351 1.579 o
-1 3 16 269.354 244.987 6.292 10.431 o
-1 3 17 85.867 85.823 4.198 57.882 o
-1 3 18 72.119 73.747 4.211 68.273 o
-1 3 19 0.677 -1.640 2.109 604.213 o
-1 3 20 58.012 62.459 6.950 42.359 o
-1 3 21 2.136 0.595 6.534 63.342 o
-1 3 22 9.424 6.645 4.792 113.214 o
-1 3 23 23.406 27.070 8.970 32.110 o
-1 3 24 69.292 86.009 9.316 24.686 o
-1 3 25 21.626 23.046 8.749 33.917 o
-1 4 1 1356.310 1369.620 20.105 0.464 o
-1 4 2 3707.050 3616.680 44.831 0.066 o
-1 4 3 1097.110 1167.240 17.648 0.675 o
-1 4 4 919.449 876.207 14.634 1.024 o
-1 4 5 20.022 33.955 3.827 144.984 o
-1 4 6 759.476 814.228 12.018 1.389 o
-1 4 7 798.821 861.801 12.754 1.251 o
-1 4 8 304.930 304.376 6.522 8.031 o
-1 4 9 432.778 427.480 7.423 4.314 o
-1 4 10 325.661 339.704 6.586 6.997 o
-1 4 11 120.520 117.145 4.380 38.021 o
-1 4 12 3.413 5.685 1.433 1086.860 o
-1 4 13 361.415 335.067 6.942 6.189 o
-1 4 14 300.495 279.480 6.399 8.590 o
-1 4 15 53.556 53.907 3.239 113.904 o
-1 4 16 93.249 96.107 4.248 51.777 o
-1 4 17 271.642 264.509 6.947 9.630 o
-1 4 18 51.369 51.262 3.718 103.453 o
-1 4 19 104.042 100.222 6.101 35.133 o
-1 4 20 13.390 8.979 2.803 289.062 o
-1 4 21 44.943 38.120 10.742 21.776 o
-1 4 22 21.297 22.852 5.745 74.504 o
-1 4 23 56.962 58.077 7.528 37.950 o
-1 4 24 13.776 9.022 5.135 97.112 o
-1 5 1 2441.530 2630.800 30.945 0.141 o
-1 5 2 8826.410 9085.450 115.928 0.011 o
-1 5 3 266.526 283.411 4.992 10.309 o
-1 5 4 141.705 154.410 3.228 31.800 o
-1 5 5 182.716 177.196 6.893 17.122 o
-1 5 6 681.268 712.723 10.880 1.743 o
-1 5 7 84.770 90.419 2.878 71.378 o
-1 5 8 289.994 286.463 5.659 9.084 o
-1 5 9 27.278 27.193 2.059 303.476 o
-1 5 10 244.231 222.358 5.027 12.997 o
-1 5 11 18.329 22.092 2.318 326.033 o
-1 5 12 134.950 129.907 4.381 32.790 o
-1 5 13 86.733 86.303 3.658 62.997 o
-1 5 14 171.303 166.133 4.910 22.122 o
-1 5 15 302.377 292.888 6.865 8.165 o
-1 5 16 216.067 199.777 5.812 14.991 o
-1 5 17 245.274 236.961 6.660 11.496 o
-1 5 18 13.660 12.311 2.558 327.427 o
-1 5 19 10.794 11.483 3.772 173.765 o
-1 5 20 37.240 46.976 8.566 33.136 o
-1 5 21 41.333 50.503 6.650 50.193 o
-1 5 22 47.673 50.167 9.192 28.326 o
-1 5 23 18.296 20.680 5.745 75.704 o
-1 5 24 28.111 20.083 5.835 70.864 o
-1 6 1 2141.480 2257.820 26.748 0.186 o
-1 6 2 924.097 935.952 11.922 1.004 o
-1 6 3 605.713 631.720 9.640 2.198 o
-1 6 4 183.829 211.263 4.183 19.029 o
-1 6 5 77.508 89.898 2.497 82.050 o
-1 6 6 43.968 47.984 2.686 156.120 o
-1 6 7 14.118 17.099 1.572 596.126 o
-1 6 8 141.742 137.973 4.667 29.592 o
-1 6 9 423.099 384.284 7.121 4.741 o
-1 6 10 909.767 842.352 13.274 1.077 o
-1 6 11 236.280 235.032 5.465 12.811 o
-1 6 12 563.110 539.299 9.786 2.627 o
-1 6 13 444.709 414.258 8.355 4.156 o
-1 6 14 730.331 680.889 12.060 1.620 o
-1 6 15 65.943 65.570 3.682 84.256 o
-1 6 16 124.586 123.254 4.819 34.270 o
-1 6 17 327.138 317.486 7.871 6.892 o
-1 6 18 209.151 208.764 8.056 12.920 o
-1 6 19 311.062 303.173 10.646 6.531 o
-1 6 20 23.550 27.638 3.468 167.922 o
-1 6 21 23.014 28.578 6.162 64.487 o
-1 6 22 12.366 9.007 4.953 104.584 o
-1 6 23 15.357 13.786 5.387 87.419 o
-1 6 24 40.207 42.928 7.112 45.764 o
-1 7 1 243.015 308.855 4.950 10.809 o
-1 7 2 628.442 671.229 9.078 2.042 o
-1 7 3 430.445 431.878 6.264 4.427 o
-1 7 4 177.823 195.206 4.170 20.636 o
-1 7 5 8.988 10.187 1.268 988.266 o
-1 7 6 100.570 99.794 2.858 58.330 o
-1 7 7 206.251 209.473 4.696 16.445 o
-1 7 8 167.779 159.330 6.170 20.596 o
-1 7 9 253.971 232.885 6.844 11.067 o
-1 7 10 25.432 30.558 2.432 256.261 o
-1 7 11 373.377 339.088 7.070 5.896 o
-1 7 12 99.752 101.879 3.881 50.707 o
-1 7 13 1415.070 1329.520 20.416 0.447 o
-1 7 14 67.885 67.259 3.664 82.326 o
-1 7 15 196.890 200.095 5.871 16.382 o
-1 7 16 312.005 298.522 7.514 7.603 o
-1 7 17 122.001 133.130 8.823 20.091 o
-1 7 18 10.427 8.747 2.364 399.158 o
-1 7 19 33.446 36.447 3.519 142.503 o
-1 7 20 16.431 15.776 2.976 243.635 o
-1 7 21 39.493 36.679 4.603 93.269 o
-1 7 22 9.950 6.963 4.445 130.272 o
-1 7 23 83.408 79.500 9.192 24.322 o
-1 7 24 9.303 10.995 5.426 88.537 o
-1 8 1 1136.210 1146.480 14.665 0.670 o
-1 8 2 671.514 750.170 10.111 1.733 o
-1 8 3 86.704 112.112 2.621 64.829 o
-1 8 4 173.653 169.913 3.323 24.091 o
-1 8 5 37.101 37.668 2.089 228.468 o
-1 8 6 70.931 70.975 2.749 94.534 o
-1 8 7 473.361 468.656 7.167 3.693 o
-1 8 8 350.599 346.330 6.751 6.332 o
-1 8 9 4.848 2.746 1.292 1285.750 o
-1 8 10 703.127 666.473 11.287 1.736 o
-1 8 11 98.455 94.709 3.707 54.226 o
-1 8 12 300.336 299.360 6.826 8.142 o
-1 8 13 17.399 16.270 2.207 371.283 o
-1 8 14 154.801 150.642 5.109 25.094 o
-1 8 15 265.769 248.540 6.708 10.293 o
-1 8 16 17.247 20.694 3.581 174.785 o
-1 8 17 88.595 96.245 6.045 39.338 o
-1 8 18 44.061 45.394 3.750 113.300 o
-1 8 19 0.154 -1.266 2.091 619.684 o
-1 8 20 6.989 11.143 2.870 294.098 o
-1 8 21 11.861 14.603 3.762 171.463 o
-1 8 22 28.808 33.802 5.084 86.462 o
-1 8 23 16.440 23.199 5.923 71.713 o
-1 9 1 17.966 20.198 1.504 539.278 o
-1 9 2 489.219 535.207 7.848 3.231 o
-1 9 3 184.463 218.785 4.074 18.681 o
-1 9 4 53.621 55.593 2.052 152.514 o
-1 9 5 46.092 44.929 2.399 168.909 o
-1 9 6 57.304 55.913 3.133 110.963 o
-1 9 7 502.889 512.723 8.953 3.143 o
-1 9 8 61.966 58.721 2.341 124.084 o
-1 9 9 110.978 114.591 3.804 44.350 o
-1 9 10 1094.350 1032.450 16.133 0.739 o
-1 9 11 202.549 201.715 6.124 15.593 o
-1 9 12 583.053 550.203 11.053 2.432 o
-1 9 13 45.299 43.333 3.118 138.072 o
-1 9 14 55.429 63.624 3.749 92.767 o
-1 9 15 163.135 164.853 5.642 21.846 o
-1 9 16 156.012 147.391 5.686 23.783 o
-1 9 17 32.125 28.628 3.075 179.359 o
-1 9 18 2.726 0.900 2.271 505.383 o
-1 9 19 78.150 88.190 5.180 50.635 o
-1 9 20 43.389 45.480 4.168 100.100 o
-1 9 21 2.873 2.479 2.579 391.509 o
-1 9 22 0.142 6.121 3.427 227.023 o
-1 9 23 62.583 62.411 7.817 34.693 o
-1 10 1 75.199 69.864 2.604 92.967 o
-1 10 2 285.430 301.281 5.261 9.115 o
-1 10 3 215.450 195.449 4.287 16.626 o
-1 10 4 1087.160 1101.540 14.480 0.726 o
-1 10 5 675.730 680.897 17.980 1.592 o
-1 10 6 42.328 41.999 2.519 175.678 o
-1 10 7 434.787 434.742 8.866 4.098 o
-1 10 8 150.512 148.370 3.614 29.620 o
-1 10 9 570.808 545.412 9.821 2.567 o
-1 10 10 294.629 294.145 6.579 8.480 o
-1 10 11 824.377 807.484 13.635 1.241 o
-1 10 12 130.467 134.256 4.715 32.123 o
-1 10 13 108.034 93.434 4.850 42.528 o
-1 10 14 66.472 65.176 3.839 81.024 o
-1 10 15 270.235 255.255 7.990 9.331 o
-1 10 16 79.186 79.685 4.617 57.889 o
-1 10 17 86.422 91.328 5.001 48.826 o
-1 10 18 19.195 16.493 2.962 236.850 o
-1 10 19 15.834 22.645 3.296 200.881 o
-1 10 20 53.409 55.998 4.461 81.053 o
-1 10 21 38.382 32.594 3.908 120.455 o
-1 10 22 53.473 61.233 5.938 54.745 o
-1 11 1 309.474 301.646 5.998 8.094 o
-1 11 2 1582.970 1526.300 19.473 0.359 o
-1 11 3 120.712 115.423 3.157 43.901 o
-1 11 4 100.650 91.185 2.875 60.630 o
-1 11 5 171.755 167.069 3.760 23.939 o
-1 11 6 101.420 93.845 4.393 47.854 o
-1 11 7 174.609 147.075 4.352 23.989 o
-1 11 8 579.366 525.178 8.417 2.639 o
-1 11 9 197.696 195.050 5.200 17.305 o
-1 11 10 262.574 257.973 10.838 8.036 o
-1 11 11 231.676 210.235 5.691 13.684 o
-1 11 12 188.565 180.068 5.441 18.567 o
-1 11 13 249.223 254.044 6.744 10.865 o
-1 11 14 13.482 13.663 2.355 369.101 o
-1 11 15 13.534 14.747 2.499 334.342 o
-1 11 16 45.117 48.464 3.803 108.701 o
-1 11 17 76.259 71.350 5.499 50.951 o
-1 11 18 1.518 1.877 2.439 444.261 o
-1 11 19 17.161 21.647 3.331 195.855 o
-1 11 20 49.891 45.559 4.376 89.105 o
-1 11 21 26.502 26.568 4.064 129.020 o
-1 11 22 1.224 -1.017 4.035 165.888 o
-1 12 1 538.905 531.565 9.167 2.824 o
-1 12 2 1489.860 1398.240 20.148 0.408 o
-1 12 3 288.439 259.505 5.103 9.850 o
-1 12 4 300.416 277.964 5.736 8.843 o
-1 12 5 562.889 516.536 8.201 2.771 o
-1 12 6 49.111 51.864 3.070 127.215 o
-1 12 7 295.250 282.509 6.477 8.683 o
-1 12 8 25.051 22.701 2.195 308.405 o
-1 12 9 37.452 35.609 3.406 143.031 o
-1 12 10 480.512 432.280 8.807 3.664 o
-1 12 11 181.626 162.145 6.682 18.186 o
-1 12 12 102.495 94.673 4.259 48.276 o
-1 12 13 32.898 33.513 3.038 175.063 o
-1 12 14 56.902 63.236 3.985 86.286 o
-1 12 15 291.180 273.709 7.608 8.519 o
-1 12 16 184.245 198.534 6.769 16.326 o
-1 12 17 37.525 38.367 3.754 124.691 o
-1 12 18 45.314 51.251 4.987 75.902 o
-1 12 19 25.822 20.005 3.997 136.615 o
-1 12 20 0.446 -4.729 3.324 245.008 o
-1 12 21 43.754 42.065 5.829 62.516 o
-1 13 1 95.701 102.798 3.685 53.797 o
-1 13 2 540.503 518.040 9.225 2.854 o
-1 13 3 133.828 112.979 3.809 37.329 o
-1 13 4 139.721 137.805 3.785 32.700 o
-1 13 5 24.389 25.932 1.915 348.012 o
-1 13 6 60.856 50.706 2.465 129.308 o
-1 13 7 5.472 3.896 1.538 934.609 o
-1 13 8 119.593 98.600 5.275 36.258 o
-1 13 9 189.529 170.778 5.185 19.299 o
-1 13 10 132.322 124.574 6.618 26.005 o
-1 13 11 128.977 123.401 5.764 29.624 o
-1 13 12 175.136 186.492 5.978 18.777 o
-1 13 13 352.533 357.483 8.522 5.821 o
-1 13 14 86.663 92.740 4.839 49.920 o
-1 13 15 47.717 58.097 4.380 86.069 o
-1 13 16 116.297 125.160 5.878 31.325 o
-1 13 17 113.502 133.080 8.100 22.942 o
-1 13 18 156.708 161.068 9.132 15.952 o
-1 13 19 2.255 1.131 3.555 211.676 o
-1 13 20 19.635 21.938 5.388 84.422 o
-1 13 21 9.101 12.403 7.309 49.636 o
-1 14 1 200.589 194.460 5.138 17.143 o
-1 14 2 118.499 116.352 4.066 40.216 o
-1 14 3 283.700 256.951 6.037 9.722 o
-1 14 4 339.543 336.584 7.056 6.606 o
-1 14 5 75.239 62.927 2.892 91.669 o
-1 14 6 95.988 87.328 3.984 54.771 o
-1 14 7 27.429 24.966 3.226 181.508 o
-1 14 8 79.299 80.219 3.946 65.747 o
-1 14 9 151.098 143.569 5.754 24.555 o
-1 14 10 11.826 8.458 2.025 499.086 o
-1 14 11 1.838 0.818 1.742 853.321 o
-1 14 12 45.841 47.741 3.868 106.215 o
-1 14 13 62.268 70.525 7.129 39.279 o
-1 14 14 7.837 1.914 3.135 258.978 o
-1 14 15 19.863 20.901 4.235 129.176 o
-1 14 16 5.121 9.537 3.596 198.442 o
-1 14 17 129.386 123.808 9.137 19.085 o
-1 14 18 69.766 73.347 7.723 33.592 o
-1 14 19 25.524 35.055 6.212 62.164 o
-1 14 20 194.563 192.474 11.890 10.143 o
-1 15 1 272.493 276.468 11.349 7.337 o
-1 15 2 162.728 185.028 5.241 21.427 o
-1 15 3 169.777 158.605 4.877 22.879 o
-1 15 4 83.716 75.100 3.628 68.607 o
-1 15 5 59.407 64.312 3.996 83.688 o
-1 15 6 99.536 87.762 5.770 39.586 o
-1 15 7 471.857 470.540 11.674 3.315 o
-1 15 8 11.965 9.684 2.019 493.807 o
-1 15 9 29.868 26.867 2.678 220.817 o
-1 15 10 9.733 9.635 2.261 430.967 o
-1 15 11 52.536 52.346 5.203 67.976 o
-1 15 12 62.319 88.759 8.444 29.331 o
-1 15 13 21.668 28.998 5.060 91.855 o
-1 15 14 61.023 69.029 7.114 39.754 o
-1 15 15 143.239 144.132 9.833 16.023 o
-1 15 16 6.300 5.286 4.130 153.133 o
-1 15 17 54.354 71.220 11.517 18.261 o
-1 15 18 3.657 1.795 4.651 123.676 o
-1 15 19 54.272 44.472 10.188 23.381 o
-1 16 1 72.910 77.972 3.937 70.458 o
-1 16 2 1.518 1.784 1.762 831.912 o
-1 16 3 1.086 -1.030 1.352 1429.420 o
-1 16 4 7.944 8.253 1.848 622.190 o
-1 16 5 45.913 48.475 6.011 57.963 o
-1 16 6 28.110 26.901 4.203 120.697 o
-1 16 7 279.125 265.046 8.661 8.558 o
-1 16 8 90.520 97.086 8.684 24.939 o
-1 16 9 74.317 83.108 5.628 48.383 o
-1 16 10 100.471 114.036 7.368 28.316 o
-1 16 11 34.212 28.807 4.895 90.353 o
-1 16 12 24.026 28.175 5.161 87.865 o
-1 16 13 97.385 108.751 8.683 23.740 o
-1 16 14 25.237 32.597 5.959 67.312 o
-1 16 15 8.253 12.372 7.198 51.223 o
-1 16 16 29.090 33.133 7.752 41.359 o
-1 16 17 29.971 29.963 6.173 62.378 o
-1 16 18 63.206 63.118 7.789 34.759 o
-1 17 1 72.216 76.137 4.116 68.879 o
-1 17 2 103.999 113.124 4.721 41.567 o
-1 17 3 84.033 84.964 4.224 58.702 o
-1 17 4 54.246 56.719 4.446 80.602 o
-1 17 5 91.595 104.391 7.603 29.109 o
-1 17 6 109.259 116.800 7.534 26.302 o
-1 17 7 50.161 57.636 5.847 57.600 o
-1 17 8 59.119 67.110 6.430 46.681 o
-1 17 9 57.876 69.198 6.599 45.027 o
-1 17 10 81.575 92.974 13.843 12.303 o
-1 17 11 23.890 27.076 5.203 86.956 o
-1 17 12 20.128 30.203 5.580 77.697 o
-1 17 13 68.798 95.316 8.970 25.825 o
-1 17 14 135.214 148.742 20.155 5.709 o
-1 17 15 53.197 55.651 21.041 5.950 o
-1 17 16 119.337 115.663 22.370 4.921 o
-1 17 17 34.675 32.670 6.430 56.686 o
-1 18 1 84.447 89.446 4.859 51.176 o
-1 18 2 178.360 191.140 6.117 18.044 o
-1 18 3 48.515 56.620 5.553 62.828 o
-1 18 4 65.481 81.907 5.522 52.551 o
-1 18 5 133.718 150.197 12.846 11.609 o
-1 18 6 83.437 125.714 14.397 11.134 o
-1 18 7 65.126 86.769 8.860 27.049 o
-1 18 8 106.430 120.102 11.850 14.572 o
-1 18 9 16.153 14.991 4.523 119.765 o
-1 18 10 34.108 35.141 5.686 69.613 o
-1 18 11 208.083 218.114 33.223 2.168 o
-1 18 12 8.332 11.013 4.683 117.772 o
-1 18 13 14.804 17.953 8.970 32.828 o
-1 18 14 19.361 23.655 5.847 72.584 o
-1 18 15 0.269 4.222 4.712 121.409 o
-1 18 16 2.040 1.836 4.787 117.428 o
-1 19 1 95.316 98.483 7.705 28.533 o
-1 19 2 66.276 66.011 6.315 46.234 o
-1 19 3 57.519 63.045 5.657 56.876 o
-1 19 4 35.005 30.943 9.745 26.768 o
-1 19 5 66.896 84.913 7.343 35.685 o
-1 19 6 12.206 10.024 7.420 48.028 o
-1 19 7 230.809 264.331 11.918 8.151 o
-1 19 8 8.673 11.225 4.179 145.726 o
-1 19 9 106.952 133.404 9.870 18.485 o
-1 19 10 367.869 358.423 14.679 4.296 o
-1 19 11 99.817 103.763 12.625 13.688 o
-1 19 12 34.379 35.861 7.752 40.585 o
-1 19 13 94.426 122.974 9.932 19.460 o
-1 19 14 24.261 33.866 6.330 60.549 o
-1 20 1 64.982 71.857 5.507 54.645 o
-1 20 2 359.280 367.083 10.926 5.126 o
-1 20 3 12.968 3.502 3.520 199.670 o
-1 20 4 2.313 6.576 3.851 178.321 o
-1 20 5 9.451 17.078 11.850 19.121 o
-1 20 6 12.878 19.785 4.626 115.533 o
-1 20 7 37.968 46.050 6.426 54.419 o
-1 20 8 217.464 229.084 20.488 4.669 o
-1 20 9 123.651 157.029 10.954 14.682 o
-1 20 10 36.803 40.962 7.641 41.012 o
-1 20 11 46.239 66.916 8.088 34.561 o
-1 20 12 98.083 128.096 10.783 16.962 o
-1 21 1 5.273 9.266 4.916 108.943 o
-1 21 2 168.238 174.813 9.750 13.951 o
-1 21 3 42.730 51.586 9.302 28.028 o
-1 21 4 124.990 154.412 10.031 16.398 o
-1 21 5 91.168 92.513 20.598 5.939 o
-1 21 6 81.114 100.202 17.276 8.258 o
-1 21 7 35.738 27.008 5.776 68.616 o
-1 21 8 88.471 100.773 12.846 13.683 o
-1 21 9 6.170 3.267 4.651 122.251 o
-1 21 10 13.534 9.600 8.638 35.622 o
-1 22 1 16.361 19.166 4.735 108.954 o
-1 22 2 13.256 14.630 4.299 133.601 o
-1 22 3 89.384 97.239 10.521 18.892 o
-1 22 4 20.477 11.874 4.461 120.882 o
-1 22 5 224.514 247.396 12.616 8.083 o
-1 22 6 57.682 69.205 27.243 3.577 o
-1 22 7 80.988 81.174 8.355 28.180 o
-1 22 8 25.305 49.613 11.296 20.263 o
-1 23 1 120.388 127.655 16.612 8.204 o
-1 23 2 35.474 39.621 13.732 13.852 o
0 -23 -3 195.755 197.788 13.915 8.404 o
0 -23 -2 77.635 77.395 9.706 22.846 o
0 -23 -1 24.225 24.749 7.281 47.593 o
0 -22 -8 0.247 -2.471 7.752 45.157 o
0 -22 -7 68.980 61.952 16.833 8.976 o
0 -22 -6 47.890 53.827 8.607 31.589 o
0 -22 -5 11.140 7.188 5.797 77.984 o
0 -22 -4 46.414 49.654 7.983 36.343 o
0 -22 -3 131.351 142.861 27.243 3.362 o
0 -22 -2 16.764 6.083 10.964 22.258 o
0 -22 -1 285.018 280.334 14.800 5.696 o
0 -22 0 179.069 211.964 19.269 5.506 o
0 -21 -10 29.310 27.253 7.022 49.925 o
0 -21 -9 229.269 249.747 17.276 5.645 o
0 -21 -8 45.502 45.772 9.967 24.763 o
0 -21 -7 3.103 2.667 5.580 86.343 o
0 -21 -6 54.152 50.662 8.037 34.950 o
0 -21 -5 121.957 118.456 10.909 15.752 o
0 -21 -4 24.910 19.269 6.259 63.316 o
0 -21 -3 124.160 124.872 10.707 15.890 o
0 -21 -2 16.150 11.618 5.872 74.421 o
0 -21 -1 80.840 56.950 10.188 21.553 o
0 -20 -12 9.212 6.275 5.686 81.508 o
0 -20 -11 51.741 32.780 6.811 47.952 o
0 -20 -10 16.081 13.918 7.531 46.133 o
0 -20 -9 74.697 81.247 8.955 25.991 o
0 -20 -8 15.450 14.252 5.894 73.735 o
0 -20 -7 95.907 96.904 17.387 8.031 o
0 -20 -6 140.252 118.748 10.101 16.406 o
0 -20 -5 70.023 65.237 8.072 31.909 o
0 -20 -4 6.489 3.748 5.004 105.784 o
0 -20 -3 0.851 -5.065 4.667 124.299 o
0 -20 -2 52.022 54.616 7.674 37.742 o
0 -20 -1 187.231 174.975 11.743 10.792 o
0 -20 0 877.300 893.259 36.545 0.743 o
0 -19 -14 68.910 69.508 11.739 17.175 o
0 -19 -13 25.912 20.118 6.171 64.627 o
0 -19 -12 12.749 9.062 11.296 21.031 o
0 -19 -11 115.235 111.319 9.733 19.012 o
0 -19 -10 285.089 278.598 13.771 6.083 o
0 -19 -9 5.479 13.216 5.449 88.577 o
0 -19 -8 13.218 12.273 5.638 81.064 o
0 -19 -7 39.614 38.563 6.713 51.027 o
0 -19 -6 18.351 19.113 5.580 80.108 o
0 -19 -5 247.624 231.117 12.131 8.022 o
0 -19 -4 4.511 4.861 4.571 126.905 o
0 -19 -3 118.570 100.311 8.923 21.445 o
0 -19 -2 74.054 67.271 10.078 22.043 o
0 -19 -1 164.605 169.785 11.296 12.186 o
0 -18 -15 119.459 140.750 8.746 20.191 o
0 -18 -14 63.353 58.154 6.049 50.917 o
0 -18 -13 249.600 256.872 10.718 8.455 o
0 -18 -12 20.081 19.981 4.756 105.738 o
0 -18 -11 102.852 122.640 12.736 13.117 o
0 -18 -10 216.993 221.495 14.840 7.182 o
0 -18 -9 149.729 159.316 10.843 13.629 o
0 -18 -8 12.082 8.895 4.668 117.079 o
0 -18 -7 4.706 11.985 6.202 69.103 o
0 -18 -6 40.282 42.496 11.185 20.285 o
0 -18 -5 27.421 29.589 7.309 46.514 o
0 -18 -4 5.294 5.622 4.540 127.974 o
0 -18 -3 136.139 134.768 9.466 17.479 o
0 -18 -2 29.359 30.130 5.795 69.786 o
0 -18 -1 7.254 -1.993 3.915 171.208 o
0 -18 0 85.291 108.086 12.625 14.069 o
0 -17 -17 7.045 33.439 6.964 53.515 o
0 -17 -16 20.145 13.777 5.307 88.119 o
0 -17 -15 36.080 36.551 4.595 95.898 o
0 -17 -14 93.000 89.669 6.034 39.149 o
0 -17 -13 28.212 25.556 4.916 93.957 o
0 -17 -12 322.649 323.394 9.667 6.412 o
0 -17 -11 36.464 34.856 6.554 54.232 o
0 -17 -10 5.348 5.224 2.907 300.577 o
0 -17 -9 100.191 100.963 5.617 38.773 o
0 -17 -8 98.884 105.859 5.671 38.158 o
0 -17 -7 56.567 62.035 4.484 76.656 o
0 -17 -6 8.444 11.028 3.006 267.007 o
0 -17 -5 226.895 235.759 10.803 9.356 o
0 -17 -4 82.426 86.497 10.188 20.583 o
0 -17 -3 22.340 24.535 5.012 94.167 o
0 -17 -2 48.139 43.803 5.859 60.320 o
0 -17 -1 18.880 16.448 4.775 106.681 o
0 -16 -18 16.139 24.534 9.524 29.023 o
0 -16 -17 42.011 64.871 17.941 8.136 o
0 -16 -16 22.140 30.450 5.770 72.528 o
0 -16 -15 109.412 108.589 6.531 31.142 o
0 -16 -14 9.390 11.062 3.367 216.100 o
0 -16 -13 37.413 40.198 4.288 103.491 o
0 -16 -12 17.695 11.668 3.180 220.641 o
0 -16 -11 29.221 30.847 3.813 136.433 o
0 -16 -10 18.829 14.143 3.065 228.395 o
0 -16 -9 13.516 10.613 2.863 276.046 o
0 -16 -8 118.681 105.346 5.300 35.549 o
0 -16 -7 33.367 30.305 4.604 99.601 o
0 -16 -6 159.286 150.985 5.772 22.918 o
0 -16 -5 27.969 36.283 3.300 164.419 o
0 -16 -4 334.270 331.745 8.056 6.531 o
0 -16 -3 11.256 8.302 2.249 428.852 o
0 -16 -2 29.816 23.958 2.998 195.979 o
0 -16 -1 73.409 69.664 6.644 41.185 o
0 -16 0 79.466 100.998 10.853 18.399 o
0 -15 -19 20.970 28.002 10.853 22.332 o
0 -15 -18 60.065 51.415 12.071 16.912 o
0 -15 -17 24.005 26.117 8.638 34.489 o
0 -15 -16 4.938 4.449 3.285 240.108 o
0 -15 -15 85.807 92.872 5.879 41.630 o
0 -15 -14 5.001 5.789 2.924 297.363 o
0 -15 -13 105.043 120.396 6.335 31.791 o
0 -15 -12 363.887 359.869 10.088 5.287 o
0 -15 -11 29.057 28.972 3.565 151.899 o
0 -15 -10 33.702 39.251 3.759 128.546 o
0 -15 -9 13.932 15.294 2.940 256.077 o
0 -15 -8 0.532 0.422 2.179 565.768 o
0 -15 -7 111.718 110.299 5.125 37.541 o
0 -15 -6 16.040 17.298 2.691 283.493 o
0 -15 -5 67.727 50.523 3.500 93.153 o
0 -15 -4 31.031 28.246 3.295 166.521 o
0 -15 -3 137.147 138.155 4.607 30.675 o
0 -15 -2 117.219 102.485 3.741 44.630 o
0 -15 -1 96.843 100.703 3.306 56.724 o
0 -14 -20 18.906 22.373 6.667 57.142 o
0 -14 -19 6.151 20.534 10.742 23.245 o
0 -14 -18 53.533 61.185 8.312 32.541 o
0 -14 -17 24.130 27.983 6.405 59.939 o
0 -14 -16 112.272 121.171 6.572 29.437 o
0 -14 -15 28.123 27.009 3.774 142.319 o
0 -14 -14 95.244 98.201 5.723 39.667 o
0 -14 -13 15.391 10.225 2.797 281.299 o
0 -14 -12 82.358 76.515 4.853 54.602 o
0 -14 -11 127.733 124.605 6.426 27.323 o
0 -14 -10 112.583 106.128 6.682 30.129 o
0 -14 -9 17.565 13.218 2.845 261.913 o
0 -14 -8 73.703 68.140 5.019 57.997 o
0 -14 -7 35.102 35.044 3.111 164.238 o
0 -14 -6 33.822 36.107 3.050 169.600 o
0 -14 -5 6.430 7.984 2.155 499.076 o
0 -14 -4 10.203 10.837 1.563 726.305 o
0 -14 -3 587.198 533.697 10.714 2.469 o
0 -14 -2 390.771 358.743 8.188 5.242 o
0 -14 -1 141.377 128.199 3.451 34.478 o
0 -14 0 364.763 399.729 9.306 5.131 o
0 -13 -20 140.042 132.385 11.646 13.378 o
0 -13 -19 2.370 8.110 11.960 18.915 o
0 -13 -18 5.687 7.332 10.631 23.867 o
0 -13 -17 52.289 43.565 7.242 42.332 o
0 -13 -16 80.046 83.007 5.458 48.213 o
0 -13 -15 14.703 8.970 4.220 139.299 o
0 -13 -14 127.345 139.039 6.825 25.031 o
0 -13 -13 13.180 26.829 3.307 200.881 o
0 -13 -12 39.086 44.260 3.923 112.952 o
0 -13 -11 0.644 0.182 2.176 567.725 o
0 -13 -10 128.863 129.061 8.440 20.698 o
0 -13 -9 286.967 253.271 7.029 9.240 o
0 -13 -8 183.010 158.189 7.385 17.102 o
0 -13 -7 128.292 132.332 5.501 29.907 o
0 -13 -6 50.987 48.166 3.260 120.373 o
0 -13 -5 1028.900 977.358 15.675 0.827 o
0 -13 -4 751.173 743.500 10.985 1.508 o
0 -13 -3 493.272 450.315 6.821 3.617 o
0 -13 -2 259.149 243.214 4.618 11.786 o
0 -13 -1 1559.560 1454.420 17.225 0.382 o
0 -12 -21 61.860 57.163 13.511 13.662 o
0 -12 -20 3.023 8.605 5.648 83.702 o
0 -12 -19 6.278 5.673 5.087 102.210 o
0 -12 -18 20.414 19.575 5.897 71.726 o
0 -12 -17 32.971 39.876 6.707 52.309 o
0 -12 -16 276.823 278.591 8.592 8.456 o
0 -12 -15 80.575 84.999 5.087 51.255 o
0 -12 -14 4.888 3.793 2.376 442.583 o
0 -12 -13 368.073 357.379 8.916 5.479 o
0 -12 -12 121.775 134.283 5.475 31.051 o
0 -12 -11 23.317 29.895 3.323 177.159 o
0 -12 -10 182.657 173.835 5.809 18.921 o
0 -12 -9 27.244 32.065 2.971 194.698 o
0 -12 -8 379.588 373.506 8.299 5.283 o
0 -12 -7 137.070 122.935 4.691 32.004 o
0 -12 -6 635.233 562.881 10.367 2.193 o
0 -12 -5 247.743 255.893 6.084 11.273 o
0 -12 -4 1060.400 972.328 13.338 0.816 o
0 -12 -3 4.450 5.883 1.387 1104.290 o
0 -12 -2 320.179 284.199 4.900 8.331 o
0 -12 -1 640.883 575.898 7.925 2.221 o
0 -12 0 1728.220 1655.430 38.362 0.272 o
0 -11 -22 46.417 55.527 9.137 28.520 o
0 -11 -21 13.276 8.954 8.417 37.513 o
0 -11 -20 23.508 19.211 12.846 16.108 o
0 -11 -19 167.893 158.059 11.903 11.548 o
0 -11 -18 228.761 241.269 13.066 7.789 o
0 -11 -17 16.121 10.160 13.289 15.206 o
0 -11 -16 242.559 225.553 10.006 9.570 o
0 -11 -15 14.503 13.964 2.973 251.758 o
0 -11 -14 158.889 167.914 6.113 21.220 o
0 -11 -13 30.853 30.841 3.072 179.931 o
0 -11 -12 268.246 266.571 7.172 9.609 o
0 -11 -11 392.920 375.076 8.497 5.039 o
0 -11 -10 47.337 45.617 3.772 108.891 o
0 -11 -9 453.459 414.782 10.838 3.789 o
0 -11 -8 279.160 260.083 6.486 9.642 o
0 -11 -7 356.309 296.434 7.001 6.692 o
0 -11 -6 51.507 40.901 4.124 96.435 o
0 -11 -5 703.319 693.049 11.583 1.689 o
0 -11 -4 158.864 156.088 3.777 26.926 o
0 -11 -3 95.316 87.088 2.882 65.162 o
0 -11 -2 547.124 508.522 7.097 2.949 o
0 -11 -1 70.938 70.250 2.309 102.952 o
0 -10 -22 9.669 6.026 5.880 76.294 o
0 -10 -21 5.340 5.376 5.483 88.542 o
0 -10 -20 77.939 87.932 9.615 22.791 o
0 -10 -19 11.648 9.787 9.635 28.809 o
0 -10 -18 2.151 -1.561 5.648 84.717 o
0 -10 -17 150.855 173.842 9.527 15.258 o
0 -10 -16 5.049 4.306 2.188 511.542 o
0 -10 -15 51.893 49.404 3.804 101.355 o
0 -10 -14 282.255 282.139 7.604 8.667 o
0 -10 -13 288.169 299.532 7.605 8.221 o
0 -10 -12 415.125 399.023 8.735 4.546 o
0 -10 -11 154.599 148.453 8.184 18.314 o
0 -10 -10 702.549 664.885 19.501 1.498 o
0 -10 -9 0.037 0.471 1.584 1073.820 o
0 -10 -8 1.411 1.335 1.550 1068.740 o
0 -10 -7 83.973 82.549 3.836 63.682 o
0 -10 -6 177.091 163.643 4.527 22.186 o
0 -10 -5 85.262 97.519 3.495 62.284 o
0 -10 -4 20.494 17.722 1.533 512.364 o
0 -10 -3 50.393 54.948 2.312 150.907 o
0 -10 -2 149.226 176.181 3.806 26.794 o
0 -10 -1 1038.800 1018.640 12.146 0.822 o
0 -10 0 1188.220 1175.090 19.460 0.601 o
0 -9 -23 5.118 4.400 8.306 39.047 o
0 -9 -22 3.785 7.184 6.078 72.425 o
0 -9 -21 19.277 28.852 6.637 56.995 o
0 -9 -20 76.723 93.174 9.525 23.024 o
0 -9 -19 18.124 14.499 6.202 66.398 o
0 -9 -18 79.677 85.516 8.849 25.817 o
0 -9 -17 31.709 28.441 4.756 96.233 o
0 -9 -16 115.224 117.847 5.279 35.009 o
0 -9 -15 191.780 204.303 7.481 14.694 o
0 -9 -14 161.573 168.803 6.929 19.291 o
0 -9 -13 161.422 159.518 5.402 22.886 o
0 -9 -12 355.282 334.111 7.675 6.169 o
0 -9 -11 72.031 73.954 3.900 72.886 o
0 -9 -10 212.666 206.373 6.713 14.117 o
0 -9 -9 140.831 138.689 4.471 30.295 o
0 -9 -8 219.978 204.610 6.490 13.923 o
0 -9 -7 544.666 518.684 9.197 2.827 o
0 -9 -6 508.033 492.479 8.684 3.197 o
0 -9 -5 663.871 662.539 10.675 1.885 o
0 -9 -4 146.593 151.785 3.401 30.587 o
0 -9 -3 29.889 29.574 1.680 331.734 o
0 -9 -2 426.098 437.307 7.407 4.336 o
0 -9 -1 88.277 76.475 2.153 82.180 o
0 -8 -23 58.724 58.353 14.729 11.683 o
0 -8 -22 0.666 4.493 5.682 83.581 o
0 -8 -21 12.899 8.116 9.524 29.459 o
0 -8 -20 7.024 9.116 5.262 94.945 o
0 -8 -19 118.485 108.282 9.706 18.967 o
0 -8 -18 33.434 41.466 6.491 55.077 o
0 -8 -17 104.144 106.056 7.112 29.502 o
0 -8 -16 941.787 903.784 25.671 0.842 o
0 -8 -15 435.525 404.375 9.655 4.161 o
0 -8 -14 44.223 40.032 4.667 87.286 o
0 -8 -13 162.431 141.773 4.901 25.091 o
0 -8 -12 41.835 47.223 3.119 140.529 o
0 -8 -11 24.195 26.337 2.355 280.431 o
0 -8 -10 169.198 164.299 4.752 22.804 o
0 -8 -9 200.342 199.077 5.055 17.050 o
0 -8 -8 46.997 49.341 3.197 127.504 o
0 -8 -7 767.858 790.920 12.462 1.388 o
0 -8 -6 47.701 53.829 2.653 144.042 o
0 -8 -5 528.845 542.085 8.935 2.867 o
0 -8 -4 237.515 265.906 4.604 12.357 o
0 -8 -3 275.739 287.683 4.810 9.899 o
0 -8 -2 421.364 463.104 6.774 4.302 o
0 -8 -1 163.699 169.685 3.365 25.654 o
0 -8 0 6612.630 7004.550 103.237 0.019 o
0 -7 -23 6.231 13.134 6.325 66.161 o
0 -7 -22 110.833 126.304 15.726 9.143 o
0 -7 -21 3.171 5.248 8.527 37.121 o
0 -7 -20 182.223 204.053 28.018 2.996 o
0 -7 -19 176.539 160.705 11.257 11.952 o
0 -7 -18 40.944 48.413 9.856 25.448 o
0 -7 -17 96.336 112.491 7.132 30.096 o
0 -7 -16 113.583 117.898 5.040 36.554 o
0 -7 -15 73.212 73.418 4.132 68.871 o
0 -7 -14 109.607 101.932 6.042 34.133 o
0 -7 -13 208.232 186.169 4.699 17.298 o
0 -7 -12 321.256 310.630 5.904 7.652 o
0 -7 -11 47.625 49.288 3.615 111.787 o
0 -7 -10 285.696 284.235 6.246 9.062 o
0 -7 -9 132.958 130.843 4.955 31.104 o
0 -7 -8 123.941 118.096 3.651 40.164 o
0 -7 -7 359.403 372.254 6.911 5.877 o
0 -7 -6 496.036 560.513 9.115 3.013 o
0 -7 -5 1.702 0.646 0.995 2415.870 o
0 -7 -4 2522.360 2658.440 35.130 0.133 o
0 -7 -3 802.951 803.000 10.467 1.333 o
0 -7 -2 697.707 758.575 9.936 1.648 o
0 -7 -1 147.779 163.506 3.133 29.663 o
0 -6 -24 22.628 24.203 7.465 45.652 o
0 -6 -23 11.224 10.358 5.955 73.691 o
0 -6 -22 25.545 33.445 7.144 48.492 o
0 -6 -21 32.340 34.798 6.696 53.091 o
0 -6 -20 17.408 18.043 5.528 81.980 o
0 -6 -19 10.247 17.485 5.157 96.067 o
0 -6 -18 24.431 25.658 8.084 39.070 o
0 -6 -17 33.135 32.177 3.479 148.362 o
0 -6 -16 23.464 22.883 2.627 254.739 o
0 -6 -15 737.292 687.209 13.376 1.562 o
0 -6 -14 476.860 449.393 9.199 3.586 o
0 -6 -13 362.287 344.816 6.388 6.179 o
0 -6 -12 340.183 335.492 8.157 6.346 o
0 -6 -11 183.239 168.354 3.918 21.988 o
0 -6 -10 5.318 5.697 1.433 1023.130 o
0 -6 -9 551.034 564.638 9.562 2.635 o
0 -6 -8 20.694 23.938 1.603 453.288 o
0 -6 -7 11.242 10.613 1.443 781.335 o
0 -6 -6 104.054 115.992 3.900 46.062 o
0 -6 -5 1248.410 1317.680 18.240 0.533 o
0 -6 -4 22.682 27.125 1.646 407.065 o
0 -6 -3 105.758 150.988 2.952 43.741 o
0 -6 -2 325.505 325.029 4.881 7.572 o
0 -6 -1 328.065 365.574 5.259 6.909 o
0 -6 0 6151.380 6648.740 97.654 0.022 o
0 -5 -24 25.925 43.988 7.980 38.986 o
0 -5 -23 44.199 45.796 8.418 33.576 o
0 -5 -22 117.416 113.264 13.068 12.316 o
0 -5 -21 70.507 80.452 8.714 27.542 o
0 -5 -20 173.108 168.732 11.717 11.400 o
0 -5 -19 30.199 29.997 5.776 69.928 o
0 -5 -18 210.636 207.714 23.921 3.779 o
0 -5 -17 113.805 124.550 10.197 17.552 o
0 -5 -16 35.609 35.457 3.612 135.449 o
0 -5 -15 409.692 391.991 8.474 4.695 o
0 -5 -14 293.484 274.803 6.719 8.778 o
0 -5 -13 80.852 86.599 4.629 55.486 o
0 -5 -12 560.793 528.637 7.470 2.780 o
0 -5 -11 434.881 414.180 6.096 4.498 o
0 -5 -10 4.454 3.290 0.938 2070.750 o
0 -5 -9 135.943 137.229 3.238 35.360 o
0 -5 -8 263.976 252.908 4.474 11.351 o
0 -5 -7 583.117 577.174 8.051 2.492 o
0 -5 -6 742.416 765.021 10.078 1.519 o
0 -5 -5 2246.990 2271.450 30.119 0.173 o
0 -5 -4 231.897 218.776 4.115 14.510 o
0 -5 -3 67.477 69.618 2.776 98.712 o
0 -5 -2 636.979 636.536 8.154 2.102 o
0 -5 -1 437.975 450.654 6.017 4.245 o
0 -4 -24 9.472 10.179 13.621 14.536 o
0 -4 -23 8.652 15.117 5.835 76.678 o
0 -4 -22 143.372 141.487 19.712 5.894 o
0 -4 -21 6.743 -1.627 4.413 135.998 o
0 -4 -20 11.192 9.006 4.588 121.458 o
0 -4 -19 75.885 82.138 7.905 31.087 o
0 -4 -18 33.459 36.034 8.970 31.168 o
0 -4 -17 121.064 115.043 5.642 32.400 o
0 -4 -16 118.479 116.919 4.622 37.462 o
0 -4 -15 15.523 17.160 1.663 540.232 o
0 -4 -14 240.322 244.287 4.603 12.823 o
0 -4 -13 545.603 527.767 7.554 2.875 o
0 -4 -12 306.976 318.197 5.662 8.016 o
0 -4 -11 382.964 384.325 5.702 5.530 o
0 -4 -10 664.888 654.398 8.413 1.954 o
0 -4 -9 86.272 82.592 2.150 81.209 o
0 -4 -8 289.119 287.736 5.247 9.231 o
0 -4 -7 217.756 226.306 3.965 15.396 o
0 -4 -6 604.497 582.351 7.904 2.376 o
0 -4 -5 640.110 641.499 9.132 2.053 o
0 -4 -4 1254.710 1268.870 17.191 0.546 o
0 -4 -3 775.250 814.659 11.322 1.366 o
0 -4 -2 52.638 54.200 1.978 159.227 o
0 -4 -1 442.676 482.168 6.236 4.000 o
0 -4 0 1312.040 1459.720 43.190 0.371 o
0 -3 -24 10.228 28.078 7.198 50.176 o
0 -3 -23 8.568 16.333 8.749 34.821 o
0 -3 -22 171.965 189.988 13.241 9.589 o
0 -3 -21 93.500 98.194 9.423 21.938 o
0 -3 -20 157.898 167.210 11.268 12.532 o
0 -3 -19 43.574 46.706 7.752 38.763 o
0 -3 -18 273.244 268.798 11.671 7.259 o
0 -3 -17 74.783 69.677 5.332 53.567 o
0 -3 -16 59.617 60.018 2.729 116.276 o
0 -3 -15 17.960 18.821 1.655 500.807 o
0 -3 -14 1.644 1.430 1.089 2022.350 o
0 -3 -13 35.730 34.869 1.821 264.301 o
0 -3 -12 209.819 210.273 4.123 16.610 o
0 -3 -11 11.769 12.347 1.195 914.042 o
0 -3 -10 77.814 91.496 2.337 82.939 o
0 -3 -9 394.785 497.321 9.509 4.117 o
0 -3 -8 14.144 13.930 1.225 798.523 o
0 -3 -7 2117.460 2085.200 22.564 0.202 o
0 -3 -5 3514.550 3514.470 45.702 0.072 o
0 -3 -4 894.118 887.328 14.170 1.057 o
0 -3 -3 367.052 364.775 4.906 6.115 o
0 -3 -2 427.083 423.979 5.776 4.564 o
0 -3 -1 186.891 189.068 2.771 21.462 o
0 -2 -24 3.030 6.015 7.531 47.507 o
0 -2 -23 3.116 6.256 5.537 87.269 o
0 -2 -22 131.518 151.843 14.618 9.637 o
0 -2 -21 44.526 56.618 8.527 32.286 o
0 -2 -20 50.887 70.914 25.582 4.055 o
0 -2 -19 192.135 191.551 10.666 11.421 o
0 -2 -18 52.377 57.214 6.227 51.952 o
0 -2 -17 111.918 105.196 4.797 39.968 o
0 -2 -16 102.233 97.049 3.139 56.138 o
0 -2 -15 683.244 670.546 12.481 1.758 o
0 -2 -14 277.058 267.733 4.818 10.259 o
0 -2 -13 206.465 206.538 5.415 15.850 o
0 -2 -12 8.871 8.078 1.155 1149.890 o
0 -2 -11 75.094 74.279 2.712 89.002 o
0 -2 -10 188.368 189.995 3.430 20.551 o
0 -2 -9 12.909 16.540 1.151 840.007 o
0 -2 -8 678.672 743.637 8.944 1.746 o
0 -2 -7 551.484 595.267 7.263 2.645 o
0 -2 -6 439.737 467.096 5.791 4.148 o
0 -2 -5 1299.770 1304.230 15.645 0.519 o
0 -2 -4 699.604 704.197 10.038 1.720 o
0 -2 -3 1999.230 2028.710 29.802 0.214 o
0 -2 -2 1305.190 1390.790 16.105 0.494 o
0 -2 -1 979.249 1056.120 12.507 0.862 o
0 -2 0 226.377 245.845 5.088 13.333 o
0 -1 -25 20.020 24.364 7.974 40.556 o
0 -1 -24 1.098 10.490 7.974 42.393 o
0 -1 -23 57.537 60.371 9.413 26.111 o
0 -1 -22 49.594 59.009 7.882 36.148 o
0 -1 -21 36.987 42.000 6.775 50.416 o
0 -1 -20 333.603 324.603 13.889 5.046 o
0 -1 -19 17.728 16.166 4.468 120.962 o
0 -1 -18 71.703 71.326 5.039 57.916 o
0 -1 -17 111.198 105.947 4.103 44.087 o
0 -1 -16 284.172 261.082 5.086 9.999 o
0 -1 -15 41.216 43.650 4.365 96.613 o
0 -1 -14 74.885 74.501 3.028 84.095 o
0 -1 -13 42.139 45.572 2.326 182.428 o
0 -1 -12 320.699 323.614 5.730 7.533 o
0 -1 -11 1075.320 1096.020 24.044 0.671 o
0 -1 -10 444.919 465.460 7.054 4.001 o
0 -1 -9 229.065 232.668 4.195 14.167 o
0 -1 -8 2723.190 2751.430 32.374 0.119 o
0 -1 -7 217.371 213.116 3.673 16.177 o
0 -1 -6 741.664 751.657 9.564 1.546 o
0 -1 -5 236.723 260.687 3.888 12.915 o
0 -1 -4 927.267 983.774 11.799 0.970 o
0 -1 -3 9018.360 9468.910 120.930 0.011 o
0 -1 -2 2411.230 2441.410 58.377 0.133 o
0 -1 -1 10.064 6.503 0.381 2243.640 o
0 0 2 744.043 814.048 9.505 1.464 o
0 0 3 9.635 10.836 0.906 1318.460 o
0 0 4 54.967 45.851 1.335 188.087 o
0 0 5 291.831 299.977 4.350 9.175 o
0 0 6 212.879 195.749 3.331 17.637 o
0 0 7 10.642 17.374 1.189 873.569 o
0 0 8 55.869 65.724 2.032 137.337 o
0 0 9 42.961 48.053 1.960 196.895 o
0 0 10 379.518 424.011 6.919 5.106 o
0 0 11 139.328 141.564 6.065 25.521 o
0 0 12 112.486 102.976 3.052 50.310 o
0 0 13 1376.130 1432.610 18.638 0.447 o
0 0 14 47.902 57.936 2.746 136.253 o
0 0 15 92.407 94.690 3.442 59.561 o
0 0 16 267.823 261.352 5.766 10.400 o
0 0 17 478.971 449.245 13.299 3.182 o
0 0 18 0.218 4.445 1.953 683.009 o
0 0 19 66.001 63.474 5.262 58.967 o
0 0 20 24.037 22.663 10.853 22.320 o
0 0 21 8.172 0.474 4.198 148.813 o
0 0 22 1.111 9.701 15.947 10.656 o
0 0 23 2.673 14.861 5.704 81.515 o
0 0 24 1.364 6.057 5.453 90.355 o
0 0 25 0.077 4.254 5.603 86.073 o
0 1 1 10.167 6.153 0.381 2256.720 o
0 1 2 2411.060 2540.670 28.882 0.148 o
0 1 3 9018.360 9383.830 106.816 0.011 o
0 1 4 927.768 992.856 15.298 0.932 o
0 1 5 237.174 260.128 3.872 12.912 o
0 1 6 742.528 752.527 9.577 1.543 o
0 1 7 217.486 223.801 3.736 15.676 o
0 1 8 2724.460 2818.140 33.125 0.117 o
0 1 9 228.565 236.872 4.243 14.027 o
0 1 10 443.960 460.971 7.008 4.039 o
0 1 11 1076.750 1108.820 14.845 0.730 o
0 1 12 320.116 338.371 5.986 7.293 o
0 1 13 42.226 42.824 2.352 184.526 o
0 1 14 74.827 71.763 4.316 65.820 o
0 1 15 41.015 44.105 2.917 154.597 o
0 1 16 284.270 271.626 6.741 9.136 o
0 1 17 111.388 110.056 4.533 40.896 o
0 1 18 71.843 69.889 6.394 43.668 o
0 1 19 17.671 19.388 3.286 201.455 o
0 1 20 334.384 346.566 27.354 2.447 o
0 1 21 37.245 32.708 8.638 33.241 o
0 1 22 49.505 63.506 8.251 33.256 o
0 1 23 57.673 59.872 8.417 31.507 o
0 1 24 1.084 8.899 5.566 86.523 o
0 1 25 20.138 27.686 7.974 40.398 o
0 2 0 227.487 248.502 4.129 13.773 o
0 2 1 979.523 1059.610 14.152 0.848 o
0 2 2 1305.760 1412.410 28.083 0.446 o
0 2 3 2000.950 2131.920 24.541 0.212 o
0 2 4 699.108 693.594 10.088 1.736 o
0 2 5 1299.340 1283.620 17.258 0.519 o
0 2 6 440.200 474.067 7.254 3.988 o
0 2 7 551.355 608.221 9.109 2.535 o
0 2 8 680.048 741.479 10.991 1.701 o
0 2 9 13.065 14.621 1.662 593.093 o
0 2 10 187.747 196.972 4.406 19.116 o
0 2 11 75.137 78.281 3.003 82.554 o
0 2 12 8.774 10.765 1.681 683.003 o
0 2 13 206.859 213.771 5.352 15.598 o
0 2 14 277.249 268.385 6.342 9.620 o
0 2 15 684.627 650.569 11.702 1.807 o
0 2 16 101.824 91.575 6.106 36.490 o
0 2 17 111.775 113.165 5.243 36.551 o
0 2 18 52.241 50.025 4.284 88.035 o
0 2 19 192.036 174.379 8.120 14.831 o
0 2 20 50.660 58.131 6.132 53.505 o
0 2 21 44.839 42.704 10.521 22.536 o
0 2 22 131.589 137.922 10.656 15.292 o
0 2 23 3.095 8.682 7.088 53.461 o
0 2 24 3.078 0.119 6.312 67.764 o
0 3 1 187.262 186.215 2.755 21.618 o
0 3 2 427.410 428.042 5.490 4.558 o
0 3 3 368.138 382.450 5.084 5.896 o
0 3 4 893.906 906.616 11.096 1.075 o
0 3 5 3512.710 3587.740 41.278 0.071 o
0 3 6 3.317 22.616 1.702 663.783 o
0 3 7 2117.370 2081.990 27.802 0.198 o
0 3 8 14.096 13.238 1.341 743.394 o
0 3 9 395.222 504.099 18.830 2.919 o
0 3 10 77.533 83.551 2.889 79.771 o
0 3 11 11.900 13.851 1.583 654.989 o
0 3 12 210.307 218.455 5.268 15.234 o
0 3 13 35.620 36.822 3.181 157.388 o
0 3 14 1.712 3.662 1.578 994.568 o
0 3 15 17.927 18.465 2.313 339.299 o
0 3 16 59.840 63.813 5.435 58.936 o
0 3 17 75.038 75.331 4.170 66.692 o
0 3 18 273.201 271.607 7.318 9.271 o
0 3 19 43.553 42.573 3.615 120.555 o
0 3 20 158.462 155.930 6.572 20.973 o
0 3 21 93.648 94.856 8.471 25.597 o
0 3 22 172.307 180.550 11.628 11.322 o
0 3 23 8.671 26.434 10.631 23.600 o
0 3 24 10.215 35.195 6.755 56.118 o
0 4 0 1312.290 1442.800 26.856 0.443 o
0 4 1 441.154 477.028 6.384 4.033 o
0 4 2 52.630 50.537 1.439 184.399 o
0 4 3 774.949 834.835 10.285 1.360 o
0 4 4 1255.180 1363.000 20.513 0.509 o
0 4 5 640.469 669.216 8.914 2.004 o
0 4 6 604.577 586.397 7.904 2.365 o
0 4 7 217.591 222.641 4.447 15.202 o
0 4 8 289.447 289.545 5.493 9.105 o
0 4 9 85.895 82.151 3.325 68.503 o
0 4 10 663.290 657.839 11.637 1.867 o
0 4 11 383.021 389.136 7.330 5.262 o
0 4 12 307.422 318.017 8.536 7.146 o
0 4 13 545.381 525.102 9.633 2.779 o
0 4 14 240.463 248.269 6.199 11.749 o
0 4 15 15.515 17.370 3.293 206.980 o
0 4 16 118.643 117.082 5.115 35.076 o
0 4 17 121.347 113.835 4.956 35.556 o
0 4 18 33.492 29.816 3.142 170.613 o
0 4 19 75.646 74.448 4.566 61.390 o
0 4 20 11.279 11.930 2.742 302.193 o
0 4 21 6.832 4.914 2.928 292.896 o
0 4 22 143.147 138.542 10.464 15.042 o
0 4 23 8.589 1.317 4.792 114.739 o
0 4 24 9.431 12.863 5.667 81.180 o
0 5 1 437.758 445.964 6.722 4.215 o
0 5 2 637.240 636.766 8.703 2.086 o
0 5 3 66.883 71.580 1.997 113.530 o
0 5 4 231.895 220.297 3.202 14.989 o
0 5 5 2247.720 2379.270 27.959 0.169 o
0 5 6 742.947 797.231 10.361 1.473 o
0 5 7 583.755 603.325 8.792 2.395 o
0 5 8 263.590 256.092 5.211 10.965 o
0 5 9 135.724 129.771 3.528 35.510 o
0 5 10 4.465 5.798 1.297 1225.670 o
0 5 11 434.927 418.848 7.811 4.299 o
0 5 12 559.171 536.623 13.459 2.452 o
0 5 13 80.193 85.713 3.616 67.615 o
0 5 14 294.173 292.349 6.802 8.444 o
0 5 15 410.170 402.652 8.603 4.603 o
0 5 16 35.435 35.867 3.113 162.641 o
0 5 17 113.391 111.016 5.198 36.648 o
0 5 18 210.868 209.526 6.689 14.155 o
0 5 19 30.260 25.312 3.996 129.119 o
0 5 20 172.884 170.924 7.768 16.777 o
0 5 21 70.799 65.270 4.972 60.473 o
0 5 22 116.948 121.627 7.784 24.213 o
0 5 23 44.181 42.606 9.302 28.236 o
0 5 24 26.081 27.444 6.359 60.369 o
0 6 0 6152.750 6861.610 123.176 0.020 o
0 6 1 328.362 369.156 5.248 6.861 o
0 6 2 325.390 317.488 4.772 7.703 o
0 6 3 106.046 152.057 2.978 43.331 o
0 6 4 22.918 35.897 1.522 386.634 o
0 6 5 1246.830 1331.690 14.851 0.542 o
0 6 6 103.737 116.542 2.988 51.579 o
0 6 7 11.356 10.200 1.061 1082.520 o
0 6 8 20.766 24.563 1.527 467.538 o
0 6 9 550.418 572.361 8.332 2.674 o
0 6 10 5.404 5.119 1.246 1270.620 o
0 6 11 182.961 179.685 4.627 20.323 o
0 6 12 339.996 352.213 7.206 6.397 o
0 6 13 363.601 354.716 7.512 5.851 o
0 6 14 476.367 457.803 9.100 3.562 o
0 6 15 736.837 712.222 12.791 1.545 o
0 6 16 23.452 26.454 2.790 229.862 o
0 6 17 32.877 35.300 4.827 91.260 o
0 6 18 24.235 30.540 3.282 177.966 o
0 6 19 10.248 11.665 2.772 300.780 o
0 6 20 17.416 21.383 4.028 142.832 o
0 6 21 32.368 40.544 4.048 116.806 o
0 6 22 25.607 19.293 4.066 133.435 o
0 6 23 11.281 2.145 4.826 111.853 o
0 6 24 22.508 27.136 6.694 55.680 o
0 7 1 147.566 160.644 3.052 30.180 o
0 7 2 697.362 777.645 10.101 1.620 o
0 7 3 802.357 790.215 10.339 1.349 o
0 7 4 2523.910 2731.020 32.123 0.132 o
0 7 5 1.722 1.035 0.659 4664.360 o
0 7 6 496.730 555.582 7.038 3.142 o
0 7 7 359.781 379.584 5.326 6.053 o
0 7 8 123.421 122.567 3.021 42.218 o
0 7 9 133.338 134.158 3.570 35.423 o
0 7 10 285.558 281.012 5.148 9.524 o
0 7 11 47.371 54.082 2.882 135.326 o
0 7 12 320.643 315.057 6.765 7.383 o
0 7 13 208.187 196.858 5.355 16.161 o
0 7 14 109.624 117.320 4.509 40.469 o
0 7 15 73.147 74.481 4.022 70.179 o
0 7 16 113.124 112.586 4.941 37.852 o
0 7 17 96.137 112.453 5.229 40.781 o
0 7 18 40.997 38.686 3.559 128.543 o
0 7 19 176.534 176.331 6.693 17.991 o
0 7 20 182.917 179.130 7.513 16.123 o
0 7 21 3.210 8.727 2.897 303.568 o
0 7 22 110.658 120.743 7.752 25.089 o
0 7 23 6.153 5.204 3.841 176.231 o
0 8 0 6614.030 7204.740 129.909 0.018 o
0 8 1 164.359 176.778 4.923 22.308 o
0 8 2 421.242 463.314 6.706 4.308 o
0 8 3 275.830 275.777 6.005 9.676 o
0 8 4 237.545 264.392 4.517 12.443 o
0 8 5 527.445 548.584 7.031 2.950 o
0 8 6 47.419 58.453 1.787 174.942 o
0 8 7 769.135 795.002 9.819 1.424 o
0 8 8 47.035 49.288 1.802 189.549 o
0 8 9 200.887 199.468 4.161 17.907 o
0 8 10 169.179 163.877 3.828 24.466 o
0 8 11 24.127 27.566 1.882 349.692 o
0 8 12 41.993 46.472 2.857 153.335 o
0 8 13 162.454 141.763 4.653 25.649 o
0 8 14 44.107 43.632 3.120 139.682 o
0 8 15 436.611 430.506 9.287 4.054 o
0 8 16 942.212 929.807 16.202 0.943 o
0 8 17 104.791 102.544 5.098 40.575 o
0 8 18 33.344 30.155 3.376 155.639 o
0 8 19 118.457 124.807 6.118 29.970 o
0 8 20 7.104 14.359 3.121 248.965 o
0 8 21 12.808 11.945 3.204 228.145 o
0 8 22 0.676 4.877 2.886 317.859 o
0 8 23 58.627 45.587 7.777 36.648 o
0 9 1 88.561 79.873 2.533 76.288 o
0 9 2 426.469 441.024 6.624 4.387 o
0 9 3 29.838 34.826 1.811 298.131 o
0 9 4 146.689 156.885 3.581 29.607 o
0 9 5 664.543 658.350 8.320 1.950 o
0 9 6 507.946 499.377 6.728 3.288 o
0 9 7 545.646 540.325 7.217 2.849 o
0 9 8 219.015 215.579 3.803 15.842 o
0 9 9 140.840 137.398 3.479 33.374 o
0 9 10 211.872 212.115 4.568 15.978 o
0 9 11 72.031 75.439 4.000 70.900 o
0 9 12 354.923 347.630 7.535 6.075 o
0 9 13 161.236 162.987 5.722 22.029 o
0 9 14 161.269 154.710 5.225 23.605 o
0 9 15 192.498 203.569 6.213 16.191 o
0 9 16 114.742 121.851 5.313 34.502 o
0 9 17 31.729 36.280 3.964 123.219 o
0 9 18 79.733 83.496 6.296 41.047 o
0 9 19 18.109 15.972 3.037 231.283 o
0 9 20 76.578 84.944 7.514 33.086 o
0 9 21 19.091 30.277 4.388 118.491 o
0 9 22 3.826 10.185 4.024 161.018 o
0 9 23 5.157 -0.938 6.534 63.051 o
0 10 0 1186.680 1191.640 24.094 0.572 o
0 10 1 1039.510 1039.440 15.066 0.792 o
0 10 2 149.148 175.955 5.690 22.796 o
0 10 3 50.416 58.119 3.416 109.749 o
0 10 4 20.598 18.979 1.453 525.876 o
0 10 5 84.865 90.188 2.649 73.852 o
0 10 6 177.050 166.079 3.238 23.980 o
0 10 7 84.210 81.578 2.297 82.039 o
0 10 8 1.495 0.948 0.809 3466.390 o
0 10 9 0.041 1.218 0.813 3865.900 o
0 10 10 703.450 659.385 10.047 1.776 o
0 10 11 154.595 153.795 4.001 27.425 o
0 10 12 414.534 388.209 8.222 4.691 o
0 10 13 288.447 273.612 6.884 8.901 o
0 10 14 282.268 281.278 7.208 8.847 o
0 10 15 52.089 48.868 3.527 109.745 o
0 10 16 5.048 4.007 2.334 455.899 o
0 10 17 151.088 156.609 6.153 22.722 o
0 10 18 2.133 3.940 2.387 454.189 o
0 10 19 11.671 14.809 5.541 83.856 o
0 10 20 77.575 90.636 7.371 33.371 o
0 10 21 5.369 4.379 4.041 160.795 o
0 10 22 9.623 5.430 5.316 92.869 o
0 11 1 70.613 68.352 2.800 95.397 o
0 11 2 546.982 518.661 9.257 2.810 o
0 11 3 95.422 92.957 2.739 64.421 o
0 11 4 158.552 151.914 3.533 27.860 o
0 11 5 702.248 713.307 12.105 1.651 o
0 11 6 51.426 42.657 1.842 184.290 o
0 11 7 356.230 308.126 5.503 6.877 o
0 11 8 278.953 268.915 5.155 10.027 o
0 11 9 452.790 400.550 6.133 4.357 o
0 11 10 47.361 42.769 2.407 168.028 o
0 11 11 392.146 362.859 8.134 5.199 o
0 11 12 267.770 243.534 6.279 10.537 o
0 11 13 30.766 28.780 2.745 209.133 o
0 11 14 159.064 166.650 5.624 22.273 o
0 11 15 14.451 9.732 2.359 374.098 o
0 11 16 242.345 236.415 7.499 11.087 o
0 11 17 16.252 17.454 3.795 161.864 o
0 11 18 229.039 233.532 15.681 6.458 o
0 11 19 167.684 177.548 16.279 7.435 o
0 11 20 23.507 23.969 6.312 62.129 o
0 11 21 13.362 10.903 4.787 110.546 o
0 11 22 46.100 53.113 7.518 40.020 o
0 12 0 1727.440 1699.480 33.959 0.277 o
0 12 1 640.393 583.381 9.842 2.147 o
0 12 2 320.773 281.688 5.874 8.090 o
0 12 3 4.535 7.976 1.378 1073.520 o
0 12 4 1061.900 1015.020 13.733 0.791 o
0 12 5 247.533 259.576 5.031 11.763 o
0 12 6 633.895 589.430 8.122 2.216 o
0 12 7 137.260 117.763 2.905 38.840 o
0 12 8 380.056 389.456 6.031 5.493 o
0 12 9 27.628 34.098 1.819 313.122 o
0 12 10 182.387 168.230 4.370 21.454 o
0 12 11 23.380 27.360 2.496 263.162 o
0 12 12 121.575 118.792 7.257 25.642 o
0 12 13 368.983 361.687 8.876 5.437 o
0 12 14 4.851 6.934 2.930 295.186 o
0 12 15 80.473 95.846 6.449 38.388 o
0 12 16 276.189 304.309 11.482 6.908 o
0 12 17 32.631 38.069 5.797 67.417 o
0 12 18 20.484 19.672 5.105 93.152 o
0 12 19 6.290 6.690 4.571 125.575 o
0 12 20 2.969 12.037 4.759 116.389 o
0 12 21 61.860 61.141 7.641 36.137 o
0 13 1 1560.000 1438.170 20.954 0.376 o
0 13 2 258.775 252.379 5.709 11.036 o
0 13 3 492.728 481.639 8.666 3.359 o
0 13 4 750.287 757.143 12.219 1.470 o
0 13 5 1030.120 979.898 16.076 0.822 o
0 13 6 50.925 52.632 2.311 152.321 o
0 13 7 129.323 127.381 3.117 39.104 o
0 13 8 183.223 162.145 3.696 22.725 o
0 13 9 287.706 241.637 5.596 10.052 o
0 13 10 128.911 130.063 8.678 20.030 o
0 13 11 0.658 0.952 2.804 342.178 o
0 13 12 39.408 38.624 4.191 105.758 o
0 13 13 13.078 35.074 4.895 100.205 o
0 13 14 127.149 130.036 8.861 19.705 o
0 13 15 14.625 11.177 4.208 139.170 o
0 13 16 79.896 93.888 8.103 28.820 o
0 13 17 52.264 55.991 14.729 11.790 o
0 13 18 5.788 -1.156 3.767 185.924 o
0 13 19 2.341 4.689 4.469 133.723 o
0 13 20 140.692 145.474 10.776 14.462 o
0 14 0 364.909 391.839 11.099 4.848 o
0 14 1 141.444 133.134 4.226 31.500 o
0 14 2 390.622 367.330 7.467 5.293 o
0 14 3 587.771 561.245 9.962 2.432 o
0 14 4 10.250 10.646 1.681 659.301 o
0 14 5 6.423 6.908 1.538 872.039 o
0 14 6 33.703 32.869 2.180 244.132 o
0 14 7 35.314 34.829 2.290 224.112 o
0 14 8 73.260 71.926 5.275 54.367 o
0 14 9 17.479 18.287 3.720 165.330 o
0 14 10 112.513 105.947 7.498 26.718 o
0 14 11 127.112 122.781 8.527 20.891 o
0 14 12 81.954 73.814 6.843 37.520 o
0 14 13 15.365 12.338 4.540 120.296 o
0 14 14 95.421 122.617 16.058 9.076 o
0 14 15 28.001 33.719 8.970 31.614 o
0 14 16 112.014 126.796 18.716 6.776 o
0 14 17 24.362 29.595 5.738 72.682 o
0 14 18 53.475 53.237 7.420 39.751 o
0 14 19 6.157 10.410 4.982 105.599 o
0 14 20 18.747 23.256 8.195 38.639 o
0 15 1 96.692 100.133 3.965 51.753 o
0 15 2 116.901 114.383 4.256 40.063 o
0 15 3 137.103 134.550 4.483 31.464 o
0 15 4 31.168 37.163 2.909 183.963 o
0 15 5 67.769 61.269 4.060 77.468 o
0 15 6 15.926 18.433 2.074 405.585 o
0 15 7 112.007 121.856 5.001 36.649 o
0 15 8 0.527 -3.028 1.707 920.457 o
0 15 9 13.890 11.261 3.521 192.307 o
0 15 10 33.516 39.823 4.917 87.053 o
0 15 11 28.914 28.650 4.787 96.849 o
0 15 12 364.398 344.430 18.273 3.692 o
0 15 13 104.862 110.350 11.517 15.474 o
0 15 14 5.134 7.599 4.319 140.508 o
0 15 15 85.665 107.375 18.605 7.149 o
0 15 16 4.910 7.730 4.628 122.973 o
0 15 17 24.200 30.447 6.028 66.520 o
0 15 18 60.099 80.190 18.384 7.602 o
0 15 19 20.957 22.874 6.016 68.594 o
0 16 0 79.767 96.922 8.860 25.238 o
0 16 1 73.476 74.958 6.905 38.566 o
0 16 2 29.491 28.471 2.631 224.058 o
0 16 3 11.335 12.654 1.982 499.046 o
0 16 4 335.233 344.574 8.024 6.386 o
0 16 5 27.903 36.303 4.885 92.095 o
0 16 6 158.544 162.800 5.403 23.048 o
0 16 7 33.350 37.668 3.811 127.508 o
0 16 8 118.745 131.256 15.504 9.190 o
0 16 9 13.466 16.777 4.036 148.528 o
0 16 10 18.893 20.598 4.571 113.971 o
0 16 11 29.063 26.682 13.178 15.195 o
0 16 12 17.772 31.034 5.361 84.169 o
0 16 13 37.413 39.898 5.992 62.097 o
0 16 14 9.361 2.838 4.015 160.139 o
0 16 15 109.689 127.163 9.852 18.555 o
0 16 16 22.242 43.724 6.647 54.892 o
0 16 17 42.406 51.671 7.356 42.181 o
0 16 18 16.217 8.832 5.074 98.398 o
0 17 1 18.829 16.814 2.332 335.138 o
0 17 2 48.015 54.922 3.480 112.474 o
0 17 3 22.169 29.828 2.722 236.011 o
0 17 4 82.369 94.478 4.349 55.949 o
0 17 5 226.897 230.949 6.332 12.850 o
0 17 6 8.561 9.123 2.719 321.726 o
0 17 7 56.677 77.560 6.870 41.867 o
0 17 8 98.650 119.757 8.290 24.501 o
0 17 9 100.265 95.736 7.631 28.403 o
0 17 10 5.316 7.343 4.036 160.062 o
0 17 11 35.922 45.337 6.307 56.731 o
0 17 12 322.569 344.457 14.121 4.999 o
0 17 13 28.236 30.620 5.769 70.597 o
0 17 14 93.057 120.544 9.585 20.636 o
0 17 15 36.170 37.782 11.850 18.372 o
0 17 16 20.013 24.188 6.054 67.879 o
0 17 17 7.039 17.300 5.797 77.766 o
0 18 0 85.365 126.194 7.168 30.547 o
0 18 1 7.283 9.977 2.169 478.594 o
0 18 2 29.774 36.334 3.106 173.986 o
0 18 3 135.941 138.898 5.192 28.962 o
0 18 4 5.398 7.019 2.055 555.727 o
0 18 5 27.405 30.360 3.680 146.421 o
0 18 6 40.324 45.935 4.876 82.581 o
0 18 7 4.739 9.224 3.810 178.343 o
0 18 8 11.819 10.948 4.430 128.683 o
0 18 9 150.136 158.432 13.068 10.757 o
0 18 10 217.532 220.163 11.382 9.453 o
0 18 11 102.087 123.764 9.451 20.263 o
0 18 12 20.182 22.860 5.203 89.475 o
0 18 13 249.939 264.945 23.478 3.563 o
0 18 14 63.450 57.752 7.974 33.815 o
0 18 15 119.292 153.255 20.377 5.696 o
0 19 1 165.553 175.722 6.498 19.370 o
0 19 2 73.970 77.930 5.700 48.574 o
0 19 3 118.328 122.053 5.207 34.160 o
0 19 4 4.458 3.290 3.296 240.236 o
0 19 5 248.055 251.700 9.219 9.459 o
0 19 6 18.280 19.771 5.426 84.212 o
0 19 7 39.532 38.449 5.686 67.128 o
0 19 8 13.280 20.083 4.945 101.974 o
0 19 9 5.506 7.033 4.219 146.914 o
0 19 10 285.175 293.232 13.558 6.046 o
0 19 11 114.772 128.378 10.299 17.156 o
0 19 12 12.695 13.757 4.887 106.014 o
0 19 13 25.884 32.797 6.534 56.981 o
0 19 14 68.833 74.186 8.683 28.164 o
0 20 0 876.577 991.333 53.489 0.507 o
0 20 1 187.281 196.451 6.596 16.400 o
0 20 2 52.045 60.702 4.176 86.733 o
0 20 3 0.848 1.591 4.082 161.900 o
0 20 4 6.405 4.672 3.002 281.053 o
0 20 5 70.168 75.020 7.415 35.452 o
0 20 6 139.979 154.491 9.845 15.891 o
0 20 7 95.847 117.204 19.269 6.597 o
0 20 8 15.375 12.720 5.316 89.795 o
0 20 9 74.739 92.017 8.620 27.003 o
0 20 10 16.095 19.588 5.638 79.198 o
0 20 11 51.875 72.470 8.230 32.629 o
0 20 12 9.188 16.399 9.635 28.782 o
0 21 1 81.075 87.338 5.275 48.873 o
0 21 2 16.158 20.726 3.788 160.454 o
0 21 3 124.689 138.032 7.927 22.081 o
0 21 4 24.821 21.676 4.994 94.206 o
0 21 5 121.725 116.183 9.309 19.492 o
0 21 6 54.039 71.233 10.853 20.304 o
0 21 7 3.240 6.984 7.088 53.521 o
0 21 8 45.293 63.272 17.055 8.951 o
0 21 9 229.538 242.971 15.393 6.520 o
0 21 10 29.265 27.117 5.768 70.862 o
0 22 0 177.942 232.250 11.447 10.444 o
0 22 1 285.037 299.037 10.485 7.176 o
0 22 2 16.588 22.572 4.030 142.949 o
0 22 3 131.414 150.592 17.608 7.189 o
0 22 4 46.054 59.845 7.063 43.754 o
0 22 5 11.079 12.965 11.296 21.026 o
0 22 6 47.853 59.657 7.534 39.134 o
0 22 7 68.928 87.572 9.041 25.838 o
0 22 8 0.257 -1.344 5.094 104.531 o
0 23 1 24.083 33.175 6.528 57.407 o
0 23 2 77.754 75.660 7.823 31.738 o
0 23 3 195.188 214.930 21.817 4.436 o
1 -23 -2 35.461 36.755 9.524 27.756 o
1 -23 -1 120.580 141.526 26.025 3.688 o
1 -22 -8 25.337 26.136 11.739 19.102 o
1 -22 -7 80.492 96.881 10.373 19.823 o
1 -22 -6 57.727 61.862 8.983 28.185 o
1 -22 -5 224.034 214.385 23.145 3.897 o
1 -22 -4 20.520 20.387 6.729 56.062 o
1 -22 -3 89.370 93.437 10.333 19.531 o
1 -22 -2 13.117 0.732 5.361 91.027 o
1 -22 -1 16.392 25.904 10.853 22.483 o
1 -21 -10 13.667 17.341 6.491 61.452 o
1 -21 -9 6.124 6.801 5.613 84.243 o
1 -21 -8 88.762 77.073 10.410 19.804 o
1 -21 -7 35.565 29.825 6.811 51.387 o
1 -21 -6 81.274 69.433 8.923 26.076 o
1 -21 -5 91.614 86.262 9.608 21.895 o
1 -21 -4 125.501 105.397 9.852 18.241 o
1 -21 -3 42.713 35.456 7.001 47.223 o
1 -21 -2 167.993 185.504 12.996 9.976 o
1 -21 -1 5.368 0.580 5.545 87.156 o
1 -20 -12 97.812 88.716 9.407 22.025 o
1 -20 -11 46.027 46.743 8.306 34.142 o
1 -20 -10 37.126 23.918 6.588 54.768 o
1 -20 -9 123.595 138.155 11.282 14.531 o
1 -20 -8 217.823 225.527 13.843 7.713 o
1 -20 -7 37.802 40.437 7.022 47.403 o
1 -20 -6 12.753 16.334 5.797 76.509 o
1 -20 -5 9.477 15.178 6.091 70.420 o
1 -20 -4 2.372 5.727 5.455 90.122 o
1 -20 -3 13.121 16.038 5.702 78.873 o
1 -20 -2 359.239 353.033 15.348 4.271 o
1 -20 -1 65.187 60.699 8.065 32.821 o
1 -19 -14 24.555 21.940 6.205 64.100 o
1 -19 -13 94.540 98.855 9.568 21.361 o
1 -19 -12 34.313 32.527 6.633 53.804 o
1 -19 -11 99.633 91.245 9.130 22.729 o
1 -19 -10 368.298 349.834 16.501 3.974 o
1 -19 -9 106.659 107.925 9.454 20.499 o
1 -19 -8 8.807 5.812 4.828 112.046 o
1 -19 -7 230.624 221.721 27.021 3.014 o
1 -19 -6 12.157 9.798 5.081 99.581 o
1 -19 -5 66.904 51.942 8.860 28.468 o
1 -19 -4 34.941 38.572 6.545 54.283 o
1 -19 -3 57.532 66.722 10.078 23.037 o
1 -19 -2 66.179 54.117 7.204 39.414 o
1 -19 -1 95.125 105.219 21.817 5.290 o
1 -18 -16 2.010 10.286 5.328 93.917 o
1 -18 -15 0.289 1.019 4.958 110.202 o
1 -18 -14 19.381 14.713 5.613 79.597 o
1 -18 -13 14.888 14.259 9.081 32.134 o
1 -18 -12 8.305 9.160 8.195 39.811 o
1 -18 -11 207.988 211.209 18.605 5.524 o
1 -18 -10 33.929 27.484 5.732 70.033 o
1 -18 -9 16.114 19.709 5.477 83.541 o
1 -18 -8 106.180 113.854 9.312 20.730 o
1 -18 -7 64.841 71.808 9.635 24.209 o
1 -18 -6 83.622 95.427 8.508 26.440 o
1 -18 -5 133.768 115.809 8.983 19.438 o
1 -18 -4 65.636 52.330 6.589 45.279 o
1 -18 -3 48.714 38.331 5.853 61.115 o
1 -18 -2 178.562 179.198 10.550 12.341 o
1 -18 -1 84.431 75.788 7.438 33.052 o
1 -17 -17 34.705 37.763 6.795 51.005 o
1 -17 -16 119.599 115.788 9.823 18.355 o
1 -17 -15 53.089 51.942 12.846 15.251 o
1 -17 -14 135.279 133.290 12.071 12.897 o
1 -17 -13 69.034 52.261 6.883 41.806 o
1 -17 -12 20.117 24.150 6.312 62.838 o
1 -17 -11 23.837 27.448 5.732 73.318 o
1 -17 -10 81.332 67.548 10.410 20.482 o
1 -17 -9 58.120 62.422 7.183 40.272 o
1 -17 -8 59.142 69.744 13.289 14.006 o
1 -17 -7 50.514 50.808 6.386 51.298 o
1 -17 -6 109.127 104.306 8.230 24.436 o
1 -17 -5 91.507 83.147 5.973 40.717 o
1 -17 -4 54.209 50.111 4.559 80.310 o
1 -17 -3 83.645 77.994 4.531 57.206 o
1 -17 -2 104.438 111.533 5.130 39.245 o
1 -17 -1 71.934 77.360 4.331 65.658 o
1 -16 -18 62.982 68.315 15.215 10.873 o
1 -16 -17 29.782 31.462 6.685 54.076 o
1 -16 -16 29.120 34.168 7.845 40.409 o
1 -16 -15 8.399 5.904 3.588 197.323 o
1 -16 -14 25.397 25.604 4.203 123.745 o
1 -16 -13 97.622 99.428 10.749 17.795 o
1 -16 -12 24.084 25.938 4.380 116.663 o
1 -16 -11 34.103 41.605 7.641 41.318 o
1 -16 -10 100.577 86.957 7.929 27.580 o
1 -16 -9 74.557 75.779 7.603 33.500 o
1 -16 -8 90.770 82.482 7.393 31.854 o
1 -16 -7 279.363 271.457 11.601 7.132 o
1 -16 -6 28.054 30.933 3.609 149.257 o
1 -16 -5 45.576 45.033 3.500 120.890 o
1 -16 -4 8.059 15.051 2.848 288.632 o
1 -16 -3 1.070 2.047 2.097 598.592 o
1 -16 -2 1.524 3.738 2.422 445.415 o
1 -16 -1 73.081 74.003 4.884 58.691 o
1 -15 -19 54.178 49.041 7.980 35.465 o
1 -15 -18 3.698 6.219 3.508 212.179 o
1 -15 -17 53.842 53.709 4.990 70.889 o
1 -15 -16 6.317 5.489 3.229 244.514 o
1 -15 -15 143.066 140.699 7.036 22.421 o
1 -15 -14 60.797 57.738 4.830 69.175 o
1 -15 -13 21.699 21.226 3.445 178.161 o
1 -15 -12 62.251 70.346 4.852 64.954 o
1 -15 -11 52.324 51.001 4.152 90.880 o
1 -15 -10 9.648 12.067 2.802 296.626 o
1 -15 -9 29.561 29.203 4.795 96.031 o
1 -15 -8 12.108 8.476 2.606 332.547 o
1 -15 -7 471.980 445.285 12.552 3.322 o
1 -15 -6 99.227 85.783 6.594 34.709 o
1 -15 -5 59.815 51.252 5.972 53.895 o
1 -15 -4 83.906 71.285 3.931 65.854 o
1 -15 -3 169.603 157.451 6.178 20.486 o
1 -15 -2 162.780 170.897 6.841 19.241 o
1 -15 -1 272.176 267.629 6.949 9.551 o
1 -14 -20 194.712 187.600 13.241 9.056 o
1 -14 -19 25.566 37.593 11.471 19.829 o
1 -14 -18 69.580 76.786 5.657 50.567 o
1 -14 -17 129.058 141.817 7.099 23.807 o
1 -14 -16 5.106 5.585 3.021 279.790 o
1 -14 -15 19.940 21.655 3.533 173.717 o
1 -14 -14 7.853 6.445 3.485 208.852 o
1 -14 -13 62.350 65.680 4.703 68.414 o
1 -14 -12 45.612 47.375 4.021 101.822 o
1 -14 -11 1.804 2.227 3.612 204.940 o
1 -14 -10 11.824 7.865 2.475 365.123 o
1 -14 -9 150.858 139.728 5.580 25.318 o
1 -14 -8 79.211 72.839 4.213 64.477 o
1 -14 -7 27.685 28.905 2.864 206.886 o
1 -14 -6 95.960 87.118 3.661 57.714 o
1 -14 -5 75.588 67.446 3.153 84.628 o
1 -14 -4 339.846 331.158 7.578 6.537 o
1 -14 -3 283.590 255.155 6.603 9.516 o
1 -14 -2 118.764 109.948 4.634 38.265 o
1 -14 -1 199.941 196.607 5.671 16.505 o
1 -13 -21 9.150 7.554 5.682 81.490 o
1 -13 -20 19.891 30.277 6.552 58.126 o
1 -13 -19 2.248 -3.146 3.081 281.489 o
1 -13 -18 156.524 149.676 7.221 20.103 o
1 -13 -17 112.741 122.837 6.570 29.239 o
1 -13 -16 116.214 114.859 6.050 31.556 o
1 -13 -15 47.410 50.996 6.122 55.567 o
1 -13 -14 86.838 80.195 4.977 50.897 o
1 -13 -13 352.708 335.965 8.877 5.932 o
1 -13 -12 175.222 184.696 6.617 17.858 o
1 -13 -11 128.464 121.292 5.300 31.694 o
1 -13 -10 132.423 123.304 5.134 31.327 o
1 -13 -9 189.978 164.515 5.764 18.726 o
1 -13 -8 119.895 106.537 4.682 38.181 o
1 -13 -7 5.489 4.626 1.891 655.119 o
1 -13 -6 60.381 52.069 3.191 107.896 o
1 -13 -5 24.376 25.958 2.127 313.566 o
1 -13 -4 139.276 144.246 4.125 31.070 o
1 -13 -3 133.839 109.914 3.727 38.089 o
1 -13 -2 540.763 513.412 7.514 2.956 o
1 -13 -1 95.605 98.448 4.188 50.804 o
1 -12 -21 43.712 42.872 10.742 21.730 o
1 -12 -20 0.459 -0.799 5.537 88.446 o
1 -12 -19 25.726 27.100 5.298 83.501 o
1 -12 -18 45.202 50.216 4.570 85.843 o
1 -12 -17 37.623 41.729 4.087 109.675 o
1 -12 -16 184.321 169.809 6.800 17.435 o
1 -12 -15 291.363 282.125 8.905 7.864 o
1 -12 -14 56.702 56.412 4.763 72.893 o
1 -12 -13 32.837 34.420 3.395 151.853 o
1 -12 -12 102.433 92.243 4.792 44.879 o
1 -12 -11 182.109 159.768 5.688 19.894 o
1 -12 -10 481.307 436.475 9.392 3.587 o
1 -12 -9 37.562 30.273 2.888 178.564 o
1 -12 -8 24.935 18.558 2.369 293.078 o
1 -12 -7 294.744 287.710 9.782 7.360 o
1 -12 -6 49.054 46.871 2.640 148.801 o
1 -12 -5 563.539 525.953 8.523 2.724 o
1 -12 -4 300.630 284.077 5.542 8.794 o
1 -12 -3 287.602 251.745 7.101 9.213 o
1 -12 -2 1489.800 1347.530 17.087 0.424 o
1 -12 -1 540.047 521.195 7.305 2.945 o
1 -11 -22 1.215 -3.603 4.700 122.453 o
1 -11 -21 26.698 30.317 9.302 29.695 o
1 -11 -20 49.795 44.353 7.312 42.015 o
1 -11 -19 17.240 21.134 3.420 188.089 o
1 -11 -18 1.475 0.008 3.133 273.863 o
1 -11 -17 75.979 83.274 9.111 25.116 o
1 -11 -16 45.474 48.789 4.252 94.549 o
1 -11 -15 13.545 13.716 2.846 273.755 o
1 -11 -14 13.482 13.383 2.845 274.586 o
1 -11 -13 249.584 239.531 7.019 11.006 o
1 -11 -12 188.302 170.441 5.840 18.489 o
1 -11 -11 231.283 201.254 6.036 13.715 o
1 -11 -10 262.637 263.190 6.810 10.071 o
1 -11 -9 198.261 198.022 7.864 14.039 o
1 -11 -8 579.648 509.856 9.728 2.620 o
1 -11 -7 174.323 152.727 4.693 23.002 o
1 -11 -6 101.579 95.827 3.314 55.486 o
1 -11 -5 172.264 164.916 4.072 23.517 o
1 -11 -4 100.538 93.604 3.070 58.492 o
1 -11 -3 120.886 114.457 3.178 43.920 o
1 -11 -2 1582.040 1498.270 19.017 0.365 o
1 -11 -1 309.145 302.497 4.845 8.405 o
1 -10 -22 53.588 58.820 8.653 30.536 o
1 -10 -21 38.576 41.149 7.702 40.209 o
1 -10 -20 53.586 65.160 8.195 33.080 o
1 -10 -19 16.070 16.144 5.083 96.591 o
1 -10 -18 19.330 16.582 3.200 209.533 o
1 -10 -17 86.455 91.618 5.406 45.329 o
1 -10 -16 79.034 87.775 5.210 50.114 o
1 -10 -15 270.505 252.231 8.855 8.925 o
1 -10 -14 66.461 61.023 4.121 77.359 o
1 -10 -13 108.148 99.261 4.921 41.176 o
1 -10 -12 130.264 125.423 5.008 32.025 o
1 -10 -11 824.097 748.607 16.880 1.238 o
1 -10 -10 294.505 288.767 6.942 8.439 o
1 -10 -9 571.409 528.598 9.989 2.601 o
1 -10 -8 150.785 140.300 5.786 24.746 o
1 -10 -7 434.317 439.024 8.379 4.132 o
1 -10 -6 42.479 39.444 2.222 196.832 o
1 -10 -5 674.878 705.674 10.152 1.791 o
1 -10 -4 1087.110 1079.540 14.275 0.737 o
1 -10 -3 215.809 191.670 3.993 17.017 o
1 -10 -2 286.047 286.186 5.001 9.456 o
1 -10 -1 75.202 68.366 2.272 99.350 o
1 -9 -23 62.894 60.749 8.854 28.464 o
1 -9 -22 0.139 -4.116 5.648 85.069 o
1 -9 -21 2.998 -1.383 4.576 128.416 o
1 -9 -20 43.345 54.803 7.866 37.325 o
1 -9 -19 78.077 78.297 5.184 52.406 o
1 -9 -18 2.740 -0.233 2.159 560.656 o
1 -9 -17 32.290 27.706 3.453 154.718 o
1 -9 -16 155.681 149.063 5.953 23.088 o
1 -9 -15 163.144 162.697 6.079 21.102 o
1 -9 -14 55.437 52.711 3.755 97.687 o
1 -9 -13 45.155 37.024 3.116 143.700 o
1 -9 -12 582.384 525.547 10.538 2.523 o
1 -9 -11 202.486 205.630 5.861 15.734 o
1 -9 -10 1093.510 989.658 15.970 0.759 o
1 -9 -9 110.748 110.465 4.125 43.340 o
1 -9 -8 61.693 58.845 3.174 102.778 o
1 -9 -7 502.283 490.889 8.911 3.232 o
1 -9 -6 57.505 59.240 2.527 125.900 o
1 -9 -5 46.257 43.934 2.096 185.540 o
1 -9 -4 53.922 54.922 2.202 147.302 o
1 -9 -3 184.635 212.080 4.464 18.585 o
1 -9 -2 489.520 520.284 7.514 3.307 o
1 -9 -1 17.798 20.137 1.343 596.647 o
1 -8 -23 16.670 23.288 13.068 15.638 o
1 -8 -22 28.942 29.511 6.975 50.413 o
1 -8 -21 11.745 10.009 5.556 84.077 o
1 -8 -20 7.012 8.848 12.071 18.516 o
1 -8 -19 0.165 0.159 2.462 446.811 o
1 -8 -18 44.108 43.121 3.922 108.497 o
1 -8 -17 88.327 89.457 5.047 48.090 o
1 -8 -16 17.182 19.442 2.806 258.762 o
1 -8 -15 265.633 261.980 7.314 9.721 o
1 -8 -14 155.059 142.903 5.399 24.927 o
1 -8 -13 17.380 18.000 2.371 332.121 o
1 -8 -12 300.878 286.399 12.208 6.332 o
1 -8 -11 98.599 90.669 4.129 51.655 o
1 -8 -10 702.356 667.051 11.640 1.729 o
1 -8 -9 4.800 2.806 1.513 995.001 o
1 -8 -8 351.664 332.105 6.849 6.439 o
1 -8 -7 474.015 440.731 8.141 3.742 o
1 -8 -6 71.349 66.913 2.651 98.190 o
1 -8 -5 37.201 37.632 1.922 241.763 o
1 -8 -4 173.467 171.342 3.547 23.687 o
1 -8 -3 86.429 104.848 2.653 67.208 o
1 -8 -2 671.549 745.669 9.928 1.744 o
1 -8 -1 1136.190 1164.560 14.542 0.664 o
1 -7 -24 9.253 6.898 11.296 21.107 o
1 -7 -23 83.412 100.316 10.857 18.211 o
1 -7 -22 10.029 7.752 5.349 91.294 o
1 -7 -21 39.226 27.309 6.297 58.308 o
1 -7 -20 16.454 11.151 5.087 97.347 o
1 -7 -19 33.551 31.673 3.932 125.164 o
1 -7 -18 10.435 8.149 2.430 382.945 o
1 -7 -17 121.724 135.831 8.120 21.930 o
1 -7 -16 312.588 284.123 7.590 7.755 o
1 -7 -15 197.351 204.659 6.246 15.736 o
1 -7 -14 67.805 68.311 4.667 65.448 o
1 -7 -13 1415.110 1287.910 31.937 0.414 o
1 -7 -12 99.898 98.288 4.092 49.828 o
1 -7 -11 373.669 336.625 7.335 5.865 o
1 -7 -10 25.691 32.493 2.474 246.595 o
1 -7 -9 254.592 225.707 5.432 12.067 o
1 -7 -8 167.968 156.458 4.262 24.449 o
1 -7 -7 206.151 202.700 4.822 16.624 o
1 -7 -6 100.308 101.720 2.887 57.731 o
1 -7 -5 8.953 9.838 1.272 991.923 o
1 -7 -4 177.885 189.960 3.676 21.591 o
1 -7 -3 429.847 434.987 6.372 4.406 o
1 -7 -2 628.811 689.554 9.081 2.006 o
1 -7 -1 242.486 311.536 4.700 10.876 o
1 -6 -24 40.127 44.314 8.035 36.961 o
1 -6 -23 15.402 11.512 5.955 72.651 o
1 -6 -22 12.108 21.761 6.206 66.801 o
1 -6 -21 22.996 25.823 6.091 66.194 o
1 -6 -20 23.677 32.381 5.379 81.081 o
1 -6 -19 311.237 285.698 8.293 7.529 o
1 -6 -18 209.504 201.023 6.727 14.482 o
1 -6 -17 326.610 304.341 13.358 5.417 o
1 -6 -16 124.779 125.274 5.118 32.775 o
1 -6 -15 66.264 66.052 3.883 80.036 o
1 -6 -14 728.101 693.406 14.023 1.561 o
1 -6 -13 444.520 406.950 9.645 4.053 o
1 -6 -12 563.077 532.120 10.358 2.618 o
1 -6 -11 235.778 233.889 11.348 8.763 o
1 -6 -10 909.653 841.078 20.146 0.988 o
1 -6 -9 423.418 377.383 8.960 4.547 o
1 -6 -8 142.035 142.047 5.467 26.814 o
1 -6 -7 14.219 16.555 1.634 573.686 o
1 -6 -6 43.881 43.955 2.165 188.884 o
1 -6 -5 76.837 88.109 2.443 84.218 o
1 -6 -4 183.873 206.175 3.788 19.740 o
1 -6 -3 606.302 629.837 8.507 2.237 o
1 -6 -2 924.882 943.396 13.879 0.980 o
1 -6 -1 2142.110 2310.970 27.008 0.183 o
1 -5 -24 27.959 30.661 6.953 50.770 o
1 -5 -23 18.140 15.355 6.497 60.748 o
1 -5 -22 47.233 72.399 18.494 7.621 o
1 -5 -21 41.292 38.705 6.525 53.135 o
1 -5 -20 37.350 41.676 6.117 59.789 o
1 -5 -19 10.754 12.199 2.534 345.990 o
1 -5 -18 13.665 13.044 2.529 331.521 o
1 -5 -17 245.637 230.835 7.686 10.938 o
1 -5 -16 215.819 198.666 6.071 14.796 o
1 -5 -15 302.740 280.354 7.068 8.270 o
1 -5 -14 171.880 156.441 5.147 22.237 o
1 -5 -13 87.075 77.193 3.619 65.932 o
1 -5 -12 135.161 134.586 4.380 32.222 o
1 -5 -11 18.484 21.425 2.059 378.768 o
1 -5 -10 243.975 224.663 5.354 12.737 o
1 -5 -9 27.465 32.108 2.428 245.630 o
1 -5 -8 289.733 277.559 6.979 8.755 o
1 -5 -7 84.112 90.758 2.998 70.430 o
1 -5 -6 680.852 729.641 14.386 1.627 o
1 -5 -5 182.927 173.047 4.281 21.214 o
1 -5 -4 142.622 154.406 3.680 30.481 o
1 -5 -3 266.156 280.255 4.367 10.632 o
1 -5 -2 8828.200 9112.240 103.249 0.011 o
1 -5 -1 2440.070 2687.540 31.112 0.139 o
1 -4 -24 13.716 17.504 16.944 9.387 o
1 -4 -23 56.795 61.594 19.934 6.578 o
1 -4 -22 21.288 31.136 6.578 57.359 o
1 -4 -21 45.155 42.658 6.867 47.636 o
1 -4 -20 13.252 11.484 3.141 235.539 o
1 -4 -19 103.481 101.380 6.554 32.706 o
1 -4 -18 51.409 49.634 3.695 104.931 o
1 -4 -17 271.492 250.490 7.705 9.517 o
1 -4 -16 93.424 91.286 4.357 51.776 o
1 -4 -15 53.425 49.350 3.290 115.380 o
1 -4 -14 300.386 291.256 6.889 8.240 o
1 -4 -13 361.916 333.048 7.319 6.124 o
1 -4 -12 3.372 4.190 1.515 1014.070 o
1 -4 -11 120.689 114.341 3.916 40.571 o
1 -4 -10 325.524 325.472 6.726 7.139 o
1 -4 -9 433.365 421.520 11.221 3.900 o
1 -4 -8 304.758 290.107 7.545 7.903 o
1 -4 -7 799.044 839.134 16.432 1.211 o
1 -4 -6 759.571 824.023 17.871 1.266 o
1 -4 -5 19.965 30.116 1.683 411.116 o
1 -4 -4 919.127 849.333 16.442 1.021 o
1 -4 -3 1096.720 1126.430 16.617 0.697 o
1 -4 -2 3705.280 3520.900 40.507 0.068 o
1 -4 -1 1356.780 1362.360 18.736 0.470 o
1 -3 -25 21.539 27.302 7.112 49.923 o
1 -3 -24 69.047 81.382 9.754 23.117 o
1 -3 -23 23.542 25.400 10.964 21.862 o
1 -3 -22 9.414 10.550 5.109 99.412 o
1 -3 -21 2.096 7.309 4.430 135.543 o
1 -3 -20 58.302 50.841 7.513 38.415 o
1 -3 -19 0.703 3.407 2.057 618.135 o
1 -3 -18 72.020 72.837 4.278 67.632 o
1 -3 -17 85.636 84.817 4.498 55.148 o
1 -3 -16 269.129 249.155 6.737 10.129 o
1 -3 -15 747.105 694.205 12.607 1.546 o
1 -3 -14 162.325 153.348 4.907 24.230 o
1 -3 -13 3.886 1.620 1.423 1155.550 o
1 -3 -12 520.543 514.468 11.277 2.863 o
1 -3 -11 348.009 334.832 8.164 6.195 o
1 -3 -10 1714.280 1764.540 29.059 0.282 o
1 -3 -9 402.015 401.320 8.698 4.703 o
1 -3 -8 309.307 294.312 11.391 6.396 o
1 -3 -7 1528.330 1617.420 25.959 0.348 o
1 -3 -6 22.253 18.522 1.516 488.911 o
1 -3 -5 407.265 436.734 7.225 4.592 o
1 -3 -4 283.894 307.770 4.650 9.240 o
1 -3 -3 143.177 145.948 2.658 33.802 o
1 -3 -2 1977.530 2172.610 28.149 0.209 o
1 -3 -1 722.661 760.657 10.302 1.571 o
1 -2 -25 121.376 117.818 11.260 15.111 o
1 -2 -24 81.096 85.850 9.730 22.228 o
1 -2 -23 11.468 11.622 5.566 83.640 o
1 -2 -22 108.123 106.552 9.773 19.539 o
1 -2 -21 12.896 17.349 8.638 35.451 o
1 -2 -20 76.664 70.895 5.946 46.433 o
1 -2 -19 64.054 58.336 4.547 72.120 o
1 -2 -18 123.520 115.778 7.385 25.143 o
1 -2 -17 94.112 96.875 4.748 47.244 o
1 -2 -16 100.637 96.988 5.353 40.863 o
1 -2 -15 81.008 75.340 4.876 55.145 o
1 -2 -14 120.201 98.984 5.147 36.717 o
1 -2 -13 25.717 20.739 1.895 360.754 o
1 -2 -12 32.992 28.186 1.950 282.873 o
1 -2 -11 420.549 459.192 10.019 3.987 o
1 -2 -10 430.253 438.365 9.611 4.042 o
1 -2 -9 91.111 109.863 3.995 51.826 o
1 -2 -8 412.080 435.590 8.791 4.355 o
1 -2 -7 1144.480 1321.650 21.523 0.573 o
1 -2 -6 240.913 259.422 8.026 10.319 o
1 -2 -5 2027.170 2117.340 44.200 0.190 o
1 -2 -4 4795.820 4703.520 60.901 0.039 o
1 -2 -3 400.310 408.862 6.293 4.986 o
1 -2 -2 4329.300 4515.080 57.642 0.046 o
1 -2 -1 262.264 258.896 3.631 11.617 o
1 -1 -25 127.998 133.918 11.872 13.456 o
1 -1 -24 40.471 54.308 15.283 11.140 o
1 -1 -23 2.896 2.361 4.872 113.029 o
1 -1 -22 24.503 32.797 8.527 35.058 o
1 -1 -21 103.296 118.928 11.296 15.813 o
1 -1 -20 13.274 9.375 2.962 263.122 o
1 -1 -19 26.080 26.476 4.465 111.292 o
1 -1 -18 58.130 54.577 9.210 27.278 o
1 -1 -17 27.437 33.734 5.028 88.783 o
1 -1 -16 503.313 460.419 12.660 3.039 o
1 -1 -15 30.867 29.043 2.082 276.395 o
1 -1 -14 189.374 158.773 3.939 21.782 o
1 -1 -13 633.741 587.720 8.921 2.196 o
1 -1 -12 50.811 55.107 2.742 133.772 o
1 -1 -11 652.593 635.236 9.065 2.019 o
1 -1 -10 760.597 817.644 12.494 1.374 o
1 -1 -9 119.531 147.376 3.553 37.474 o
1 -1 -8 40.089 40.535 2.367 193.185 o
1 -1 -7 254.511 299.977 9.399 8.414 o
1 -1 -6 780.164 880.709 12.491 1.272 o
1 -1 -5 535.331 507.997 9.134 2.924 o
1 -1 -4 3867.240 4001.780 59.538 0.057 o
1 -1 -3 205.653 185.297 4.476 17.814 o
1 -1 -2 109.934 116.742 2.501 51.211 o
1 -1 -1 1338.370 1385.620 16.321 0.480 o
1 0 0 864.066 864.860 10.479 1.162 o
1 0 1 8230.260 8478.420 127.035 0.013 o
1 0 2 1756.800 1745.690 22.895 0.285 o
1 0 3 2293.250 2436.900 36.485 0.157 o
1 0 4 134.012 149.158 3.122 34.619 o
1 0 5 3114.370 3418.560 44.269 0.085 o
1 0 6 3053.510 3157.860 42.359 0.092 o
1 0 7 88.913 99.441 2.858 65.521 o
1 0 8 38.291 43.834 2.217 203.552 o
1 0 9 6.174 6.918 1.326 1093.480 o
1 0 10 13.599 22.739 1.475 597.566 o
1 0 11 206.157 225.265 4.359 16.083 o
1 0 12 0.688 1.614 0.977 2581.810 o
1 0 13 161.629 155.002 3.852 26.385 o
1 0 14 95.859 97.742 4.859 45.651 o
1 0 15 159.010 145.721 5.053 24.960 o
1 0 16 334.403 344.762 8.100 6.383 o
1 0 17 12.061 10.511 3.194 232.499 o
1 0 18 218.638 213.621 7.545 12.769 o
1 0 19 336.374 335.624 8.869 6.243 o
1 0 20 86.880 87.514 6.415 38.142 o
1 0 21 4.936 -0.531 4.536 129.763 o
1 0 22 3.786 3.252 15.947 10.658 o
1 0 23 111.112 119.967 11.049 15.948 o
1 0 24 48.199 41.268 8.115 35.604 o
1 1 0 4058.230 4178.610 47.683 0.053 o
1 1 1 176.904 190.485 3.141 22.337 o
1 1 2 2863.890 3230.850 37.004 0.100 o
1 1 3 20155.000 21824.400 248.736 0.002 o
1 1 4 5936.850 6283.020 71.475 0.024 o
1 1 5 883.537 889.998 14.450 1.067 o
1 1 6 118.190 125.782 3.071 43.305 o
1 1 7 688.001 685.264 12.564 1.720 o
1 1 8 930.382 968.205 14.182 0.955 o
1 1 9 264.252 281.359 5.671 10.169 o
1 1 10 221.824 221.949 5.050 14.453 o
1 1 11 302.015 284.116 6.153 8.550 o
1 1 12 6.464 6.922 1.634 793.754 o
1 1 13 221.203 233.869 7.385 12.241 o
1 1 14 335.901 327.112 7.336 6.725 o
1 1 15 36.591 34.394 2.926 173.553 o
1 1 16 43.894 45.998 3.422 125.458 o
1 1 17 41.021 44.201 3.563 124.773 o
1 1 18 22.866 24.973 3.127 199.620 o
1 1 19 8.896 5.567 2.585 357.643 o
1 1 20 9.744 7.010 2.627 341.093 o
1 1 21 57.234 54.116 5.639 58.782 o
1 1 22 30.317 42.484 7.333 44.930 o
1 1 23 23.541 29.022 6.895 52.410 o
1 1 24 26.660 36.454 7.577 43.220 o
1 2 0 549.225 585.523 7.362 2.682 o
1 2 1 4305.120 4511.350 51.288 0.047 o
1 2 2 9573.520 10149.000 116.270 0.009 o
1 2 3 8522.850 8897.520 138.023 0.012 o
1 2 4 36.537 35.483 1.488 288.953 o
1 2 5 924.061 955.214 13.428 0.978 o
1 2 6 420.751 423.963 6.183 4.609 o
1 2 7 14.540 19.395 1.539 584.424 o
1 2 8 664.131 687.991 10.675 1.841 o
1 2 9 3.544 1.827 1.183 1591.520 o
1 2 10 16.037 13.900 2.062 425.742 o
1 2 11 405.759 383.483 7.413 4.952 o
1 2 12 547.523 544.322 9.745 2.704 o
1 2 13 14.654 17.549 2.084 416.249 o
1 2 14 63.470 66.933 3.585 87.711 o
1 2 15 10.631 13.592 2.877 278.014 o
1 2 16 144.493 141.995 5.251 27.035 o
1 2 17 86.767 86.315 4.672 52.653 o
1 2 18 189.149 179.530 6.504 17.056 o
1 2 19 41.870 52.700 4.317 94.019 o
1 2 20 174.821 187.352 7.239 16.826 o
1 2 21 69.843 83.119 9.591 23.634 o
1 2 22 50.280 57.666 21.263 5.836 o
1 2 23 160.390 159.695 25.471 3.680 o
1 2 24 27.647 32.540 7.122 48.514 o
1 3 0 1379.990 1435.850 22.020 0.435 o
1 3 1 2897.520 3059.330 45.521 0.099 o
1 3 2 428.439 447.592 5.796 4.395 o
1 3 3 1324.770 1386.200 16.515 0.485 o
1 3 4 552.655 552.692 7.351 2.761 o
1 3 5 185.736 192.089 3.398 20.781 o
1 3 6 518.285 531.989 7.932 3.025 o
1 3 7 857.239 896.020 11.689 1.134 o
1 3 8 69.568 69.163 2.604 99.865 o
1 3 9 240.731 242.338 6.266 11.843 o
1 3 10 52.993 54.070 3.061 120.186 o
1 3 11 227.004 247.337 5.690 12.840 o
1 3 12 88.046 91.970 5.484 44.183 o
1 3 13 322.576 326.240 9.175 6.528 o
1 3 14 610.531 608.469 13.287 2.085 o
1 3 15 9.052 5.089 1.929 587.101 o
1 3 16 422.061 402.074 9.039 4.404 o
1 3 17 239.398 235.739 7.037 11.555 o
1 3 18 157.366 165.982 6.342 21.029 o
1 3 19 6.856 2.355 2.653 355.795 o
1 3 20 13.323 19.007 3.312 207.697 o
1 3 21 19.475 31.294 3.953 139.822 o
1 3 22 60.862 70.559 6.562 44.568 o
1 3 23 62.800 69.996 8.955 27.544 o
1 3 24 58.995 63.192 8.821 28.880 o
1 4 0 813.799 835.080 10.479 1.279 o
1 4 1 516.990 501.853 14.175 2.709 o
1 4 2 1101.820 1118.140 25.721 0.633 o
1 4 3 799.561 874.794 10.816 1.264 o
1 4 4 1420.840 1559.750 18.652 0.407 o
1 4 5 481.456 510.577 7.029 3.443 o
1 4 6 68.243 88.239 2.472 92.644 o
1 4 7 44.461 40.299 1.739 218.516 o
1 4 8 221.707 233.774 4.338 14.559 o
1 4 9 432.559 443.816 6.968 4.265 o
1 4 10 739.743 747.259 11.922 1.513 o
1 4 11 52.660 62.366 4.060 88.315 o
1 4 12 53.542 50.173 2.913 127.264 o
1 4 13 212.278 220.311 6.042 14.325 o
1 4 14 24.643 27.727 2.685 235.442 o
1 4 15 84.561 84.674 5.307 47.869 o
1 4 16 186.733 184.515 6.148 17.547 o
1 4 17 81.109 85.104 4.822 53.691 o
1 4 18 277.359 266.267 7.900 8.950 o
1 4 19 43.930 47.059 4.636 86.050 o
1 4 20 50.231 49.014 4.394 87.148 o
1 4 21 186.469 173.500 7.478 16.119 o
1 4 22 41.087 48.010 5.629 65.891 o
1 4 23 38.748 31.932 7.198 45.942 o
1 5 0 384.373 408.687 5.851 5.285 o
1 5 1 391.617 414.574 6.554 5.042 o
1 5 2 1756.780 1874.690 28.853 0.264 o
1 5 3 1420.430 1486.640 29.388 0.389 o
1 5 4 26.968 36.315 1.771 316.470 o
1 5 5 7.356 7.277 0.920 1603.220 o
1 5 6 404.966 447.718 6.556 4.623 o
1 5 7 993.122 1044.270 13.488 0.846 o
1 5 8 101.046 110.909 2.885 54.907 o
1 5 9 275.342 270.731 4.957 10.216 o
1 5 10 142.124 139.717 3.540 32.615 o
1 5 11 71.180 78.426 3.485 78.344 o
1 5 12 42.733 48.627 2.910 147.313 o
1 5 13 29.486 22.803 2.749 221.267 o
1 5 14 212.490 201.729 5.858 15.134 o
1 5 15 52.400 61.330 6.074 53.295 o
1 5 16 279.362 272.390 7.447 8.988 o
1 5 17 32.298 37.811 3.577 140.150 o
1 5 18 305.804 300.631 8.435 7.429 o
1 5 19 9.090 2.791 2.675 341.215 o
1 5 20 120.636 124.167 6.387 28.601 o
1 5 21 21.201 23.811 3.751 154.626 o
1 5 22 63.685 58.933 5.213 61.526 o
1 5 23 11.544 11.988 5.684 80.300 o
1 6 0 350.944 362.870 5.429 6.391 o
1 6 1 658.256 670.703 12.155 1.846 o
1 6 2 866.136 920.029 13.203 1.085 o
1 6 3 1639.630 1759.790 31.834 0.293 o
1 6 4 276.964 335.917 5.025 8.874 o
1 6 5 222.387 224.619 3.888 15.152 o
1 6 6 78.406 81.478 2.284 88.025 o
1 6 7 584.387 597.285 8.531 2.416 o
1 6 8 233.483 240.029 4.519 13.427 o
1 6 9 68.654 63.765 2.440 107.774 o
1 6 10 431.599 443.937 7.289 4.245 o
1 6 11 242.301 245.357 5.766 11.999 o
1 6 12 197.746 188.204 5.201 17.612 o
1 6 13 426.626 398.761 8.359 4.454 o
1 6 14 261.391 244.220 6.473 10.698 o
1 6 15 85.686 82.534 4.406 56.575 o
1 6 16 17.326 15.161 3.258 209.220 o
1 6 17 46.190 41.318 4.220 97.919 o
1 6 18 0.343 -0.602 2.200 558.162 o
1 6 19 5.551 3.683 3.644 196.446 o
1 6 20 176.357 180.485 7.463 16.634 o
1 6 21 10.296 7.362 3.374 216.968 o
1 6 22 51.431 49.308 4.891 75.183 o
1 6 23 44.223 40.657 7.513 41.236 o
1 7 0 90.605 102.372 2.710 64.732 o
1 7 1 271.748 287.709 5.627 9.755 o
1 7 2 734.364 751.804 11.204 1.535 o
1 7 3 2646.600 2787.670 32.819 0.122 o
1 7 4 328.421 347.139 4.769 7.220 o
1 7 5 909.769 897.489 11.663 1.053 o
1 7 6 289.839 288.292 4.827 9.328 o
1 7 7 365.699 347.185 5.733 6.198 o
1 7 8 41.099 42.775 2.616 172.196 o
1 7 9 188.783 175.848 3.976 20.730 o
1 7 10 556.318 529.951 8.358 2.763 o
1 7 11 288.724 271.589 5.498 9.460 o
1 7 12 357.667 362.738 7.849 5.820 o
1 7 13 148.806 157.607 5.048 25.624 o
1 7 14 127.413 125.882 4.866 33.142 o
1 7 15 42.565 42.329 3.357 132.616 o
1 7 16 159.637 165.703 5.956 21.579 o
1 7 17 7.764 4.651 2.909 294.144 o
1 7 18 8.990 10.831 2.816 298.220 o
1 7 19 33.609 36.531 3.817 127.594 o
1 7 20 62.989 62.771 5.003 64.108 o
1 7 21 30.435 30.344 5.795 69.411 o
1 7 22 63.561 68.841 6.945 40.722 o
1 7 23 75.222 82.521 12.182 15.686 o
1 8 0 143.635 167.392 3.730 28.821 o
1 8 1 190.122 202.697 4.242 18.750 o
1 8 2 1022.940 1034.190 17.294 0.793 o
1 8 3 1009.310 1020.870 13.093 0.844 o
1 8 4 148.604 168.997 3.518 28.158 o
1 8 5 753.683 791.437 10.276 1.456 o
1 8 6 343.712 335.438 4.997 6.943 o
1 8 7 80.300 81.829 3.000 76.710 o
1 8 8 376.053 374.578 9.143 5.179 o
1 8 9 460.112 440.302 7.725 3.917 o
1 8 10 190.728 194.461 4.430 18.906 o
1 8 11 354.920 331.376 6.255 6.497 o
1 8 12 12.123 10.424 1.998 496.648 o
1 8 13 70.912 71.851 3.760 76.600 o
1 8 14 5.139 4.375 1.884 665.607 o
1 8 15 30.148 33.679 3.517 149.609 o
1 8 16 82.148 88.341 4.716 53.690 o
1 8 17 22.633 26.039 3.421 174.350 o
1 8 18 20.640 29.305 3.670 157.085 o
1 8 19 48.230 50.666 5.605 63.197 o
1 8 20 9.264 4.885 3.982 161.846 o
1 8 21 38.508 34.907 6.341 56.863 o
1 8 22 53.688 72.324 11.185 19.242 o
1 9 0 47.291 54.087 3.689 107.106 o
1 9 1 571.858 660.188 10.337 2.259 o
1 9 2 153.963 180.403 6.011 21.275 o
1 9 3 1764.430 1779.710 24.605 0.278 o
1 9 4 279.218 290.163 5.031 9.633 o
1 9 5 23.996 25.317 1.294 476.399 o
1 9 6 223.917 208.707 3.644 15.830 o
1 9 7 88.639 102.651 2.529 67.507 o
1 9 8 138.419 120.812 2.895 38.044 o
1 9 9 8.246 6.497 1.232 1125.620 o
1 9 10 242.440 221.944 4.820 13.248 o
1 9 11 37.002 39.692 2.394 202.015 o
1 9 12 17.933 20.525 1.977 405.100 o
1 9 13 191.096 180.647 5.412 18.331 o
1 9 14 58.654 58.871 3.708 92.964 o
1 9 15 182.365 182.163 6.150 18.041 o
1 9 16 31.595 32.193 4.424 106.528 o
1 9 17 130.441 152.538 8.336 19.808 o
1 9 18 136.635 150.408 17.165 7.431 o
1 9 19 197.378 186.781 11.433 10.565 o
1 9 20 89.089 94.808 8.509 25.908 o
1 9 21 80.584 85.749 8.534 27.127 o
1 9 22 26.038 27.584 10.964 21.761 o
1 10 0 533.402 477.665 8.158 3.098 o
1 10 1 93.103 85.309 2.950 66.573 o
1 10 2 338.311 341.172 6.475 6.711 o
1 10 3 65.789 70.610 4.604 66.854 o
1 10 4 277.740 275.093 4.972 10.018 o
1 10 5 1201.310 1120.450 13.202 0.639 o
1 10 6 11.428 6.283 0.911 1344.760 o
1 10 7 141.303 140.356 3.006 34.172 o
1 10 8 433.366 441.019 6.467 4.318 o
1 10 9 84.425 81.245 2.598 78.500 o
1 10 10 86.782 78.195 2.699 76.609 o
1 10 11 50.734 40.007 2.222 172.025 o
1 10 12 53.877 55.745 2.989 120.035 o
1 10 13 30.672 32.860 4.156 117.658 o
1 10 14 42.226 36.147 7.215 44.873 o
1 10 15 24.203 32.872 4.887 95.076 o
1 10 16 23.506 23.957 4.843 99.452 o
1 10 17 174.969 183.459 20.598 5.104 o
1 10 18 783.274 771.646 22.307 1.172 o
1 10 19 80.731 91.219 10.742 18.887 o
1 10 20 22.450 18.937 5.318 85.921 o
1 10 21 18.913 13.831 6.091 68.584 o
1 11 0 351.653 324.912 6.342 6.622 o
1 11 1 413.131 380.050 7.101 4.911 o
1 11 2 564.516 498.218 8.714 2.793 o
1 11 3 109.379 108.899 3.581 47.294 o
1 11 4 578.496 524.853 9.271 2.607 o
1 11 5 225.692 216.571 4.527 14.762 o
1 11 6 145.322 154.863 3.879 29.378 o
1 11 7 43.959 39.012 2.255 190.885 o
1 11 8 523.377 469.059 7.924 3.218 o
1 11 9 510.413 468.110 8.118 3.310 o
1 11 10 37.871 33.300 2.551 197.598 o
1 11 11 61.314 57.596 3.252 101.992 o
1 11 12 13.901 11.853 2.081 446.225 o
1 11 13 129.620 136.687 8.614 19.860 o
1 11 14 42.024 35.023 5.045 80.486 o
1 11 15 276.360 279.984 11.734 7.048 o
1 11 16 241.570 232.185 11.273 8.676 o
1 11 17 10.330 9.092 4.414 131.131 o
1 11 18 44.811 42.398 6.572 51.299 o
1 11 19 43.902 58.617 10.078 24.019 o
1 11 20 7.327 16.681 5.869 75.926 o
1 11 21 147.098 156.628 11.354 13.053 o
1 12 0 65.206 69.239 3.080 95.282 o
1 12 1 0.358 2.400 1.311 1492.070 o
1 12 2 1095.550 1079.310 16.384 0.717 o
1 12 3 375.556 331.662 6.969 5.943 o
1 12 4 306.610 271.997 6.153 8.597 o
1 12 5 222.010 211.804 5.357 14.549 o
1 12 6 933.445 867.382 14.111 1.016 o
1 12 7 171.685 165.660 4.792 22.311 o
1 12 8 207.184 198.019 5.317 16.235 o
1 12 9 73.891 77.743 3.686 73.533 o
1 12 10 269.561 271.318 8.376 8.893 o
1 12 11 99.482 85.037 3.846 54.873 o
1 12 12 185.398 180.329 6.780 16.941 o
1 12 13 2.855 1.891 3.027 288.137 o
1 12 14 28.777 32.900 5.045 87.814 o
1 12 15 51.609 68.149 6.958 42.968 o
1 12 16 25.881 27.036 5.475 78.823 o
1 12 17 16.095 15.127 13.843 14.004 o
1 12 18 68.374 73.664 8.065 31.641 o
1 12 19 122.235 140.726 10.950 15.133 o
1 12 20 69.852 76.106 8.369 29.602 o
1 13 0 1435.030 1324.730 19.514 0.443 o
1 13 1 208.704 184.449 5.978 15.943 o
1 13 2 1.234 3.462 1.383 1285.260 o
1 13 3 65.450 62.615 4.636 68.668 o
1 13 4 92.548 88.088 3.739 58.514 o
1 13 5 88.858 85.839 3.767 60.790 o
1 13 6 11.433 13.249 1.997 489.758 o
1 13 7 66.168 62.091 3.359 92.120 o
1 13 8 38.756 42.470 2.958 158.567 o
1 13 9 8.923 9.158 1.814 620.708 o
1 13 10 162.228 151.651 7.053 19.805 o
1 13 11 94.464 88.737 5.333 43.936 o
1 13 12 17.788 20.621 4.352 124.999 o
1 13 13 83.947 78.725 7.042 35.359 o
1 13 14 64.040 76.651 7.251 37.493 o
1 13 15 36.339 31.763 6.312 58.229 o
1 13 16 12.433 7.636 6.645 59.641 o
1 13 17 88.714 114.130 12.736 13.675 o
1 13 18 41.373 38.523 7.088 46.206 o
1 13 19 2.380 -2.332 4.095 160.351 o
1 13 20 119.166 138.794 11.433 14.441 o
1 14 0 65.645 69.173 3.347 89.486 o
1 14 1 132.465 136.523 5.698 28.122 o
1 14 2 154.852 149.002 5.563 24.125 o
1 14 3 18.241 18.919 2.027 397.372 o
1 14 4 530.016 504.998 9.625 2.940 o
1 14 5 13.197 16.589 2.813 275.363 o
1 14 6 6.574 8.326 1.808 663.320 o
1 14 7 128.534 131.217 7.097 24.521 o
1 14 8 456.774 425.000 13.619 3.396 o
1 14 9 36.819 35.617 3.657 131.638 o
1 14 10 41.266 35.844 3.861 117.488 o
1 14 11 17.147 13.599 3.876 157.231 o
1 14 12 0.381 -1.534 3.073 286.785 o
1 14 13 103.224 106.072 8.194 25.099 o
1 14 14 134.888 149.496 10.344 15.399 o
1 14 15 65.179 70.627 8.749 28.346 o
1 14 16 10.913 13.414 4.825 109.517 o
1 14 17 9.450 0.719 5.869 77.133 o
1 14 18 3.938 4.865 4.683 121.260 o
1 14 19 7.300 12.528 7.752 44.364 o
1 15 0 50.965 52.804 3.173 120.211 o
1 15 1 38.679 39.045 2.781 172.644 o
1 15 2 304.293 299.600 6.904 7.998 o
1 15 3 544.281 562.015 12.204 2.537 o
1 15 4 255.955 256.335 6.470 10.672 o
1 15 5 46.438 45.390 3.077 136.272 o
1 15 6 411.318 415.172 8.862 4.477 o
1 15 7 397.026 386.064 8.475 4.906 o
1 15 8 11.163 11.448 2.052 481.335 o
1 15 9 10.975 9.560 2.856 286.764 o
1 15 10 55.720 63.323 5.087 66.000 o
1 15 11 183.258 200.700 10.344 11.932 o
1 15 12 112.314 118.056 16.833 8.185 o
1 15 13 14.504 11.207 4.691 114.124 o
1 15 14 3.017 4.063 4.469 133.542 o
1 15 15 52.640 53.319 7.181 42.029 o
1 15 16 112.047 104.916 9.900 18.995 o
1 15 17 24.912 23.670 5.992 67.966 o
1 15 18 2.064 3.253 4.729 120.044 o
1 16 0 366.211 358.576 7.922 5.692 o
1 16 1 47.210 48.274 3.201 127.803 o
1 16 2 22.219 26.194 2.560 261.720 o
1 16 3 169.137 180.287 5.496 20.514 o
1 16 4 20.927 21.754 2.749 250.110 o
1 16 5 104.878 110.298 5.018 39.952 o
1 16 6 35.441 39.287 3.261 151.013 o
1 16 7 25.924 29.370 3.644 151.267 o
1 16 8 0.421 -0.824 1.807 824.305 o
1 16 9 64.555 69.357 5.475 55.628 o
1 16 10 64.457 73.405 7.281 37.467 o
1 16 11 154.955 169.690 10.696 13.379 o
1 16 12 154.100 183.054 11.415 12.185 o
1 16 13 37.137 35.076 6.307 57.712 o
1 16 14 93.844 101.637 9.299 22.195 o
1 16 15 298.869 298.345 14.436 5.508 o
1 16 16 61.805 48.225 7.537 37.893 o
1 16 17 22.066 21.205 12.846 16.114 o
1 17 0 15.632 14.114 2.242 381.707 o
1 17 1 163.694 161.031 5.411 22.476 o
1 17 2 3.306 4.433 1.769 771.921 o
1 17 3 3.380 5.366 1.904 669.701 o
1 17 4 236.980 235.961 6.646 11.941 o
1 17 5 15.330 14.816 2.328 361.297 o
1 17 6 44.283 52.417 3.583 114.912 o
1 17 7 190.308 196.203 6.277 16.579 o
1 17 8 20.915 22.776 3.668 161.407 o
1 17 9 93.992 102.129 8.449 25.282 o
1 17 10 4.859 7.352 3.929 168.903 o
1 17 11 78.260 77.671 8.417 28.360 o
1 17 12 114.572 104.130 9.019 21.327 o
1 17 13 174.787 167.977 11.476 11.627 o
1 17 14 356.616 353.110 15.536 4.257 o
1 17 15 26.305 42.979 7.001 49.409 o
1 17 16 34.631 38.894 7.361 44.265 o
1 18 0 82.635 100.413 4.844 49.940 o
1 18 1 171.727 175.959 5.961 19.674 o
1 18 2 171.093 175.285 7.410 17.329 o
1 18 3 202.394 214.418 6.596 14.646 o
1 18 4 74.176 90.824 5.754 46.088 o
1 18 5 88.719 86.886 9.175 23.645 o
1 18 6 37.709 40.992 3.418 137.965 o
1 18 7 24.143 25.787 3.884 141.597 o
1 18 8 9.019 13.738 8.970 33.188 o
1 18 9 38.022 49.151 6.430 53.970 o
1 18 10 5.760 10.288 4.628 121.937 o
1 18 11 66.566 79.096 8.126 31.170 o
1 18 12 79.129 87.266 8.666 26.596 o
1 18 13 75.404 74.263 8.515 28.349 o
1 18 14 94.831 95.835 9.397 22.015 o
1 18 15 33.506 33.076 7.641 41.929 o
1 19 0 135.206 151.550 5.930 25.788 o
1 19 1 68.572 77.826 4.553 64.259 o
1 19 2 87.856 97.173 5.144 46.151 o
1 19 3 14.121 18.001 2.750 279.795 o
1 19 4 158.777 170.327 6.395 20.532 o
1 19 5 38.889 43.970 3.706 121.751 o
1 19 6 57.026 53.555 5.179 66.104 o
1 19 7 5.914 10.180 4.015 159.947 o
1 19 8 27.870 30.338 5.545 75.775 o
1 19 9 11.507 9.029 4.574 121.927 o
1 19 10 178.274 205.702 26.800 3.244 o
1 19 11 86.849 100.343 9.041 23.741 o
1 19 12 38.742 48.779 8.306 34.778 o
1 19 13 15.105 5.892 5.980 72.742 o
1 20 0 23.844 24.488 3.026 207.314 o
1 20 1 62.361 63.855 4.354 74.902 o
1 20 2 79.906 85.641 5.531 47.175 o
1 20 3 17.965 19.744 2.963 235.639 o
1 20 4 170.092 185.368 6.855 17.899 o
1 20 5 47.764 45.503 5.011 75.619 o
1 20 6 307.499 330.175 13.559 5.444 o
1 20 7 0.334 1.014 3.929 175.189 o
1 20 8 227.931 247.208 12.456 8.103 o
1 20 9 12.376 6.483 4.571 122.351 o
1 20 10 109.035 134.166 10.686 16.464 o
1 20 11 145.380 175.567 12.234 11.613 o
1 21 0 80.602 87.710 6.170 41.334 o
1 21 1 20.658 25.545 3.306 187.683 o
1 21 2 175.180 178.811 6.932 17.620 o
1 21 3 106.960 105.472 5.790 35.655 o
1 21 4 129.440 143.176 8.278 20.446 o
1 21 5 49.977 59.915 6.456 49.469 o
1 21 6 30.030 30.548 6.012 65.219 o
1 21 7 55.063 49.308 6.971 43.974 o
1 21 8 25.782 23.616 5.524 78.250 o
1 21 9 51.154 45.461 12.293 16.681 o
1 22 0 40.884 47.064 5.066 77.527 o
1 22 1 78.156 78.023 6.103 43.682 o
1 22 2 88.648 101.519 11.242 16.968 o
1 22 3 30.675 35.958 5.500 74.713 o
1 22 4 62.028 74.019 7.714 34.681 o
1 22 5 38.178 41.288 6.491 54.020 o
1 22 6 42.266 36.917 6.491 53.583 o
1 22 7 52.729 55.427 7.123 42.372 o
1 23 0 102.275 115.537 9.856 19.401 o
1 23 1 46.464 44.076 10.410 22.873 o
2 -22 -6 30.861 40.754 11.739 18.800 o
2 -22 -5 296.795 264.196 15.641 5.360 o
2 -22 -4 7.383 16.551 6.870 55.975 o
2 -22 -3 29.406 24.762 7.379 45.768 o
2 -22 -2 68.862 73.098 9.466 24.579 o
2 -22 -1 24.548 17.332 6.747 55.373 o
2 -21 -9 15.316 3.372 6.101 70.198 o
2 -21 -8 89.842 87.135 16.501 8.947 o
2 -21 -7 120.211 123.281 11.001 15.540 o
2 -21 -6 65.468 64.667 8.834 28.156 o
2 -21 -5 197.602 206.255 13.810 8.350 o
2 -21 -4 4.849 10.146 9.635 29.006 o
2 -21 -3 11.266 13.826 6.259 66.629 o
2 -21 -2 90.313 72.907 17.387 8.206 o
2 -21 -1 17.872 17.608 6.578 59.193 o
2 -20 -12 55.210 57.434 8.505 31.340 o
2 -20 -11 109.402 126.792 13.621 11.574 o
2 -20 -10 14.388 16.101 6.008 71.138 o
2 -20 -9 155.841 138.045 15.836 8.238 o
2 -20 -8 73.469 79.154 8.887 26.506 o
2 -20 -7 113.401 112.082 10.309 17.675 o
2 -20 -6 162.308 151.570 11.546 12.302 o
2 -20 -5 61.862 55.854 7.983 34.072 o
2 -20 -4 100.188 85.043 8.983 23.467 o
2 -20 -3 59.028 63.105 8.126 33.019 o
2 -20 -2 32.454 36.705 7.027 48.584 o
2 -20 -1 166.863 150.116 11.420 12.319 o
2 -19 -13 92.815 75.384 9.012 24.418 o
2 -19 -12 55.897 44.564 11.407 19.004 o
2 -19 -11 64.231 70.135 8.480 29.914 o
2 -19 -10 98.971 118.742 10.212 18.559 o
2 -19 -9 15.275 11.401 6.977 53.687 o
2 -19 -8 90.014 87.240 9.081 23.880 o
2 -19 -7 190.353 190.969 11.911 10.277 o
2 -19 -6 13.899 4.648 5.263 93.415 o
2 -19 -5 48.656 36.551 5.087 75.795 o
2 -19 -4 112.462 106.102 7.881 25.252 o
2 -19 -3 9.766 5.599 4.188 146.472 o
2 -19 -2 27.979 24.780 6.898 51.998 o
2 -19 -1 63.429 52.046 4.505 75.099 o
2 -18 -15 164.432 152.317 11.788 11.906 o
2 -18 -14 95.948 88.325 9.568 21.641 o
2 -18 -13 341.515 374.494 51.053 0.906 o
2 -18 -12 27.892 34.099 17.497 8.712 o
2 -18 -11 5.493 0.873 4.993 107.096 o
2 -18 -10 157.969 141.984 15.836 8.173 o
2 -18 -9 126.613 111.320 12.736 12.562 o
2 -18 -8 19.762 14.400 9.192 31.159 o
2 -18 -7 33.768 35.440 9.397 28.592 o
2 -18 -6 12.572 14.890 3.250 220.066 o
2 -18 -5 41.811 39.525 3.971 110.849 o
2 -18 -4 140.892 130.542 6.204 25.676 o
2 -18 -3 68.008 71.127 4.871 61.779 o
2 -18 -2 122.367 113.254 9.207 19.823 o
2 -18 -1 64.644 66.611 8.344 30.834 o
2 -17 -16 90.214 96.266 9.337 22.561 o
2 -17 -15 19.932 23.196 5.768 74.321 o
2 -17 -14 78.843 57.580 7.498 34.899 o
2 -17 -13 442.187 440.236 17.189 3.026 o
2 -17 -12 35.226 41.575 6.633 52.674 o
2 -17 -11 140.161 139.135 10.422 15.253 o
2 -17 -10 28.276 25.043 8.749 33.414 o
2 -17 -9 41.456 43.349 6.677 50.596 o
2 -17 -8 20.765 27.321 7.752 42.562 o
2 -17 -7 56.070 44.621 8.847 29.815 o
2 -17 -6 30.380 27.609 4.453 108.115 o
2 -17 -5 255.726 261.644 8.069 9.690 o
2 -17 -4 635.543 647.566 16.080 1.818 o
2 -17 -3 19.153 21.014 5.603 78.955 o
2 -17 -2 15.235 15.906 3.040 238.300 o
2 -17 -1 11.520 15.825 3.804 167.777 o
2 -16 -18 2.871 1.550 9.524 29.844 o
2 -16 -17 14.120 11.175 5.328 90.110 o
2 -16 -16 40.530 35.673 8.195 36.104 o
2 -16 -15 3.574 2.545 4.416 136.826 o
2 -16 -14 87.247 89.918 8.480 26.473 o
2 -16 -13 44.310 39.163 6.392 54.193 o
2 -16 -12 3.798 2.541 4.188 151.694 o
2 -16 -11 67.815 69.899 7.393 36.381 o
2 -16 -10 152.931 147.024 10.100 14.938 o
2 -16 -9 12.086 11.396 4.494 124.954 o
2 -16 -8 84.999 79.116 7.752 30.937 o
2 -16 -7 29.268 23.747 4.009 130.372 o
2 -16 -6 42.521 47.904 4.654 86.206 o
2 -16 -5 229.423 245.090 8.813 10.524 o
2 -16 -4 3.666 3.344 3.159 262.249 o
2 -16 -3 71.863 67.722 4.523 65.590 o
2 -16 -2 104.784 95.203 5.122 41.462 o
2 -16 -1 111.312 122.678 7.545 25.647 o
2 -15 -19 38.998 38.810 6.923 48.507 o
2 -15 -18 5.526 5.215 4.615 123.956 o
2 -15 -17 43.550 47.960 6.667 49.783 o
2 -15 -16 5.009 2.479 4.140 154.389 o
2 -15 -15 162.697 176.657 10.651 12.946 o
2 -15 -14 55.169 47.677 6.505 49.121 o
2 -15 -13 194.008 199.933 11.104 10.767 o
2 -15 -12 110.631 96.656 9.524 20.415 o
2 -15 -11 43.152 45.334 8.527 32.946 o
2 -15 -10 171.822 186.721 10.238 12.849 o
2 -15 -9 160.488 164.455 13.289 10.164 o
2 -15 -8 149.203 146.987 8.967 17.209 o
2 -15 -7 9.694 6.905 2.927 282.201 o
2 -15 -6 227.812 208.035 8.443 11.664 o
2 -15 -5 73.582 68.741 5.515 52.115 o
2 -15 -4 158.162 154.357 6.090 22.143 o
2 -15 -3 28.018 22.055 3.038 199.107 o
2 -15 -2 124.501 130.033 5.669 30.189 o
2 -15 -1 33.751 30.734 3.708 136.233 o
2 -14 -19 5.480 3.138 3.388 226.502 o
2 -14 -18 30.318 29.089 4.426 108.645 o
2 -14 -17 33.816 39.804 4.624 95.433 o
2 -14 -16 23.884 25.155 3.990 136.306 o
2 -14 -15 9.750 12.589 3.451 204.934 o
2 -14 -14 11.475 9.177 3.100 247.889 o
2 -14 -13 130.833 153.277 7.116 22.879 o
2 -14 -12 602.642 569.013 17.765 1.973 o
2 -14 -11 43.228 36.990 9.856 25.633 o
2 -14 -10 58.047 47.855 13.068 14.712 o
2 -14 -9 94.491 115.448 9.967 19.599 o
2 -14 -8 8.297 5.416 2.788 314.957 o
2 -14 -7 60.083 52.034 4.347 80.359 o
2 -14 -6 43.615 40.893 4.004 107.261 o
2 -14 -5 51.409 44.727 5.850 59.245 o
2 -14 -4 50.401 37.905 3.811 108.446 o
2 -14 -3 44.291 40.492 3.481 126.280 o
2 -14 -2 109.476 103.352 4.947 40.057 o
2 -14 -1 194.432 185.549 6.056 16.962 o
2 -13 -20 139.923 139.524 7.440 21.774 o
2 -13 -19 18.521 15.957 3.663 169.818 o
2 -13 -18 76.019 75.318 7.420 34.484 o
2 -13 -17 289.763 291.799 13.299 6.079 o
2 -13 -16 164.613 160.363 6.942 19.378 o
2 -13 -15 121.439 107.557 6.618 28.874 o
2 -13 -14 25.684 27.007 3.740 147.375 o
2 -13 -13 31.527 32.064 3.366 157.691 o
2 -13 -12 4.610 6.962 3.037 276.502 o
2 -13 -11 85.555 82.612 4.954 51.145 o
2 -13 -10 14.981 15.315 2.622 303.178 o
2 -13 -9 16.973 15.067 2.755 274.240 o
2 -13 -8 58.468 58.290 4.488 76.559 o
2 -13 -7 154.850 129.723 6.196 23.845 o
2 -13 -6 4.636 2.346 2.261 491.681 o
2 -13 -5 46.698 44.533 3.942 104.594 o
2 -13 -4 19.711 16.933 2.843 249.712 o
2 -13 -3 49.747 37.335 3.704 113.101 o
2 -13 -2 153.487 135.243 5.220 26.210 o
2 -13 -1 42.726 39.676 3.214 140.892 o
2 -12 -21 51.529 41.870 7.031 44.722 o
2 -12 -20 23.571 26.098 4.699 103.989 o
2 -12 -19 28.339 25.060 6.946 51.256 o
2 -12 -18 62.459 56.777 4.847 68.298 o
2 -12 -17 87.890 95.055 6.618 35.846 o
2 -12 -16 103.138 116.597 6.179 33.262 o
2 -12 -15 108.227 100.787 5.622 36.825 o
2 -12 -14 39.932 37.270 3.676 125.770 o
2 -12 -13 34.676 35.322 3.963 120.671 o
2 -12 -12 34.095 31.245 3.309 157.509 o
2 -12 -11 50.828 58.230 3.901 95.545 o
2 -12 -10 202.832 182.328 5.890 16.601 o
2 -12 -9 220.702 234.477 6.374 13.072 o
2 -12 -8 116.935 115.939 5.151 35.444 o
2 -12 -7 202.589 179.238 4.723 18.135 o
2 -12 -6 41.547 42.844 2.820 159.856 o
2 -12 -5 110.767 117.129 6.726 29.348 o
2 -12 -4 293.781 246.195 7.569 8.890 o
2 -12 -3 312.918 277.165 8.048 7.682 o
2 -12 -2 184.213 196.283 6.662 16.560 o
2 -12 -1 24.795 23.737 3.400 174.199 o
2 -11 -22 75.443 65.348 8.716 27.783 o
2 -11 -21 13.276 13.259 3.481 195.613 o
2 -11 -20 2.220 0.749 2.853 326.642 o
2 -11 -19 300.615 286.332 11.988 6.417 o
2 -11 -18 98.310 104.165 6.732 32.445 o
2 -11 -17 28.603 31.512 4.220 117.442 o
2 -11 -16 151.169 142.776 6.533 22.637 o
2 -11 -15 43.348 38.836 3.815 115.347 o
2 -11 -14 5.633 5.912 3.389 223.987 o
2 -11 -13 22.838 21.487 2.958 220.572 o
2 -11 -12 4.766 -0.069 1.962 649.715 o
2 -11 -11 22.973 20.219 2.679 254.698 o
2 -11 -10 121.037 108.178 5.664 33.003 o
2 -11 -9 13.371 11.579 2.164 426.942 o
2 -11 -8 177.791 167.656 4.592 21.732 o
2 -11 -7 1800.140 1582.570 20.828 0.296 o
2 -11 -6 942.573 811.336 11.882 1.066 o
2 -11 -5 52.301 55.491 2.618 135.240 o
2 -11 -4 380.438 374.848 7.457 5.398 o
2 -11 -3 112.248 119.233 5.202 35.916 o
2 -11 -2 605.534 605.494 12.742 2.133 o
2 -11 -1 560.449 560.007 10.429 2.553 o
2 -10 -22 7.464 9.386 5.185 97.520 o
2 -10 -21 75.779 87.310 5.997 44.000 o
2 -10 -20 111.938 103.487 6.458 31.489 o
2 -10 -19 17.673 10.861 5.083 97.032 o
2 -10 -18 46.705 54.881 4.550 83.800 o
2 -10 -17 39.626 34.619 3.854 120.248 o
2 -10 -16 41.039 44.518 5.371 71.534 o
2 -10 -15 10.059 10.330 3.092 250.957 o
2 -10 -14 4.208 -0.296 2.012 625.935 o
2 -10 -13 75.159 67.395 4.213 68.322 o
2 -10 -12 56.614 51.714 4.220 85.678 o
2 -10 -11 55.292 56.339 4.627 76.346 o
2 -10 -10 42.281 44.327 3.348 131.967 o
2 -10 -9 1457.270 1309.890 20.193 0.435 o
2 -10 -8 4.461 2.339 1.430 1112.070 o
2 -10 -7 86.555 87.371 3.171 68.025 o
2 -10 -6 27.603 26.503 2.163 289.314 o
2 -10 -5 419.853 397.791 6.749 4.736 o
2 -10 -4 5.210 5.770 1.212 1316.110 o
2 -10 -3 45.385 36.346 1.860 215.109 o
2 -10 -2 94.973 101.194 4.603 47.288 o
2 -10 -1 91.053 92.040 4.554 50.883 o
2 -9 -23 48.788 55.446 8.716 30.754 o
2 -9 -22 16.692 17.160 4.211 134.770 o
2 -9 -21 116.143 123.541 10.166 17.518 o
2 -9 -20 40.483 38.897 5.499 70.332 o
2 -9 -19 13.682 17.843 3.303 209.021 o
2 -9 -18 22.660 17.528 3.325 189.905 o
2 -9 -17 0.117 1.926 2.462 442.872 o
2 -9 -16 40.944 42.156 3.855 114.647 o
2 -9 -15 2.082 -1.812 3.720 194.221 o
2 -9 -14 20.827 17.667 3.438 183.295 o
2 -9 -13 48.976 45.947 6.010 57.435 o
2 -9 -12 108.620 94.309 4.450 44.804 o
2 -9 -11 230.283 221.557 6.809 12.550 o
2 -9 -10 977.013 898.039 14.984 0.933 o
2 -9 -9 108.841 115.296 4.284 42.274 o
2 -9 -8 184.449 174.811 4.408 20.742 o
2 -9 -7 1088.170 1049.150 14.502 0.748 o
2 -9 -6 196.116 176.295 4.104 19.689 o
2 -9 -5 133.823 126.857 3.992 34.794 o
2 -9 -4 464.241 428.262 6.890 4.007 o
2 -9 -3 200.736 203.895 3.983 17.877 o
2 -9 -2 168.881 168.133 5.451 21.324 o
2 -9 -1 301.466 281.401 7.170 8.257 o
2 -8 -23 56.502 64.669 8.946 28.362 o
2 -8 -22 69.905 73.823 5.646 51.055 o
2 -8 -21 37.239 38.043 4.330 103.093 o
2 -8 -20 25.305 23.292 3.624 157.776 o
2 -8 -19 51.177 56.166 9.373 26.914 o
2 -8 -18 27.835 28.425 3.586 152.781 o
2 -8 -17 188.572 187.021 10.973 11.324 o
2 -8 -16 117.276 114.865 5.613 33.322 o
2 -8 -15 112.106 101.379 5.138 38.518 o
2 -8 -14 30.017 28.099 2.920 196.946 o
2 -8 -13 0.239 1.791 1.918 723.383 o
2 -8 -12 356.480 328.227 7.710 6.196 o
2 -8 -11 36.737 35.506 2.806 179.847 o
2 -8 -10 398.328 374.538 7.898 5.056 o
2 -8 -9 281.283 278.641 6.375 9.268 o
2 -8 -8 25.100 21.197 2.474 271.507 o
2 -8 -7 260.295 230.245 4.792 11.986 o
2 -8 -6 46.667 39.323 2.056 193.631 o
2 -8 -5 14.003 18.498 2.271 371.318 o
2 -8 -4 44.526 36.692 2.163 198.373 o
2 -8 -3 39.598 44.074 2.370 189.217 o
2 -8 -2 125.680 137.259 9.017 19.153 o
2 -8 -1 89.257 96.675 4.056 55.087 o
2 -7 -23 14.414 14.910 6.033 70.714 o
2 -7 -22 98.828 98.924 6.318 35.108 o
2 -7 -21 7.978 8.375 2.913 287.574 o
2 -7 -20 102.868 116.014 9.047 21.713 o
2 -7 -19 93.379 106.483 6.000 37.351 o
2 -7 -18 30.870 37.703 3.825 129.772 o
2 -7 -17 30.113 31.714 3.366 160.421 o
2 -7 -16 68.801 67.026 7.417 36.283 o
2 -7 -15 17.278 19.602 3.293 201.318 o
2 -7 -14 369.916 327.751 7.976 5.890 o
2 -7 -13 215.594 214.067 8.599 11.952 o
2 -7 -12 319.808 297.885 7.168 7.513 o
2 -7 -11 53.320 48.757 3.581 106.790 o
2 -7 -10 158.180 157.226 4.727 24.946 o
2 -7 -9 23.681 23.830 2.197 312.567 o
2 -7 -8 769.083 721.877 11.913 1.473 o
2 -7 -7 323.256 298.492 5.528 7.863 o
2 -7 -6 332.135 336.918 5.825 7.046 o
2 -7 -5 1239.300 1203.150 15.601 0.580 o
2 -7 -4 1840.700 1843.510 22.705 0.260 o
2 -7 -3 14.656 17.680 1.208 745.098 o
2 -7 -2 89.798 84.267 3.194 66.650 o
2 -7 -1 694.925 719.345 21.206 1.402 o
2 -6 -24 25.233 29.116 10.964 21.762 o
2 -6 -23 68.998 71.823 8.859 27.378 o
2 -6 -22 154.790 163.917 7.461 19.102 o
2 -6 -21 19.572 19.931 3.417 185.279 o
2 -6 -20 5.263 5.162 2.640 359.933 o
2 -6 -19 54.728 57.292 4.453 79.959 o
2 -6 -18 105.974 112.624 5.754 35.278 o
2 -6 -17 199.749 199.865 6.743 15.168 o
2 -6 -16 98.040 99.302 5.040 43.401 o
2 -6 -15 163.707 153.404 5.594 22.585 o
2 -6 -14 6.450 7.282 2.064 540.152 o
2 -6 -13 184.970 181.127 6.490 17.361 o
2 -6 -12 2533.550 2271.350 32.597 0.147 o
2 -6 -11 152.558 152.499 4.788 26.063 o
2 -6 -10 31.349 34.039 2.582 213.747 o
2 -6 -9 55.264 53.183 2.853 124.269 o
2 -6 -8 24.959 31.884 2.251 277.637 o
2 -6 -7 289.340 268.501 5.128 9.627 o
2 -6 -6 31.878 33.404 2.086 260.422 o
2 -6 -5 9.585 8.391 1.138 1128.230 o
2 -6 -4 552.247 549.742 7.924 2.748 o
2 -6 -3 244.360 234.056 4.093 13.165 o
2 -6 -2 640.893 623.693 8.434 2.105 o
2 -6 -1 1010.090 982.922 28.461 0.718 o
2 -5 -24 2.576 9.760 5.636 84.016 o
2 -5 -23 5.015 1.063 4.886 111.884 o
2 -5 -22 5.265 5.561 3.116 263.494 o
2 -5 -21 173.242 162.253 6.912 18.544 o
2 -5 -20 48.449 47.633 4.236 93.083 o
2 -5 -19 41.344 45.557 4.052 105.588 o
2 -5 -18 29.423 32.492 3.407 158.328 o
2 -5 -17 45.984 45.652 3.713 112.331 o
2 -5 -16 20.440 25.511 2.954 222.077 o
2 -5 -15 96.158 96.215 6.234 36.431 o
2 -5 -14 650.336 584.732 11.415 2.051 o
2 -5 -13 259.489 211.074 7.927 10.608 o
2 -5 -12 436.459 400.939 8.458 4.313 o
2 -5 -11 1365.740 1258.090 19.379 0.487 o
2 -5 -10 89.500 71.522 4.699 54.291 o
2 -5 -9 738.769 683.804 11.532 1.605 o
2 -5 -8 31.867 27.821 2.076 275.092 o
2 -5 -7 233.463 221.996 4.813 13.829 o
2 -5 -6 154.408 147.811 3.426 29.301 o
2 -5 -5 93.841 75.466 2.996 68.969 o
2 -5 -4 171.178 183.084 3.563 23.136 o
2 -5 -3 107.165 108.352 2.498 54.701 o
2 -5 -2 160.508 168.987 3.113 26.684 o
2 -5 -1 1201.210 1254.510 19.469 0.570 o
2 -4 -24 21.381 24.584 10.299 24.757 o
2 -4 -23 26.460 22.140 12.514 16.884 o
2 -4 -22 92.073 91.603 5.716 41.369 o
2 -4 -21 20.915 17.904 3.421 184.395 o
2 -4 -20 10.194 9.581 2.847 290.759 o
2 -4 -19 43.766 46.768 4.444 91.302 o
2 -4 -18 7.818 4.338 3.005 277.350 o
2 -4 -17 144.167 132.732 7.385 21.827 o
2 -4 -16 45.401 43.402 3.596 118.523 o
2 -4 -15 179.131 161.210 5.647 20.205 o
2 -4 -14 643.749 586.520 11.426 2.072 o
2 -4 -13 17.133 16.966 2.370 336.448 o
2 -4 -12 597.154 571.171 12.788 2.237 o
2 -4 -11 605.314 551.100 10.132 2.364 o
2 -4 -10 86.931 84.467 3.386 66.377 o
2 -4 -9 459.400 473.057 8.702 3.680 o
2 -4 -8 117.759 118.033 3.595 42.456 o
2 -4 -7 161.625 157.895 6.010 21.692 o
2 -4 -6 69.781 63.825 2.280 109.451 o
2 -4 -5 612.886 627.421 8.876 2.202 o
2 -4 -4 99.386 102.523 2.550 60.386 o
2 -4 -3 35.885 38.889 1.655 267.910 o
2 -4 -2 362.605 367.461 5.420 6.104 o
2 -4 -1 237.621 214.782 3.538 14.582 o
2 -3 -24 3.962 13.958 6.016 73.283 o
2 -3 -23 53.046 59.925 7.777 36.435 o
2 -3 -22 16.307 12.762 3.196 220.634 o
2 -3 -21 18.763 20.376 3.357 191.684 o
2 -3 -20 15.406 16.464 3.164 222.280 o
2 -3 -19 27.462 24.142 3.253 180.143 o
2 -3 -18 6.239 7.107 2.338 437.388 o
2 -3 -17 8.034 11.255 2.433 386.833 o
2 -3 -16 167.316 146.977 6.756 20.135 o
2 -3 -15 23.384 24.928 3.282 185.032 o
2 -3 -14 220.877 202.020 7.093 13.384 o
2 -3 -13 329.085 300.511 8.432 6.881 o
2 -3 -12 149.180 129.681 6.447 23.915 o
2 -3 -11 356.539 330.636 8.362 6.028 o
2 -3 -10 187.864 196.792 5.888 17.259 o
2 -3 -9 26.460 32.347 3.813 138.870 o
2 -3 -8 290.105 318.813 12.090 6.279 o
2 -3 -7 1449.520 1422.810 33.260 0.377 o
2 -3 -6 1021.500 1003.300 14.836 0.828 o
2 -3 -5 252.449 279.669 5.433 10.832 o
2 -3 -4 3137.910 3342.130 49.072 0.084 o
2 -3 -3 346.966 368.344 6.286 6.269 o
2 -3 -2 151.914 140.054 2.811 32.032 o
2 -3 -1 809.277 790.367 11.588 1.317 o
2 -2 -25 11.279 10.167 5.535 84.804 o
2 -2 -24 92.215 114.611 13.843 11.823 o
2 -2 -23 41.449 48.506 10.631 22.127 o
2 -2 -22 16.426 10.468 3.272 214.307 o
2 -2 -21 47.918 46.086 4.265 93.323 o
2 -2 -20 11.109 8.782 3.836 169.650 o
2 -2 -19 93.951 86.580 6.501 36.217 o
2 -2 -18 112.933 113.176 6.926 28.477 o
2 -2 -17 60.037 57.125 4.923 68.140 o
2 -2 -16 58.221 58.742 4.755 71.595 o
2 -2 -15 159.301 139.378 6.211 22.637 o
2 -2 -14 477.729 399.281 14.812 3.203 o
2 -2 -13 355.058 329.398 8.876 5.949 o
2 -2 -12 769.461 724.813 20.489 1.277 o
2 -2 -11 79.148 72.226 4.860 56.748 o
2 -2 -10 150.107 138.891 4.827 27.518 o
2 -2 -9 747.985 746.750 16.472 1.394 o
2 -2 -8 527.092 526.573 11.097 2.798 o
2 -2 -7 1582.980 1727.360 28.017 0.316 o
2 -2 -6 318.562 402.075 8.247 6.096 o
2 -2 -5 443.021 549.467 7.657 3.566 o
2 -2 -4 244.134 258.476 4.262 12.362 o
2 -2 -3 783.200 816.681 10.620 1.357 o
2 -2 -2 102.437 100.496 2.949 56.474 o
2 -2 -1 1506.680 1450.600 24.034 0.384 o
2 -1 -25 44.400 49.215 7.883 37.404 o
2 -1 -24 8.232 1.885 11.074 22.009 o
2 -1 -23 316.550 326.633 17.055 4.414 o
2 -1 -22 3.753 6.879 2.814 321.724 o
2 -1 -21 71.485 71.492 6.514 42.504 o
2 -1 -20 60.315 68.366 6.110 49.646 o
2 -1 -19 97.196 88.351 6.312 36.558 o
2 -1 -18 77.181 69.932 5.523 50.628 o
2 -1 -17 0.019 1.222 2.635 388.573 o
2 -1 -16 4.703 3.619 2.332 460.014 o
2 -1 -15 253.664 221.301 16.035 6.039 o
2 -1 -14 830.683 728.433 19.202 1.198 o
2 -1 -13 44.678 40.385 3.422 128.253 o
2 -1 -12 294.387 268.483 7.501 8.544 o
2 -1 -11 190.711 148.854 5.280 20.214 o
2 -1 -10 274.821 278.669 7.323 9.090 o
2 -1 -9 223.482 215.415 4.606 14.910 o
2 -1 -8 93.371 127.159 4.418 44.615 o
2 -1 -7 3386.140 3701.910 48.603 0.072 o
2 -1 -6 265.105 265.520 4.978 10.778 o
2 -1 -5 1209.930 1303.280 14.695 0.571 o
2 -1 -4 600.224 608.329 8.364 2.319 o
2 -1 -3 250.098 313.822 5.008 10.356 o
2 -1 -2 288.475 317.646 5.038 8.788 o
2 -1 -1 776.276 716.668 9.506 1.504 o
2 0 0 419.506 420.373 6.136 4.653 o
2 0 1 12.754 12.922 1.141 909.597 o
2 0 2 712.388 819.412 11.994 1.490 o
2 0 3 1316.350 1413.380 17.277 0.481 o
2 0 4 244.839 253.757 5.686 11.697 o
2 0 5 858.982 947.244 13.884 1.067 o
2 0 6 129.901 131.656 3.586 36.645 o
2 0 7 230.985 238.998 5.183 13.196 o
2 0 8 363.064 391.770 7.395 5.556 o
2 0 9 827.317 849.779 13.408 1.201 o
2 0 10 16.339 17.922 2.200 374.273 o
2 0 11 96.668 106.227 4.103 49.448 o
2 0 12 41.702 26.638 2.589 193.477 o
2 0 13 74.042 90.786 4.439 59.750 o
2 0 14 64.906 73.045 4.156 73.777 o
2 0 15 137.097 142.618 11.029 14.271 o
2 0 16 30.802 27.327 4.220 117.347 o
2 0 17 3.094 -0.145 2.302 493.057 o
2 0 18 90.504 86.474 5.210 46.487 o
2 0 19 1.848 -2.494 3.373 236.017 o
2 0 20 0.197 -7.042 4.060 164.542 o
2 0 21 15.838 14.140 3.742 168.453 o
2 0 22 7.598 13.586 7.088 52.804 o
2 0 23 0.001 -2.978 4.972 109.803 o
2 1 0 794.087 813.604 10.626 1.338 o
2 1 1 251.774 263.476 5.690 11.114 o
2 1 2 147.978 148.112 3.340 30.827 o
2 1 3 108.382 116.261 2.646 51.341 o
2 1 4 577.222 639.370 8.800 2.339 o
2 1 5 14.165 17.960 1.349 685.424 o
2 1 6 1613.470 1712.780 27.067 0.313 o
2 1 7 519.243 553.395 9.201 2.878 o
2 1 8 2081.330 2150.970 42.391 0.184 o
2 1 9 48.972 53.343 2.850 134.443 o
2 1 10 376.162 375.462 11.445 4.743 o
2 1 11 370.233 352.355 7.475 5.759 o
2 1 12 43.594 47.359 3.211 133.544 o
2 1 13 18.270 18.117 2.494 305.254 o
2 1 14 82.437 90.683 8.627 26.275 o
2 1 15 172.861 174.561 6.066 19.453 o
2 1 16 14.120 17.100 4.060 146.188 o
2 1 17 159.286 160.944 6.285 21.213 o
2 1 18 136.312 147.220 6.538 24.191 o
2 1 19 242.486 247.332 9.559 9.507 o
2 1 20 7.254 10.215 3.185 244.115 o
2 1 21 56.261 57.707 4.992 68.674 o
2 1 22 24.274 21.488 5.533 78.948 o
2 1 23 14.343 8.980 6.154 68.705 o
2 2 0 581.725 592.325 8.131 2.457 o
2 2 1 2656.730 2664.710 31.155 0.126 o
2 2 2 720.565 782.258 11.190 1.532 o
2 2 3 244.072 248.155 4.140 12.726 o
2 2 4 256.767 276.862 4.624 11.053 o
2 2 5 73.385 74.264 2.345 96.782 o
2 2 6 1237.550 1354.750 17.145 0.533 o
2 2 7 466.220 495.531 7.568 3.606 o
2 2 8 21.127 25.143 2.023 354.260 o
2 2 9 175.148 179.772 4.680 21.168 o
2 2 10 261.339 253.097 5.925 10.791 o
2 2 11 149.901 154.398 4.798 26.317 o
2 2 12 50.474 41.142 3.033 134.928 o
2 2 13 24.455 20.402 2.542 266.644 o
2 2 14 53.620 46.288 3.435 112.379 o
2 2 15 108.532 109.487 5.595 35.903 o
2 2 16 384.098 400.072 10.166 4.716 o
2 2 17 55.926 60.783 5.275 63.466 o
2 2 18 12.058 11.318 3.113 242.139 o
2 2 19 42.618 42.456 4.210 100.731 o
2 2 20 129.360 114.243 9.942 17.515 o
2 2 21 81.246 85.204 5.840 44.148 o
2 2 22 15.862 13.622 6.649 58.627 o
2 2 23 48.476 35.136 7.513 41.022 o
2 3 0 662.026 713.389 9.467 1.836 o
2 3 1 332.022 332.613 4.888 7.293 o
2 3 2 122.803 149.072 2.845 38.656 o
2 3 3 466.331 459.236 6.532 3.852 o
2 3 4 1538.650 1589.920 25.330 0.351 o
2 3 5 4449.520 4867.290 56.336 0.042 o
2 3 6 1391.160 1500.780 18.768 0.428 o
2 3 7 335.051 336.406 5.736 6.999 o
2 3 8 267.949 284.236 5.299 10.110 o
2 3 9 221.818 240.581 5.521 13.479 o
2 3 10 140.596 135.461 4.346 31.061 o
2 3 11 19.065 21.442 2.260 334.428 o
2 3 12 4.503 6.202 2.014 588.910 o
2 3 13 69.956 66.697 4.132 72.963 o
2 3 14 3.501 2.989 1.935 663.496 o
2 3 15 154.765 150.295 7.033 20.657 o
2 3 16 3.502 -1.418 2.104 582.110 o
2 3 17 28.006 33.206 3.571 149.980 o
2 3 18 189.378 189.032 7.179 15.757 o
2 3 19 123.338 134.550 6.683 26.346 o
2 3 20 111.748 119.179 6.643 29.382 o
2 3 21 20.832 22.411 3.920 145.171 o
2 3 22 17.624 20.338 3.913 150.374 o
2 3 23 14.971 15.892 5.407 86.586 o
2 4 0 80.281 75.994 2.151 90.696 o
2 4 1 3785.500 4039.680 46.462 0.060 o
2 4 2 1309.130 1432.490 17.342 0.479 o
2 4 3 426.050 469.807 6.635 4.221 o
2 4 4 1926.790 2066.400 32.351 0.219 o
2 4 5 639.286 672.976 9.290 1.992 o
2 4 6 564.424 604.585 8.685 2.493 o
2 4 7 101.120 102.650 2.931 56.731 o
2 4 8 27.892 29.099 1.910 314.915 o
2 4 9 81.864 88.705 4.839 52.503 o
2 4 10 345.622 322.780 6.882 6.664 o
2 4 11 145.348 141.430 4.580 28.827 o
2 4 12 78.028 79.705 3.865 67.700 o
2 4 13 3.792 1.396 2.257 502.332 o
2 4 14 36.144 44.370 3.400 138.645 o
2 4 15 141.357 142.986 5.587 26.499 o
2 4 16 21.723 19.809 3.617 166.036 o
2 4 17 40.449 43.700 3.937 111.341 o
2 4 18 59.353 66.291 7.705 35.667 o
2 4 19 135.832 141.566 6.866 23.679 o
2 4 20 94.908 109.882 6.457 34.023 o
2 4 21 58.074 65.634 5.467 58.814 o
2 4 22 15.658 17.236 4.811 106.734 o
2 5 0 448.156 456.999 7.746 3.952 o
2 5 1 141.251 131.304 3.884 32.803 o
2 5 2 79.986 74.377 5.335 50.867 o
2 5 3 2039.480 2116.340 28.379 0.205 o
2 5 4 2439.580 2490.120 29.553 0.147 o
2 5 5 281.457 275.161 4.741 9.945 o
2 5 6 330.027 343.686 6.793 6.800 o
2 5 7 214.565 216.958 5.350 14.903 o
2 5 8 253.310 253.283 4.901 11.691 o
2 5 9 254.608 252.635 5.152 11.516 o
2 5 10 12.669 13.968 1.995 475.389 o
2 5 11 74.744 78.563 4.028 67.861 o
2 5 12 44.485 54.500 3.344 121.907 o
2 5 13 248.375 250.130 8.652 9.823 o
2 5 14 6.516 4.909 2.062 551.625 o
2 5 15 130.253 127.845 5.453 30.133 o
2 5 16 114.161 118.267 8.088 23.674 o
2 5 17 168.914 184.236 6.905 17.968 o
2 5 18 31.842 32.207 3.831 131.590 o
2 5 19 9.120 5.257 3.357 222.785 o
2 5 20 137.841 125.012 11.977 13.095 o
2 5 21 178.305 204.620 11.389 10.951 o
2 5 22 29.836 35.724 6.102 62.918 o
2 6 0 77.700 81.213 2.484 86.220 o
2 6 1 420.995 406.118 8.143 4.504 o
2 6 2 1.617 6.691 1.424 1144.010 o
2 6 3 406.449 422.724 8.655 4.517 o
2 6 4 34.274 35.814 1.986 253.553 o
2 6 5 1087.640 1078.070 13.874 0.739 o
2 6 6 45.548 43.824 1.970 194.742 o
2 6 7 743.580 746.355 10.501 1.532 o
2 6 8 11.100 16.361 1.541 668.191 o
2 6 9 82.640 83.740 5.292 48.795 o
2 6 10 439.130 412.223 7.292 4.342 o
2 6 11 62.924 58.819 3.398 96.103 o
2 6 12 95.931 91.106 4.412 50.342 o
2 6 13 245.381 235.149 7.757 10.808 o
2 6 14 142.970 152.964 5.559 25.564 o
2 6 15 179.783 176.985 6.243 18.375 o
2 6 16 80.982 85.073 5.006 51.893 o
2 6 17 31.435 26.132 3.451 157.468 o
2 6 18 58.269 62.221 8.401 31.417 o
2 6 19 3.701 11.014 4.205 147.778 o
2 6 20 67.544 75.201 14.175 12.245 o
2 6 21 8.277 12.538 11.296 21.077 o
2 6 22 24.585 27.881 6.185 63.759 o
2 7 0 193.044 201.469 4.426 18.312 o
2 7 1 9.842 9.463 1.340 909.214 o
2 7 2 32.813 43.230 4.156 110.880 o
2 7 3 27.456 25.612 2.311 272.974 o
2 7 4 458.609 464.075 9.578 3.649 o
2 7 5 112.054 120.413 3.501 44.518 o
2 7 6 683.210 673.224 11.004 1.795 o
2 7 7 399.753 386.522 6.377 5.153 o
2 7 8 843.783 817.614 11.547 1.226 o
2 7 9 236.520 231.679 4.918 13.253 o
2 7 10 10.914 15.523 1.733 587.070 o
2 7 11 142.392 134.012 4.108 31.557 o
2 7 12 56.849 58.840 3.485 100.240 o
2 7 13 63.342 64.657 3.932 81.838 o
2 7 14 9.636 12.605 2.684 318.089 o
2 7 15 45.354 45.830 4.728 83.261 o
2 7 16 56.515 67.322 5.949 52.756 o
2 7 17 57.031 56.386 6.498 47.736 o
2 7 18 15.196 22.774 5.245 90.225 o
2 7 19 26.038 23.587 6.866 52.858 o
2 7 20 2.140 10.552 4.759 117.051 o
2 7 21 20.504 22.866 5.945 70.214 o
2 7 22 28.556 30.290 6.341 59.783 o
2 8 0 400.036 419.834 7.443 4.774 o
2 8 1 84.158 87.149 4.124 59.172 o
2 8 2 206.336 207.774 5.754 15.470 o
2 8 3 213.129 213.722 5.024 15.417 o
2 8 4 179.296 175.832 5.359 19.862 o
2 8 5 177.494 172.182 5.554 19.942 o
2 8 6 364.515 348.804 6.888 6.005 o
2 8 7 28.425 34.991 2.513 228.102 o
2 8 8 388.494 371.759 7.701 5.256 o
2 8 9 117.858 114.364 4.284 39.638 o
2 8 10 105.290 98.545 4.312 46.149 o
2 8 11 117.020 119.345 4.968 35.883 o
2 8 12 75.171 80.893 4.667 58.853 o
2 8 13 53.289 39.117 7.752 37.987 o
2 8 14 168.305 158.895 8.766 15.894 o
2 8 15 26.629 32.492 5.140 86.267 o
2 8 16 185.862 186.749 10.333 12.125 o
2 8 17 31.040 28.424 5.715 71.201 o
2 8 18 93.742 84.629 9.856 20.987 o
2 8 19 76.114 80.444 8.194 29.586 o
2 8 20 213.282 211.075 16.390 6.487 o
2 8 21 34.418 34.786 6.779 51.560 o
2 9 0 1243.610 1234.460 17.919 0.559 o
2 9 1 36.162 25.282 1.993 269.111 o
2 9 2 740.945 726.943 11.796 1.538 o
2 9 3 1378.720 1291.510 20.748 0.469 o
2 9 4 31.249 34.572 2.417 227.962 o
2 9 5 384.889 380.754 8.472 5.118 o
2 9 6 164.720 176.171 5.791 20.719 o
2 9 7 31.722 32.533 3.034 178.952 o
2 9 8 53.128 48.381 6.242 52.748 o
2 9 9 16.512 16.621 2.679 284.873 o
2 9 10 230.161 216.707 7.444 12.174 o
2 9 11 94.618 103.145 5.567 40.228 o
2 9 12 4.361 6.407 2.470 408.042 o
2 9 13 74.319 72.375 4.963 57.536 o
2 9 14 139.395 127.845 9.635 17.138 o
2 9 15 0.807 0.837 3.521 217.529 o
2 9 16 6.156 9.528 4.377 135.741 o
2 9 17 1.199 5.063 6.423 65.392 o
2 9 18 55.287 53.824 6.968 43.532 o
2 9 19 54.279 57.212 7.585 37.953 o
2 9 20 15.306 8.254 13.068 15.738 o
2 9 21 5.911 -1.449 4.623 124.589 o
2 10 0 546.041 542.462 9.301 2.741 o
2 10 1 2640.160 2593.440 35.313 0.128 o
2 10 2 6.464 4.637 1.408 1030.820 o
2 10 3 58.404 56.604 2.982 113.344 o
2 10 4 231.062 207.586 5.344 14.084 o
2 10 5 721.865 677.397 11.636 1.658 o
2 10 6 338.734 320.975 7.066 6.796 o
2 10 7 23.019 26.214 3.421 173.533 o
2 10 8 248.287 230.201 6.123 11.859 o
2 10 9 77.701 78.572 4.802 56.672 o
2 10 10 161.865 155.542 7.295 19.170 o
2 10 11 45.592 33.798 3.562 125.614 o
2 10 12 28.487 29.140 3.626 148.938 o
2 10 13 154.295 155.907 6.892 20.726 o
2 10 14 28.203 31.724 5.318 80.943 o
2 10 15 49.215 49.177 6.487 50.568 o
2 10 16 169.368 179.662 13.068 9.949 o
2 10 17 40.337 37.833 9.192 29.281 o
2 10 18 55.966 67.770 8.103 33.253 o
2 10 19 17.653 14.606 7.198 50.097 o
2 10 20 11.433 5.942 5.475 87.151 o
2 11 0 249.983 261.426 5.853 11.162 o
2 11 1 230.798 190.758 5.963 14.147 o
2 11 2 281.232 267.447 6.056 9.607 o
2 11 3 341.868 329.858 6.976 6.647 o
2 11 4 216.774 222.600 5.615 14.321 o
2 11 5 138.980 143.679 4.596 29.789 o
2 11 6 471.832 442.763 8.829 3.694 o
2 11 7 171.392 160.496 5.048 22.223 o
2 11 8 232.521 229.318 6.196 12.680 o
2 11 9 257.539 243.275 6.520 10.863 o
2 11 10 33.691 36.994 3.033 170.033 o
2 11 11 243.773 245.833 10.875 8.674 o
2 11 12 49.407 54.238 7.257 41.788 o
2 11 13 2.542 4.284 2.098 574.614 o
2 11 14 2.172 5.622 2.934 303.215 o
2 11 15 11.562 12.032 4.848 108.576 o
2 11 16 5.919 1.575 4.220 148.428 o
2 11 17 17.309 8.749 9.635 28.635 o
2 11 18 31.200 34.616 6.811 51.748 o
2 11 19 7.864 12.783 5.702 80.617 o
2 11 20 79.740 80.231 9.635 22.866 o
2 12 0 282.742 286.465 7.736 8.529 o
2 12 1 557.649 510.418 9.453 2.759 o
2 12 2 401.078 391.548 7.954 4.887 o
2 12 3 617.190 577.994 10.480 2.234 o
2 12 4 256.562 225.363 5.843 11.731 o
2 12 5 204.395 187.239 5.332 16.908 o
2 12 6 8.850 10.112 1.950 551.251 o
2 12 7 1.595 2.090 1.591 1002.410 o
2 12 8 24.530 24.518 3.932 139.154 o
2 12 9 170.089 163.642 5.515 21.329 o
2 12 10 24.055 26.708 2.803 226.265 o
2 12 11 179.540 168.600 5.784 19.541 o
2 12 12 60.112 59.392 5.201 63.121 o
2 12 13 152.407 154.298 6.214 22.559 o
2 12 14 5.594 4.731 4.130 153.856 o
2 12 15 24.895 28.570 5.632 75.103 o
2 12 16 7.425 13.316 5.140 98.495 o
2 12 17 139.553 145.948 11.040 14.070 o
2 12 18 67.688 68.280 14.397 11.962 o
2 12 19 180.399 187.121 28.129 3.002 o
2 13 0 19.524 20.166 2.196 347.751 o
2 13 1 68.779 71.521 3.588 81.255 o
2 13 2 90.175 88.785 4.435 52.963 o
2 13 3 12.814 15.970 2.132 423.502 o
2 13 4 144.158 147.120 5.675 25.508 o
2 13 5 11.366 13.854 2.117 447.945 o
2 13 6 42.510 38.322 2.970 154.601 o
2 13 7 93.180 86.396 4.172 54.583 o
2 13 8 231.351 223.664 8.472 11.139 o
2 13 9 152.811 143.871 5.342 25.332 o
2 13 10 36.469 38.753 3.265 149.485 o
2 13 11 97.569 99.147 4.946 44.240 o
2 13 12 24.747 24.800 3.000 207.161 o
2 13 13 174.250 184.812 8.209 15.518 o
2 13 14 91.093 105.092 16.169 9.145 o
2 13 15 20.619 33.415 15.172 11.584 o
2 13 16 23.045 24.046 6.185 64.582 o
2 13 17 51.143 52.607 7.408 40.263 o
2 13 18 3.039 -5.766 6.423 65.470 o
2 14 0 52.481 51.384 3.207 117.974 o
2 14 1 62.974 61.631 3.460 93.265 o
2 14 2 10.429 9.878 2.366 395.342 o
2 14 3 53.746 49.171 3.272 115.653 o
2 14 4 6.518 3.395 1.785 716.489 o
2 14 5 233.417 236.028 6.471 12.248 o
2 14 6 43.168 48.132 3.370 127.092 o
2 14 7 42.212 44.135 4.139 102.611 o
2 14 8 138.805 144.445 5.568 26.844 o
2 14 9 28.022 25.690 2.876 209.149 o
2 14 10 42.190 45.948 4.223 99.224 o
2 14 11 14.826 12.443 2.529 327.543 o
2 14 12 6.355 5.163 3.072 268.712 o
2 14 13 41.195 62.352 7.361 41.488 o
2 14 14 201.756 227.235 12.361 9.061 o
2 14 15 92.011 113.930 10.020 19.655 o
2 14 16 10.738 8.420 5.426 88.494 o
2 14 17 46.303 57.281 7.969 36.004 o
2 14 18 72.608 65.560 11.739 17.113 o
2 15 0 49.509 59.300 3.487 107.965 o
2 15 1 20.496 17.602 3.131 212.978 o
2 15 2 60.592 58.455 3.602 93.833 o
2 15 3 7.519 6.590 2.077 527.591 o
2 15 4 108.857 102.523 4.723 41.690 o
2 15 5 56.965 57.439 4.476 78.005 o
2 15 6 14.214 17.447 3.133 227.497 o
2 15 7 129.858 140.034 5.653 28.417 o
2 15 8 1.808 4.543 2.033 615.607 o
2 15 9 30.854 37.031 4.188 114.248 o
2 15 10 74.641 71.838 4.402 64.725 o
2 15 11 178.808 178.722 8.245 15.366 o
2 15 12 43.086 50.701 6.747 48.639 o
2 15 13 12.020 15.677 4.982 102.128 o
2 15 14 113.252 117.438 10.299 17.552 o
2 15 15 83.092 88.940 9.161 24.080 o
2 15 16 118.774 116.945 13.400 11.760 o
2 15 17 50.533 54.852 8.418 32.495 o
2 16 0 72.965 66.842 3.796 76.354 o
2 16 1 35.389 38.455 3.091 161.569 o
2 16 2 86.783 81.926 4.279 57.536 o
2 16 3 62.058 67.707 4.015 80.066 o
2 16 4 105.530 118.375 5.190 37.736 o
2 16 5 43.026 41.918 3.447 128.414 o
2 16 6 271.521 279.671 7.659 9.032 o
2 16 7 241.814 231.532 7.101 11.496 o
2 16 8 75.789 69.275 4.388 64.989 o
2 16 9 194.440 195.222 6.851 15.584 o
2 16 10 110.020 114.823 7.249 27.456 o
2 16 11 18.012 23.845 5.361 85.446 o
2 16 12 40.370 45.448 6.599 51.604 o
2 16 13 9.285 9.826 8.860 34.082 o
2 16 14 21.060 18.703 8.749 34.085 o
2 16 15 44.199 60.047 12.514 16.128 o
2 16 16 256.404 245.693 14.502 6.498 o
2 17 0 116.445 129.053 6.053 30.218 o
2 17 1 27.526 28.876 6.074 64.961 o
2 17 2 10.996 10.373 2.339 397.661 o
2 17 3 185.343 201.880 6.489 16.478 o
2 17 4 294.444 306.986 9.589 7.215 o
2 17 5 401.789 423.912 9.830 4.407 o
2 17 6 86.615 93.588 5.024 48.169 o
2 17 7 170.854 181.511 6.555 18.492 o
2 17 8 68.425 87.759 4.998 56.378 o
2 17 9 90.189 99.244 6.953 33.063 o
2 17 10 69.086 63.646 6.128 47.707 o
2 17 11 1.502 -3.882 4.137 157.732 o
2 17 12 35.756 49.948 7.251 44.418 o
2 17 13 8.451 15.251 5.316 91.705 o
2 17 14 33.739 43.150 7.655 41.135 o
2 18 0 193.117 191.154 7.065 15.559 o
2 18 1 104.564 108.175 7.679 26.855 o
2 18 2 31.692 31.532 3.293 162.481 o
2 18 3 42.696 48.788 3.804 111.057 o
2 18 4 43.437 49.327 3.897 106.892 o
2 18 5 238.337 244.285 7.479 11.103 o
2 18 6 83.557 91.306 5.065 49.267 o
2 18 7 326.490 332.497 10.614 5.985 o
2 18 8 210.577 231.230 9.862 10.704 o
2 18 9 27.656 22.761 4.392 114.546 o
2 18 10 71.166 74.601 9.081 26.022 o
2 18 11 63.032 63.678 7.974 33.494 o
2 18 12 46.574 51.856 11.960 17.589 o
2 18 13 69.563 74.364 9.141 25.894 o
2 19 0 227.838 241.920 8.803 10.657 o
2 19 1 51.017 51.233 5.606 62.038 o
2 19 2 124.318 132.356 5.926 29.054 o
2 19 3 0.946 0.810 2.260 522.642 o
2 19 4 0.433 0.130 2.213 550.440 o
2 19 5 4.825 5.327 2.322 457.359 o
2 19 6 136.838 147.430 6.388 24.533 o
2 19 7 22.018 30.029 6.399 60.274 o
2 19 8 251.821 244.594 10.153 8.892 o
2 19 9 4.263 2.916 9.413 30.495 o
2 19 10 8.163 15.873 5.580 83.577 o
2 19 11 104.200 85.553 9.137 22.562 o
2 19 12 18.821 32.559 11.074 21.470 o
2 20 0 22.259 26.509 3.984 137.634 o
2 20 1 282.735 289.785 10.008 7.530 o
2 20 2 21.263 25.231 3.343 183.721 o
2 20 3 137.228 158.758 6.601 23.183 o
2 20 4 11.046 7.200 4.572 122.848 o
2 20 5 75.815 82.537 5.184 52.463 o
2 20 6 24.499 22.476 4.356 118.746 o
2 20 7 66.829 71.435 7.597 34.982 o
2 20 8 28.343 41.018 6.713 53.034 o
2 20 9 118.533 152.541 11.561 13.966 o
2 20 10 7.235 9.729 5.361 91.433 o
2 21 0 24.768 23.247 9.413 29.316 o
2 21 1 17.052 16.596 4.207 134.964 o
2 21 2 54.961 70.452 5.970 52.500 o
2 21 3 31.355 30.491 4.412 107.844 o
2 21 4 3.724 1.930 2.533 402.615 o
2 21 5 27.042 25.844 4.624 104.644 o
2 21 6 63.982 71.441 9.582 24.501 o
2 21 7 60.163 66.625 11.407 18.447 o
2 22 0 52.766 59.748 8.860 29.373 o
2 22 1 100.196 98.001 20.931 5.704 o
2 22 2 65.998 79.484 15.283 10.666 o
2 22 3 10.589 3.538 3.349 222.736 o
2 22 4 26.481 38.097 6.713 53.673 o
3 -21 -6 61.947 65.502 8.983 27.669 o
3 -21 -5 1.602 -4.620 5.479 90.100 o
3 -21 -4 78.582 86.814 13.732 12.611 o
3 -21 -3 6.429 12.586 4.977 105.307 o
3 -21 -2 205.276 188.343 10.401 11.241 o
3 -21 -1 225.065 214.268 10.828 9.729 o
3 -20 -9 20.477 8.201 13.068 15.682 o
3 -20 -8 7.947 4.594 7.034 54.008 o
3 -20 -7 32.223 26.100 5.377 78.962 o
3 -20 -6 51.823 48.217 10.738 21.297 o
3 -20 -5 24.774 17.370 4.065 135.294 o
3 -20 -4 74.094 67.864 5.528 51.940 o
3 -20 -3 22.613 27.268 4.891 97.345 o
3 -20 -2 76.211 64.001 9.399 24.654 o
3 -20 -1 1.582 1.706 3.325 241.978 o
3 -19 -12 5.644 -4.208 8.084 41.282 o
3 -19 -11 18.256 5.808 6.534 60.866 o
3 -19 -10 20.181 19.176 6.426 61.278 o
3 -19 -9 22.078 23.167 5.147 90.296 o
3 -19 -8 34.161 33.868 10.080 25.096 o
3 -19 -7 44.210 44.543 4.685 85.417 o
3 -19 -6 21.255 18.243 4.348 123.415 o
3 -19 -5 68.711 65.930 7.257 37.564 o
3 -19 -4 66.707 47.216 7.844 34.969 o
3 -19 -3 11.185 18.028 3.773 169.354 o
3 -19 -2 208.239 208.291 8.320 12.718 o
3 -19 -1 10.097 10.889 3.511 199.383 o
3 -18 -14 55.998 57.423 8.384 32.016 o
3 -18 -13 113.460 100.185 12.182 14.076 o
3 -18 -12 4.535 5.646 5.869 77.592 o
3 -18 -11 1.708 5.471 5.490 89.157 o
3 -18 -10 27.487 28.518 6.426 58.825 o
3 -18 -9 416.290 425.128 18.162 3.105 o
3 -18 -8 292.660 313.956 14.838 5.359 o
3 -18 -7 123.368 108.677 11.157 15.425 o
3 -18 -6 117.779 118.620 6.532 28.924 o
3 -18 -5 252.548 266.091 8.975 9.215 o
3 -18 -4 33.674 46.354 7.289 44.620 o
3 -18 -3 36.138 38.690 4.412 100.959 o
3 -18 -2 14.760 8.938 3.323 213.267 o
3 -18 -1 88.213 85.676 5.548 44.533 o
3 -17 -15 5.616 7.184 8.306 38.958 o
3 -17 -14 114.009 119.748 10.523 16.936 o
3 -17 -13 43.349 22.970 5.727 67.704 o
3 -17 -12 453.060 461.009 28.793 1.849 o
3 -17 -11 81.689 74.721 8.088 29.829 o
3 -17 -10 51.103 44.456 6.760 47.468 o
3 -17 -9 47.301 43.345 7.088 44.755 o
3 -17 -8 63.869 64.127 5.875 51.904 o
3 -17 -7 123.619 119.848 7.432 24.723 o
3 -17 -6 78.584 71.131 5.157 53.845 o
3 -17 -5 82.452 76.794 6.695 38.189 o
3 -17 -4 15.164 8.465 3.174 230.498 o
3 -17 -3 125.370 110.233 6.081 30.189 o
3 -17 -2 106.210 97.547 5.740 37.002 o
3 -17 -1 2.103 -0.793 2.767 348.367 o
3 -16 -16 58.928 49.178 13.732 13.389 o
3 -16 -15 21.712 16.987 5.307 86.902 o
3 -16 -14 0.065 -1.796 7.420 49.300 o
3 -16 -13 176.062 176.578 11.628 11.261 o
3 -16 -12 41.922 32.942 6.004 61.588 o
3 -16 -11 258.865 270.123 17.497 5.131 o
3 -16 -10 80.162 95.575 8.714 25.880 o
3 -16 -9 105.772 97.570 9.635 20.402 o
3 -16 -8 107.523 111.968 8.224 24.226 o
3 -16 -7 335.001 334.191 10.902 5.749 o
3 -16 -6 4.274 3.140 3.404 226.270 o
3 -16 -5 146.548 136.725 6.733 23.041 o
3 -16 -4 67.722 55.649 4.579 70.261 o
3 -16 -3 34.129 42.233 4.130 111.107 o
3 -16 -2 31.152 28.459 3.695 141.815 o
3 -16 -1 87.767 104.994 5.882 39.602 o
3 -15 -17 88.946 87.509 13.732 12.372 o
3 -15 -16 25.218 29.023 6.977 51.029 o
3 -15 -15 34.061 35.326 8.417 35.020 o
3 -15 -14 115.923 100.797 11.739 14.786 o
3 -15 -13 126.376 114.431 9.301 19.240 o
3 -15 -12 48.312 44.083 6.514 51.040 o
3 -15 -11 12.932 9.725 5.759 78.253 o
3 -15 -10 392.675 374.980 14.582 3.999 o
3 -15 -9 31.288 30.088 5.490 75.826 o
3 -15 -8 151.202 161.465 7.935 18.564 o
3 -15 -7 132.859 131.801 7.245 23.518 o
3 -15 -6 15.511 61.825 16.501 9.766 o
3 -15 -5 41.010 35.813 4.390 99.032 o
3 -15 -4 28.884 26.205 3.366 167.325 o
3 -15 -3 54.452 65.930 4.606 74.423 o
3 -15 -2 187.202 196.864 7.131 15.694 o
3 -15 -1 72.673 69.197 4.749 61.701 o
3 -14 -18 148.290 146.895 10.815 14.015 o
3 -14 -17 6.917 5.826 5.316 93.602 o
3 -14 -16 0.974 -1.467 4.118 159.462 o
3 -14 -15 5.809 4.246 4.338 139.934 o
3 -14 -14 169.421 170.044 10.732 12.695 o
3 -14 -13 11.007 16.580 4.696 114.345 o
3 -14 -12 231.016 235.293 11.939 8.492 o
3 -14 -11 12.423 7.491 4.244 140.178 o
3 -14 -10 10.919 8.995 4.125 148.380 o
3 -14 -9 258.999 247.333 8.953 9.324 o
3 -14 -8 132.781 139.043 7.175 23.310 o
3 -14 -7 2.644 3.187 2.738 348.564 o
3 -14 -6 105.248 91.354 7.072 30.643 o
3 -14 -5 182.126 181.190 7.886 15.575 o
3 -14 -4 11.079 11.561 3.005 259.667 o
3 -14 -3 100.315 96.572 5.167 42.258 o
3 -14 -2 164.923 165.610 6.568 19.806 o
3 -14 -1 203.839 189.761 6.706 15.279 o
3 -13 -19 63.117 61.256 7.621 36.097 o
3 -13 -18 2.339 -1.543 3.818 184.238 o
3 -13 -17 87.424 73.644 7.681 31.374 o
3 -13 -16 37.302 39.643 6.100 60.353 o
3 -13 -15 57.822 65.089 14.175 12.506 o
3 -13 -14 12.262 10.410 4.416 129.303 o
3 -13 -13 12.970 13.268 4.270 136.029 o
3 -13 -12 20.063 22.197 4.958 97.704 o
3 -13 -11 138.559 142.549 9.192 17.638 o
3 -13 -10 14.901 18.230 4.293 131.273 o
3 -13 -9 120.445 99.395 6.329 30.944 o
3 -13 -8 109.618 107.715 6.184 32.843 o
3 -13 -7 31.923 25.545 4.785 96.037 o
3 -13 -6 335.976 328.436 10.173 5.975 o
3 -13 -5 257.933 264.379 10.250 8.381 o
3 -13 -4 80.496 75.661 5.409 49.737 o
3 -13 -3 4.976 3.823 4.372 138.454 o
3 -13 -2 289.880 278.238 7.798 8.412 o
3 -13 -1 82.554 74.496 4.470 59.214 o
3 -12 -20 46.673 44.710 10.016 24.508 o
3 -12 -19 24.366 25.230 4.367 117.285 o
3 -12 -18 33.512 28.565 4.298 111.271 o
3 -12 -17 55.320 47.278 5.055 70.539 o
3 -12 -16 123.156 123.732 7.097 25.678 o
3 -12 -15 11.884 5.640 2.747 310.218 o
3 -12 -14 429.318 439.450 16.127 3.237 o
3 -12 -13 96.888 83.695 13.289 12.931 o
3 -12 -12 26.420 30.024 5.869 69.156 o
3 -12 -11 40.759 42.158 5.407 71.413 o
3 -12 -10 1.702 3.263 3.219 256.485 o
3 -12 -9 117.160 120.869 6.345 29.604 o
3 -12 -8 46.045 39.234 4.004 105.732 o
3 -12 -7 167.752 136.747 6.520 21.118 o
3 -12 -6 152.468 208.155 7.452 17.436 o
3 -12 -5 250.576 232.763 7.872 10.565 o
3 -12 -4 63.718 51.521 4.287 79.286 o
3 -12 -3 51.143 62.016 5.325 64.412 o
3 -12 -2 69.221 72.905 5.690 50.938 o
3 -12 -1 12.777 10.560 2.386 374.579 o
3 -11 -21 105.237 106.391 6.863 30.459 o
3 -11 -20 2.087 4.955 2.910 309.100 o
3 -11 -19 15.028 16.626 3.629 176.966 o
3 -11 -18 29.923 32.170 4.098 121.203 o
3 -11 -17 13.584 12.464 3.389 205.128 o
3 -11 -16 7.925 7.550 3.549 201.007 o
3 -11 -15 53.753 49.856 4.294 86.729 o
3 -11 -14 96.656 103.380 5.485 40.209 o
3 -11 -13 93.138 92.804 5.046 45.927 o
3 -11 -12 49.844 41.922 4.316 92.065 o
3 -11 -11 34.627 34.716 3.720 132.011 o
3 -11 -10 2.016 -0.366 1.933 701.423 o
3 -11 -9 0.377 -1.790 2.220 547.928 o
3 -11 -8 4.693 4.147 3.692 192.297 o
3 -11 -7 175.813 162.601 7.420 17.444 o
3 -11 -6 398.103 429.881 10.839 4.270 o
3 -11 -5 182.969 167.442 6.459 18.184 o
3 -11 -4 26.898 28.691 4.409 112.118 o
3 -11 -3 45.223 43.413 3.807 111.134 o
3 -11 -2 95.844 88.359 9.348 22.391 o
3 -11 -1 255.970 243.009 6.632 10.875 o
3 -10 -21 8.828 8.385 3.402 215.275 o
3 -10 -20 143.011 148.557 7.658 20.474 o
3 -10 -19 10.013 11.443 4.028 154.820 o
3 -10 -18 34.326 40.645 4.699 92.522 o
3 -10 -17 83.415 82.620 5.385 47.865 o
3 -10 -16 116.520 107.617 5.835 33.183 o
3 -10 -15 128.022 127.047 8.696 20.182 o
3 -10 -14 56.085 57.279 4.994 68.823 o
3 -10 -13 39.483 44.158 3.529 128.226 o
3 -10 -12 12.944 14.837 2.421 353.804 o
3 -10 -11 58.934 61.293 4.572 73.797 o
3 -10 -10 18.634 16.237 2.341 335.973 o
3 -10 -9 25.295 24.966 2.288 287.706 o
3 -10 -8 1140.250 1018.880 16.462 0.705 o
3 -10 -7 356.829 359.844 9.431 5.535 o
3 -10 -6 1.751 0.733 2.086 604.578 o
3 -10 -5 52.806 49.980 3.882 98.003 o
3 -10 -4 901.888 812.865 16.274 1.072 o
3 -10 -3 439.580 369.570 9.447 4.336 o
3 -10 -2 50.889 57.346 3.965 94.207 o
3 -10 -1 24.396 25.980 3.005 206.121 o
3 -9 -22 7.993 9.706 4.859 110.196 o
3 -9 -21 2.760 8.127 3.185 255.317 o
3 -9 -20 18.311 15.661 3.530 181.245 o
3 -9 -19 108.094 117.463 6.487 30.808 o
3 -9 -18 181.300 197.066 7.618 15.459 o
3 -9 -17 31.202 29.582 3.743 138.421 o
3 -9 -16 23.718 29.651 3.525 162.078 o
3 -9 -15 48.804 53.963 5.403 65.736 o
3 -9 -14 36.455 38.262 3.503 137.697 o
3 -9 -13 48.195 44.795 3.836 106.352 o
3 -9 -12 77.898 73.764 4.604 60.008 o
3 -9 -11 116.401 102.698 4.526 40.538 o
3 -9 -10 59.328 59.323 3.511 96.806 o
3 -9 -9 208.573 177.557 4.780 17.579 o
3 -9 -8 63.084 65.999 4.274 75.185 o
3 -9 -7 23.023 19.192 2.090 348.921 o
3 -9 -6 6.583 18.822 1.639 675.238 o
3 -9 -5 1306.330 1126.080 17.223 0.557 o
3 -9 -4 63.902 51.596 4.805 69.584 o
3 -9 -3 93.210 88.301 7.430 30.868 o
3 -9 -2 303.262 300.466 7.996 7.647 o
3 -9 -1 141.396 142.311 5.281 27.439 o
3 -8 -22 29.087 32.722 5.083 86.622 o
3 -8 -21 135.217 139.128 7.458 22.244 o
3 -8 -20 59.023 45.103 4.588 78.265 o
3 -8 -19 78.756 77.906 8.647 27.181 o
3 -8 -18 23.675 22.647 3.396 177.389 o
3 -8 -17 293.256 270.742 11.765 6.788 o
3 -8 -16 123.154 143.884 7.033 24.603 o
3 -8 -15 89.911 101.063 5.549 41.882 o
3 -8 -14 11.981 10.513 2.348 388.998 o
3 -8 -13 76.806 69.575 4.175 67.267 o
3 -8 -12 2.328 0.532 1.673 913.191 o
3 -8 -11 264.064 238.848 6.499 10.684 o
3 -8 -10 106.748 101.574 4.212 45.750 o
3 -8 -9 89.165 82.977 4.676 52.323 o
3 -8 -8 181.090 161.980 4.295 22.139 o
3 -8 -7 285.825 251.186 5.309 10.049 o
3 -8 -6 108.167 89.570 3.154 54.908 o
3 -8 -5 168.144 164.003 3.830 24.615 o
3 -8 -4 391.062 360.036 6.106 5.546 o
3 -8 -3 56.361 58.220 5.698 57.546 o
3 -8 -2 294.677 269.494 7.313 8.594 o
3 -8 -1 578.621 591.660 16.460 2.085 o
3 -7 -23 89.624 82.726 6.347 38.543 o
3 -7 -22 2.816 4.037 3.081 276.292 o
3 -7 -21 7.458 7.332 3.267 235.323 o
3 -7 -20 73.559 70.982 5.817 48.575 o
3 -7 -19 51.043 61.382 5.083 68.700 o
3 -7 -18 130.626 134.017 6.629 25.552 o
3 -7 -17 17.934 15.658 2.984 238.644 o
3 -7 -16 126.328 125.586 5.718 30.076 o
3 -7 -15 167.134 165.325 6.225 20.240 o
3 -7 -14 63.120 62.342 4.314 75.621 o
3 -7 -13 11.428 6.116 2.653 330.183 o
3 -7 -12 162.445 157.654 5.367 22.947 o
3 -7 -11 201.947 175.953 8.983 13.162 o
3 -7 -10 0.550 0.428 1.494 1190.240 o
3 -7 -9 862.471 764.046 15.217 1.187 o
3 -7 -8 341.093 298.308 5.944 7.279 o
3 -7 -7 38.008 33.704 2.691 186.683 o
3 -7 -6 269.779 250.370 5.075 10.871 o
3 -7 -5 244.597 225.677 4.573 13.147 o
3 -7 -4 242.665 245.763 4.635 12.623 o
3 -7 -3 122.280 122.693 4.030 38.320 o
3 -7 -2 116.377 116.026 4.380 39.353 o
3 -7 -1 396.568 367.385 8.568 5.030 o
3 -6 -23 9.839 12.387 3.738 177.313 o
3 -6 -22 288.474 289.434 11.204 6.920 o
3 -6 -21 79.664 82.315 5.701 46.214 o
3 -6 -20 13.408 17.326 3.358 204.259 o
3 -6 -19 70.529 82.283 6.554 41.191 o
3 -6 -18 77.539 82.801 5.271 50.903 o
3 -6 -17 124.451 109.588 5.733 31.875 o
3 -6 -16 49.927 50.188 4.079 95.080 o
3 -6 -15 31.900 47.398 3.900 119.797 o
3 -6 -14 84.432 90.062 4.602 53.519 o
3 -6 -13 5.345 5.716 1.978 601.386 o
3 -6 -12 202.347 235.632 11.669 9.453 o
3 -6 -11 27.358 22.484 2.654 238.571 o
3 -6 -10 51.295 54.198 3.141 119.859 o
3 -6 -9 1009.090 942.780 15.252 0.869 o
3 -6 -8 279.838 274.444 6.200 9.469 o
3 -6 -7 154.586 153.846 3.892 27.662 o
3 -6 -6 346.777 385.329 11.956 4.951 o
3 -6 -5 1155.800 1109.790 16.952 0.657 o
3 -6 -4 557.462 516.128 8.733 2.780 o
3 -6 -3 42.648 38.711 2.055 208.260 o
3 -6 -2 251.514 254.593 4.455 11.967 o
3 -6 -1 575.379 569.913 9.399 2.497 o
3 -5 -23 51.953 47.327 4.931 74.621 o
3 -5 -22 33.475 32.416 4.263 111.018 o
3 -5 -21 59.119 55.819 6.267 49.877 o
3 -5 -20 28.237 24.781 3.668 149.832 o
3 -5 -19 36.271 29.850 3.775 130.389 o
3 -5 -18 100.166 104.918 5.950 36.317 o
3 -5 -17 24.866 18.153 3.450 175.000 o
3 -5 -16 260.129 246.522 7.558 10.096 o
3 -5 -15 16.394 17.390 3.133 222.510 o
3 -5 -14 30.526 35.935 3.184 167.596 o
3 -5 -13 6.423 6.454 2.005 571.872 o
3 -5 -12 649.997 575.352 11.137 2.080 o
3 -5 -11 355.497 330.130 7.530 6.236 o
3 -5 -10 512.672 458.327 9.042 3.267 o
3 -5 -9 632.029 591.776 10.629 2.137 o
3 -5 -8 970.135 963.947 14.994 0.903 o
3 -5 -7 869.805 852.737 12.225 1.143 o
3 -5 -6 1156.220 1138.060 19.973 0.630 o
3 -5 -5 109.980 104.577 3.013 51.311 o
3 -5 -4 41.068 47.225 2.052 199.231 o
3 -5 -3 0.111 -0.883 0.801 4188.520 o
3 -5 -2 640.130 643.444 9.067 2.051 o
3 -5 -1 217.474 244.479 5.614 13.559 o
3 -4 -24 16.586 10.519 3.614 180.430 o
3 -4 -23 171.296 172.752 8.062 16.356 o
3 -4 -22 14.002 13.474 5.403 87.434 o
3 -4 -21 74.064 80.017 5.671 48.512 o
3 -4 -20 93.348 108.742 6.362 34.969 o
3 -4 -19 25.803 32.158 3.826 139.081 o
3 -4 -18 135.950 134.304 8.408 19.940 o
3 -4 -17 44.108 47.722 4.128 99.718 o
3 -4 -16 97.952 81.767 4.739 48.644 o
3 -4 -15 22.895 23.218 2.868 227.799 o
3 -4 -14 45.707 58.583 3.831 102.140 o
3 -4 -13 101.181 79.136 4.713 48.167 o
3 -4 -12 34.309 31.214 3.155 166.751 o
3 -4 -11 247.115 217.260 6.793 11.799 o
3 -4 -10 299.411 276.974 11.093 6.866 o
3 -4 -9 156.405 140.746 5.022 25.819 o
3 -4 -8 88.894 85.437 3.991 58.600 o
3 -4 -7 291.573 279.780 6.122 8.982 o
3 -4 -6 79.990 77.272 2.771 81.985 o
3 -4 -5 6.135 10.647 1.260 1096.360 o
3 -4 -4 1020.490 1020.550 13.673 0.829 o
3 -4 -3 226.197 240.252 4.498 13.912 o
3 -4 -2 12.461 13.264 1.193 877.975 o
3 -4 -1 250.052 243.136 4.678 12.253 o
3 -3 -24 88.440 90.647 6.453 37.238 o
3 -3 -23 78.571 79.333 6.042 43.926 o
3 -3 -22 23.382 25.853 4.127 129.256 o
3 -3 -21 112.384 117.053 6.723 29.111 o
3 -3 -20 45.301 52.929 7.641 39.072 o
3 -3 -19 54.066 65.743 6.426 48.118 o
3 -3 -18 39.022 41.467 4.100 108.008 o
3 -3 -17 20.639 15.574 6.196 65.865 o
3 -3 -16 59.763 57.646 6.251 49.654 o
3 -3 -15 105.738 95.823 5.601 38.135 o
3 -3 -14 22.923 18.625 2.938 226.397 o
3 -3 -13 28.241 30.101 3.361 165.334 o
3 -3 -12 920.385 809.556 20.887 0.983 o
3 -3 -11 17.635 26.268 4.260 127.474 o
3 -3 -10 19.243 27.219 2.918 226.905 o
3 -3 -9 1138.720 1066.540 29.776 0.595 o
3 -3 -8 1076.560 1012.420 18.418 0.747 o
3 -3 -7 290.296 263.659 5.911 9.395 o
3 -3 -6 325.964 318.723 8.409 6.755 o
3 -3 -5 105.062 112.223 3.396 49.505 o
3 -3 -4 67.548 63.347 2.608 105.969 o
3 -3 -3 453.466 509.095 10.520 3.414 o
3 -3 -2 80.363 87.035 2.862 76.292 o
3 -3 -1 28.308 24.540 1.666 365.152 o
3 -2 -24 173.269 155.949 9.367 14.743 o
3 -2 -23 65.448 70.825 8.233 31.157 o
3 -2 -22 54.647 59.199 5.190 65.725 o
3 -2 -21 37.264 31.706 4.078 115.145 o
3 -2 -20 37.339 36.771 5.220 78.188 o
3 -2 -19 52.933 60.671 5.650 58.990 o
3 -2 -18 14.210 16.076 3.585 182.386 o
3 -2 -17 20.220 15.791 3.639 169.427 o
3 -2 -16 12.515 13.402 2.921 265.689 o
3 -2 -15 43.743 34.196 3.663 123.517 o
3 -2 -14 34.094 25.545 3.155 172.788 o
3 -2 -13 65.722 66.636 4.395 71.302 o
3 -2 -12 379.486 342.425 9.206 5.360 o
3 -2 -11 682.739 634.919 13.618 1.780 o
3 -2 -10 65.719 63.993 7.618 35.541 o
3 -2 -9 804.686 715.080 26.496 1.086 o
3 -2 -8 87.403 93.352 3.611 61.099 o
3 -2 -7 51.310 58.111 2.466 140.025 o
3 -2 -6 395.877 406.599 6.613 5.030 o
3 -2 -5 168.150 181.416 3.845 23.280 o
3 -2 -4 266.532 267.708 5.688 10.354 o
3 -2 -3 1621.400 1562.650 19.819 0.343 o
3 -2 -2 229.722 239.010 6.227 12.543 o
3 -2 -1 1057.780 1078.990 16.057 0.751 o
3 -1 -24 6.314 10.276 6.401 64.848 o
3 -1 -23 178.502 184.356 8.319 15.101 o
3 -1 -22 141.273 169.351 9.996 15.139 o
3 -1 -21 56.031 59.985 6.252 50.316 o
3 -1 -20 95.050 81.296 7.990 28.310 o
3 -1 -19 183.425 186.375 13.758 8.919 o
3 -1 -18 16.461 11.255 3.410 198.990 o
3 -1 -17 168.595 171.061 7.578 17.417 o
3 -1 -16 56.484 53.091 4.554 78.073 o
3 -1 -15 11.234 8.461 3.070 253.635 o
3 -1 -14 227.107 188.887 8.761 11.856 o
3 -1 -13 81.249 85.210 4.804 53.795 o
3 -1 -12 162.351 143.258 11.391 12.663 o
3 -1 -11 1393.520 1330.900 27.724 0.430 o
3 -1 -10 66.688 47.191 2.453 122.800 o
3 -1 -9 998.608 892.535 14.752 0.913 o
3 -1 -8 47.838 54.551 2.717 140.533 o
3 -1 -7 142.696 130.131 3.201 34.615 o
3 -1 -6 234.559 242.630 4.194 13.463 o
3 -1 -5 627.803 634.388 10.604 2.070 o
3 -1 -4 18.950 23.545 1.967 387.383 o
3 -1 -3 35.507 39.751 2.118 228.294 o
3 -1 -2 527.790 541.130 8.226 2.915 o
3 -1 -1 208.541 221.480 4.433 15.981 o
3 0 0 0.000 8.809 1.368 1248.460 o
3 0 1 651.644 647.518 9.258 1.994 o
3 0 2 778.891 733.817 10.262 1.465 o
3 0 3 4.173 30.565 3.544 190.257 o
3 0 4 201.350 212.054 5.217 16.240 o
3 0 5 204.012 206.550 4.918 16.547 o
3 0 6 1.586 13.624 2.398 426.052 o
3 0 7 221.394 210.244 5.289 14.705 o
3 0 8 129.911 135.527 7.129 23.992 o
3 0 9 437.630 497.937 9.638 3.679 o
3 0 10 138.011 122.743 8.120 21.005 o
3 0 11 92.859 101.572 5.440 41.775 o
3 0 12 130.725 140.535 5.425 28.986 o
3 0 13 164.007 155.066 5.825 21.962 o
3 0 14 23.577 32.492 4.667 103.141 o
3 0 15 0.883 15.336 3.020 278.268 o
3 0 16 0.641 2.614 2.568 403.712 o
3 0 17 15.399 20.458 3.540 181.142 o
3 0 18 440.223 474.572 11.802 3.536 o
3 0 19 267.519 277.501 9.255 8.433 o
3 0 20 23.960 17.514 4.544 112.738 o
3 0 21 112.455 94.080 6.365 32.697 o
3 1 0 90.532 86.707 2.771 69.628 o
3 1 1 205.819 205.480 4.093 17.214 o
3 1 2 63.134 75.222 2.970 96.541 o
3 1 3 147.361 135.738 3.368 32.307 o
3 1 4 151.564 149.637 3.610 29.284 o
3 1 5 84.671 86.343 2.905 72.677 o
3 1 6 473.993 493.890 8.825 3.451 o
3 1 7 67.852 59.847 3.325 92.288 o
3 1 8 645.674 627.619 11.055 2.000 o
3 1 9 67.648 69.059 3.641 82.223 o
3 1 10 19.856 21.873 2.476 292.445 o
3 1 11 230.312 235.887 6.476 12.415 o
3 1 12 50.638 64.785 4.667 75.794 o
3 1 13 32.460 34.919 3.772 132.056 o
3 1 14 85.811 96.961 9.448 22.481 o
3 1 15 25.912 21.032 3.293 183.029 o
3 1 16 34.221 33.659 3.876 125.888 o
3 1 17 6.657 6.906 2.984 280.711 o
3 1 18 50.418 53.216 4.813 76.277 o
3 1 19 75.529 80.981 5.619 48.425 o
3 1 20 13.980 8.610 3.432 203.176 o
3 1 21 184.868 184.874 11.784 10.667 o
3 2 0 362.769 389.058 6.430 5.741 o
3 2 1 145.559 145.713 3.310 31.714 o
3 2 2 75.092 84.887 2.561 85.925 o
3 2 3 477.884 488.337 9.196 3.413 o
3 2 4 163.396 172.810 3.850 24.635 o
3 2 5 26.719 32.990 1.968 302.344 o
3 2 6 11.979 10.500 1.467 750.700 o
3 2 7 239.002 237.945 5.605 12.480 o
3 2 8 453.027 441.858 11.253 3.625 o
3 2 9 376.886 385.628 9.878 4.957 o
3 2 10 210.025 221.373 6.012 14.469 o
3 2 11 515.771 505.238 10.164 2.999 o
3 2 12 16.343 15.965 2.491 319.594 o
3 2 13 33.719 36.297 3.379 149.808 o
3 2 14 282.521 295.847 8.536 8.069 o
3 2 15 9.467 10.266 2.789 302.604 o
3 2 16 54.515 58.747 7.208 40.988 o
3 2 17 13.589 13.811 3.120 234.835 o
3 2 18 10.096 9.879 4.859 109.239 o
3 2 19 83.756 79.126 5.714 45.374 o
3 2 20 25.514 26.664 4.756 100.556 o
3 2 21 49.339 48.136 6.055 56.353 o
3 3 0 65.704 98.480 5.068 54.521 o
3 3 1 189.415 196.060 3.839 19.629 o
3 3 2 324.629 320.655 5.368 7.551 o
3 3 3 58.190 55.198 2.162 139.414 o
3 3 4 884.230 912.028 12.357 1.073 o
3 3 5 212.611 206.315 4.348 16.348 o
3 3 6 695.117 713.048 10.438 1.711 o
3 3 7 227.335 241.808 5.083 13.403 o
3 3 8 165.243 160.606 4.253 24.565 o
3 3 9 266.684 407.086 22.137 3.385 o
3 3 10 191.443 188.965 8.152 14.378 o
3 3 11 95.165 91.983 6.777 33.824 o
3 3 12 111.032 159.817 13.047 11.864 o
3 3 13 22.970 21.358 3.480 173.159 o
3 3 14 40.548 40.125 3.604 126.268 o
3 3 15 5.916 11.309 2.729 325.292 o
3 3 16 76.468 78.809 5.066 54.181 o
3 3 17 33.912 36.431 4.039 117.701 o
3 3 18 1.688 2.915 2.942 306.077 o
3 3 19 2.324 -0.490 3.665 199.758 o
3 3 20 25.789 37.761 10.188 24.865 o
3 3 21 20.183 24.642 6.330 62.453 o
3 4 0 286.360 295.371 4.604 9.394 o
3 4 1 100.456 97.942 3.681 52.752 o
3 4 2 504.801 504.470 7.423 3.254 o
3 4 3 50.017 60.484 2.770 129.565 o
3 4 4 428.313 444.573 7.010 4.307 o
3 4 5 117.265 116.756 3.213 44.679 o
3 4 6 163.845 164.788 4.075 24.791 o
3 4 7 144.434 144.113 3.823 30.825 o
3 4 8 17.367 23.532 2.026 386.503 o
3 4 9 527.874 547.874 9.184 2.841 o
3 4 10 39.284 39.255 4.731 88.921 o
3 4 11 51.495 48.539 3.403 114.626 o
3 4 12 56.953 54.419 5.818 56.323 o
3 4 13 44.509 43.191 3.460 125.021 o
3 4 14 98.415 100.648 5.138 42.415 o
3 4 15 68.271 74.245 4.718 63.021 o
3 4 16 25.252 22.944 4.179 126.267 o
3 4 17 8.151 4.366 5.466 88.506 o
3 4 18 31.625 35.428 9.081 30.609 o
3 4 19 2.487 3.212 4.542 129.828 o
3 4 20 12.578 10.010 4.848 108.574 o
3 4 21 8.289 11.628 5.325 92.023 o
3 5 0 90.354 84.087 2.687 71.565 o
3 5 1 405.645 427.441 6.341 4.773 o
3 5 2 31.617 31.526 1.546 329.463 o
3 5 3 34.530 45.785 1.889 238.259 o
3 5 4 732.353 752.521 10.502 1.552 o
3 5 5 109.888 109.294 3.054 50.047 o
3 5 6 599.857 612.299 9.256 2.281 o
3 5 7 1972.650 1973.000 24.886 0.227 o
3 5 8 447.033 452.165 7.810 3.982 o
3 5 9 348.840 329.960 6.589 6.577 o
3 5 10 50.795 46.623 2.826 138.062 o
3 5 11 54.346 52.551 3.439 107.718 o
3 5 12 13.167 12.624 2.296 388.769 o
3 5 13 110.179 111.293 6.398 31.389 o
3 5 14 49.419 59.704 5.213 67.550 o
3 5 15 38.862 41.012 5.676 67.091 o
3 5 16 4.915 0.886 3.991 166.472 o
3 5 17 141.809 157.708 10.150 15.159 o
3 5 18 134.291 135.961 10.002 16.452 o
3 5 19 16.504 14.895 5.318 88.932 o
3 5 20 21.894 20.799 5.872 71.734 o
3 5 21 38.490 35.591 6.398 55.936 o
3 6 0 253.214 258.178 6.427 10.776 o
3 6 1 47.189 45.941 8.009 36.265 o
3 6 2 39.731 45.896 3.153 143.618 o
3 6 3 167.800 203.014 6.007 18.642 o
3 6 4 827.082 841.448 15.861 1.171 o
3 6 5 179.160 190.584 7.144 16.507 o
3 6 6 315.287 390.891 9.572 5.944 o
3 6 7 919.574 918.513 14.485 0.997 o
3 6 8 245.215 240.531 10.901 8.691 o
3 6 9 2.396 52.507 5.161 92.045 o
3 6 10 91.166 91.986 5.376 44.102 o
3 6 11 194.298 189.446 8.575 13.685 o
3 6 12 37.173 39.387 4.917 85.139 o
3 6 13 17.574 14.816 3.678 170.744 o
3 6 14 19.974 11.167 3.749 164.527 o
3 6 15 16.542 22.528 4.825 104.331 o
3 6 16 71.789 81.166 7.873 31.869 o
3 6 17 53.324 47.405 6.644 47.990 o
3 6 18 84.473 94.903 13.400 12.921 o
3 6 19 9.765 12.803 5.140 97.744 o
3 6 20 11.679 12.272 9.302 30.823 o
3 7 0 105.946 109.438 3.586 48.539 o
3 7 1 76.947 72.783 3.831 71.037 o
3 7 2 272.564 274.236 6.983 9.401 o
3 7 3 87.711 94.533 4.197 54.982 o
3 7 4 25.433 25.076 2.808 224.055 o
3 7 5 373.931 384.860 9.209 5.123 o
3 7 6 95.804 85.205 4.559 50.311 o
3 7 7 216.338 221.939 6.928 13.220 o
3 7 8 54.339 46.026 3.691 103.884 o
3 7 9 77.809 72.454 4.757 58.489 o
3 7 10 71.085 68.421 4.638 64.182 o
3 7 11 79.222 86.393 5.343 49.007 o
3 7 12 81.057 87.931 8.306 28.039 o
3 7 13 189.444 196.715 9.650 12.512 o
3 7 14 72.884 69.938 6.644 41.267 o
3 7 15 204.786 212.830 11.601 9.772 o
3 7 16 45.556 47.876 10.742 21.554 o
3 7 17 10.292 7.966 4.759 113.994 o
3 7 18 52.497 43.789 13.511 13.971 o
3 7 19 22.402 26.075 6.173 64.720 o
3 7 20 11.514 13.068 8.970 33.095 o
3 8 0 127.790 132.059 4.025 35.554 o
3 8 1 330.148 305.722 6.533 7.320 o
3 8 2 453.515 443.076 8.472 3.901 o
3 8 3 611.473 583.365 12.054 2.184 o
3 8 4 748.376 752.009 14.826 1.426 o
3 8 5 105.872 113.460 7.556 26.855 o
3 8 6 245.610 247.109 12.669 7.589 o
3 8 7 74.103 61.980 4.172 71.205 o
3 8 8 13.531 14.079 2.668 303.108 o
3 8 9 393.991 406.852 10.411 4.513 o
3 8 10 17.899 19.871 3.079 222.067 o
3 8 11 267.826 258.003 8.470 9.118 o
3 8 12 10.347 11.890 3.029 257.539 o
3 8 13 66.152 68.891 6.685 42.449 o
3 8 14 26.359 25.486 4.932 94.466 o
3 8 15 13.411 2.257 4.651 118.949 o
3 8 16 43.985 45.192 6.905 47.183 o
3 8 17 72.050 72.939 11.185 18.469 o
3 8 18 75.455 70.955 8.055 30.993 o
3 8 19 2.228 1.224 4.683 122.706 o
3 8 20 45.288 46.512 10.631 22.007 o
3 9 0 205.318 216.093 5.969 15.023 o
3 9 1 89.706 92.005 3.754 58.828 o
3 9 2 49.461 45.238 2.858 140.351 o
3 9 3 105.499 122.040 5.051 38.025 o
3 9 4 1041.440 965.357 19.405 0.790 o
3 9 5 269.048 272.642 7.901 9.119 o
3 9 6 33.060 38.053 3.583 138.649 o
3 9 7 118.064 115.997 8.704 21.475 o
3 9 8 23.629 18.304 3.308 188.809 o
3 9 9 156.833 162.321 6.662 20.617 o
3 9 10 20.561 20.992 3.192 202.953 o
3 9 11 144.890 154.338 7.002 21.553 o
3 9 12 43.524 50.880 4.751 82.295 o
3 9 13 9.213 16.938 4.445 127.610 o
3 9 14 11.302 3.005 3.991 160.170 o
3 9 15 32.335 29.572 5.638 72.210 o
3 9 16 23.980 25.366 6.028 67.249 o
3 9 17 52.447 56.182 7.513 38.894 o
3 9 18 52.267 47.904 7.281 41.611 o
3 9 19 107.228 120.110 10.393 17.596 o
3 10 0 29.234 27.889 2.393 250.797 o
3 10 1 122.161 132.270 4.429 35.382 o
3 10 2 37.348 36.612 2.810 176.770 o
3 10 3 590.037 582.030 10.813 2.334 o
3 10 4 108.845 120.272 4.578 39.896 o
3 10 5 25.991 23.537 2.603 247.358 o
3 10 6 167.248 153.611 5.978 21.353 o
3 10 7 134.807 137.230 8.949 18.630 o
3 10 8 100.324 108.154 10.007 19.348 o
3 10 9 94.075 93.207 5.824 39.896 o
3 10 10 92.486 102.382 6.138 37.149 o
3 10 11 3.299 0.771 2.516 412.401 o
3 10 12 27.461 24.812 4.488 109.965 o
3 10 13 21.103 16.154 3.461 182.140 o
3 10 14 83.579 107.906 8.923 24.145 o
3 10 15 63.741 68.921 7.812 34.135 o
3 10 16 0.171 3.945 4.523 131.753 o
3 10 17 30.698 37.081 6.645 53.914 o
3 10 18 21.544 27.423 6.977 51.719 o
3 10 19 39.893 29.458 10.631 22.568 o
3 11 0 161.048 174.945 8.983 15.496 o
3 11 1 121.765 111.997 6.490 28.988 o
3 11 2 2.955 1.715 1.998 638.294 o
3 11 3 161.544 156.009 5.155 23.626 o
3 11 4 359.083 346.664 8.002 5.910 o
3 11 5 80.278 85.654 4.406 58.362 o
3 11 6 273.994 254.169 7.025 9.698 o
3 11 7 54.071 59.023 4.667 75.474 o
3 11 8 105.308 106.217 5.178 39.445 o
3 11 9 166.037 159.681 5.959 21.181 o
3 11 10 51.133 43.475 4.472 86.542 o
3 11 11 62.496 74.236 5.784 51.804 o
3 11 12 17.527 27.381 4.142 133.275 o
3 11 13 186.323 178.677 8.543 14.491 o
3 11 14 25.746 30.352 5.788 71.019 o
3 11 15 4.054 14.752 5.558 85.411 o
3 11 16 93.824 79.355 8.378 26.785 o
3 11 17 87.649 94.880 16.501 8.927 o
3 11 18 1.013 -8.141 4.759 119.483 o
3 12 0 82.621 84.119 4.031 61.775 o
3 12 1 97.147 79.207 5.275 45.013 o
3 12 2 260.454 270.379 8.696 9.039 o
3 12 3 90.120 93.518 4.396 52.342 o
3 12 4 28.041 30.510 2.921 198.868 o
3 12 5 59.150 64.248 3.971 84.424 o
3 12 6 32.114 34.474 3.142 168.742 o
3 12 7 37.033 40.685 3.530 133.862 o
3 12 8 155.010 148.847 6.074 22.902 o
3 12 9 27.965 32.263 3.259 170.921 o
3 12 10 5.951 7.023 2.416 414.709 o
3 12 11 192.791 196.446 6.964 15.520 o
3 12 12 27.739 34.400 4.456 107.454 o
3 12 13 22.784 28.153 3.498 166.636 o
3 12 14 27.615 30.755 3.807 138.780 o
3 12 15 8.352 16.668 5.872 75.650 o
3 12 16 61.453 61.432 8.527 30.376 o
3 12 17 173.043 195.513 34.663 2.069 o
3 13 0 97.246 89.666 4.322 50.841 o
3 13 1 78.157 77.504 4.137 64.756 o
3 13 2 82.362 93.225 5.371 46.642 o
3 13 3 35.999 34.587 3.031 167.893 o
3 13 4 93.419 102.295 4.922 45.237 o
3 13 5 60.440 61.815 4.540 73.342 o
3 13 6 80.392 74.760 4.367 61.422 o
3 13 7 38.037 42.268 3.622 127.367 o
3 13 8 11.749 8.018 2.447 371.972 o
3 13 9 95.307 101.671 5.397 41.388 o
3 13 10 31.919 36.526 3.771 131.806 o
3 13 11 3.635 1.548 2.371 458.053 o
3 13 12 28.206 28.175 3.640 149.201 o
3 13 13 13.652 15.805 3.233 218.838 o
3 13 14 257.899 269.375 10.576 8.145 o
3 13 15 57.179 64.579 8.417 31.312 o
3 13 16 19.563 21.582 6.185 65.660 o
3 14 0 33.440 37.173 3.042 169.829 o
3 14 1 174.519 177.358 5.794 19.591 o
3 14 2 27.721 25.857 2.758 221.128 o
3 14 3 128.163 138.729 5.529 29.250 o
3 14 4 105.725 111.310 5.182 38.638 o
3 14 5 0.640 1.621 1.942 702.407 o
3 14 6 6.608 7.672 2.315 440.882 o
3 14 7 231.967 246.558 7.447 11.363 o
3 14 8 1.836 4.537 2.271 499.103 o
3 14 9 94.241 110.147 6.042 36.502 o
3 14 10 76.150 74.100 4.933 56.769 o
3 14 11 9.073 6.699 2.685 331.558 o
3 14 12 139.736 143.034 8.120 19.930 o
3 14 13 1.515 6.075 3.466 220.239 o
3 14 14 35.182 47.133 7.428 42.894 o
3 14 15 94.240 103.363 9.944 20.069 o
3 14 16 0.009 -5.115 4.917 112.286 o
3 15 0 128.382 136.369 5.531 29.416 o
3 15 1 33.718 36.092 3.300 154.479 o
3 15 2 83.548 86.683 6.242 40.209 o
3 15 3 12.085 14.768 2.604 319.684 o
3 15 4 4.227 3.321 2.144 541.430 o
3 15 5 74.222 69.069 4.965 58.252 o
3 15 6 36.683 42.052 3.706 125.569 o
3 15 7 221.195 223.460 7.346 12.545 o
3 15 8 53.931 53.095 4.253 86.388 o
3 15 9 113.550 131.688 6.841 27.370 o
3 15 10 109.439 108.354 5.862 34.431 o
3 15 11 53.194 45.268 4.103 93.766 o
3 15 12 42.612 47.264 5.603 65.945 o
3 15 13 34.752 35.080 15.947 10.396 o
3 15 14 3.076 1.247 8.970 33.629 o
3 15 15 17.142 21.179 8.638 35.095 o
3 16 0 187.439 194.506 6.531 16.550 o
3 16 1 100.990 108.918 11.541 15.616 o
3 16 2 88.558 91.615 5.006 47.991 o
3 16 3 38.584 39.599 3.583 130.078 o
3 16 4 75.894 80.852 6.583 39.959 o
3 16 5 4.488 3.560 2.393 439.868 o
3 16 6 47.151 53.520 4.231 91.932 o
3 16 7 14.969 12.602 2.881 265.677 o
3 16 8 150.485 160.367 6.938 20.790 o
3 16 9 66.808 69.466 5.882 50.123 o
3 16 10 63.187 70.787 5.275 58.456 o
3 16 11 59.529 59.167 6.069 51.630 o
3 16 12 12.883 13.774 4.289 134.763 o
3 16 13 9.682 6.081 5.316 92.753 o
3 16 14 11.301 15.726 9.745 28.085 o
3 17 0 10.867 12.300 3.029 255.697 o
3 17 1 4.111 5.804 2.303 467.462 o
3 17 2 28.354 30.456 3.339 166.368 o
3 17 3 51.915 48.656 4.042 95.061 o
3 17 4 209.320 221.713 7.437 13.158 o
3 17 5 167.440 182.749 6.987 18.024 o
3 17 6 132.350 141.302 6.536 25.113 o
3 17 7 156.364 180.987 7.347 18.429 o
3 17 8 200.900 227.452 8.211 12.710 o
3 17 9 26.064 32.843 3.859 136.573 o
3 17 10 17.611 18.138 4.097 140.086 o
3 17 11 161.605 174.934 9.935 14.024 o
3 17 12 5.035 15.283 6.977 54.637 o
3 18 0 148.081 153.148 12.846 11.144 o
3 18 1 61.426 67.796 5.347 58.760 o
3 18 2 42.515 49.503 4.026 103.520 o
3 18 3 302.842 320.517 8.999 7.072 o
3 18 4 163.942 177.640 6.987 18.557 o
3 18 5 27.451 29.073 3.546 155.372 o
3 18 6 9.733 15.830 3.125 240.734 o
3 18 7 11.178 14.037 3.090 244.144 o
3 18 8 464.259 470.208 11.742 3.367 o
3 18 9 44.671 47.281 5.034 76.244 o
3 18 10 71.316 63.167 7.455 35.918 o
3 18 11 71.295 87.384 12.846 14.351 o
3 19 0 12.310 9.657 3.686 180.486 o
3 19 1 34.143 36.996 9.413 28.434 o
3 19 2 34.099 35.997 4.369 105.075 o
3 19 3 41.833 50.516 8.931 30.249 o
3 19 4 29.242 27.845 3.535 154.276 o
3 19 5 164.824 182.427 7.541 17.328 o
3 19 6 47.119 47.202 4.428 89.168 o
3 19 7 36.431 34.501 4.073 114.793 o
3 19 8 139.221 154.812 9.462 16.647 o
3 19 9 30.574 34.976 5.244 81.092 o
3 20 0 15.355 22.657 7.974 41.023 o
3 20 1 40.088 34.587 5.426 72.846 o
3 20 2 0.146 -1.704 3.987 170.676 o
3 20 3 109.014 120.299 7.241 27.251 o
3 20 4 4.912 5.487 3.247 244.597 o
3 20 5 38.172 39.931 6.841 49.551 o
3 20 6 4.958 5.213 2.887 305.436 o
3 21 0 65.741 76.619 7.372 36.333 o
3 21 1 25.470 26.360 5.325 83.011 o
3 21 2 19.293 23.337 4.863 101.190 o
3 21 3 52.866 58.016 6.426 49.351 o
4 -19 -8 78.118 69.541 12.532 15.045 o
4 -19 -7 10.158 8.924 3.976 159.685 o
4 -19 -6 25.371 17.766 4.328 121.254 o
4 -19 -5 21.785 18.006 4.207 130.174 o
4 -19 -4 47.939 33.593 5.542 67.632 o
4 -19 -3 63.685 61.361 10.038 22.989 o
4 -19 -2 6.699 4.385 4.060 158.319 o
4 -19 -1 43.911 39.848 4.842 83.084 o
4 -18 -11 378.253 413.209 19.269 3.214 o
4 -18 -10 45.850 57.506 8.317 33.525 o
4 -18 -9 20.612 13.068 6.202 66.026 o
4 -18 -8 42.568 38.377 4.789 85.643 o
4 -18 -7 25.565 22.860 5.421 81.108 o
4 -18 -6 22.899 18.819 4.317 123.346 o
4 -18 -5 59.146 52.622 5.285 63.663 o
4 -18 -4 15.587 15.766 4.049 146.118 o
4 -18 -3 28.799 29.834 6.682 54.468 o
4 -18 -2 12.614 9.725 3.798 170.520 o
4 -18 -1 1.259 2.616 3.338 239.928 o
4 -17 -13 85.588 81.732 9.121 24.329 o
4 -17 -12 30.787 21.733 6.556 56.767 o
4 -17 -11 26.407 22.347 9.302 29.925 o
4 -17 -10 17.200 21.646 6.308 63.779 o
4 -17 -9 73.066 90.186 15.836 9.833 o
4 -17 -8 305.051 306.943 11.630 6.277 o
4 -17 -7 63.112 62.820 6.841 42.307 o
4 -17 -6 139.460 135.471 7.222 22.620 o
4 -17 -5 196.266 195.490 8.361 13.659 o
4 -17 -4 60.465 56.717 5.116 64.875 o
4 -17 -3 106.711 119.691 6.755 29.660 o
4 -17 -2 37.423 33.878 4.386 102.693 o
4 -17 -1 89.699 90.959 5.953 40.353 o
4 -16 -14 19.980 24.776 6.097 66.933 o
4 -16 -13 51.856 40.927 6.895 46.181 o
4 -16 -12 78.474 63.580 7.974 31.549 o
4 -16 -11 28.282 27.096 6.205 62.593 o
4 -16 -10 17.045 24.041 5.818 73.839 o
4 -16 -9 85.534 82.268 8.010 29.308 o
4 -16 -8 187.328 180.014 12.177 10.286 o
4 -16 -7 76.686 72.509 10.108 21.617 o
4 -16 -6 42.199 36.833 4.390 97.708 o
4 -16 -5 8.710 10.237 3.424 211.450 o
4 -16 -4 171.787 164.805 7.710 17.190 o
4 -16 -3 35.866 39.747 4.348 102.888 o
4 -16 -2 44.655 39.494 5.327 71.952 o
4 -16 -1 1.616 -0.442 2.952 307.820 o
4 -15 -16 12.547 10.478 5.206 94.812 o
4 -15 -15 23.228 19.293 6.067 67.415 o
4 -15 -14 120.249 105.093 9.418 19.716 o
4 -15 -13 5.967 4.393 5.094 102.235 o
4 -15 -12 12.588 6.455 4.840 109.696 o
4 -15 -11 127.057 114.933 9.465 18.764 o
4 -15 -10 163.377 148.347 17.055 7.184 o
4 -15 -9 187.901 184.292 20.096 5.204 o
4 -15 -8 86.749 79.234 10.194 20.524 o
4 -15 -7 22.412 21.006 4.121 132.828 o
4 -15 -6 17.563 14.036 4.209 135.474 o
4 -15 -5 169.632 175.927 7.426 17.395 o
4 -15 -4 153.996 162.160 7.294 19.594 o
4 -15 -3 25.374 24.993 3.897 139.877 o
4 -15 -2 11.858 14.211 3.358 209.946 o
4 -15 -1 31.188 24.557 3.775 139.944 o
4 -14 -17 26.349 9.371 6.534 59.169 o
4 -14 -16 3.660 1.479 7.752 44.943 o
4 -14 -15 19.271 11.431 16.169 10.290 o
4 -14 -14 6.630 6.672 5.039 103.815 o
4 -14 -13 5.722 -2.197 4.208 149.869 o
4 -14 -12 17.181 13.781 5.232 91.608 o
4 -14 -11 434.094 445.233 27.575 2.008 o
4 -14 -10 93.920 101.872 8.680 24.399 o
4 -14 -9 27.911 29.927 4.383 111.906 o
4 -14 -8 92.538 101.156 6.828 33.191 o
4 -14 -7 171.550 158.057 7.898 17.149 o
4 -14 -6 51.274 52.072 5.110 70.305 o
4 -14 -5 68.735 70.448 5.749 50.844 o
4 -14 -4 46.691 45.223 6.777 48.104 o
4 -14 -3 341.544 321.928 9.268 6.172 o
4 -14 -2 26.163 22.597 3.469 167.681 o
4 -14 -1 12.479 7.673 2.933 272.236 o
4 -13 -18 0.757 3.082 5.426 91.709 o
4 -13 -17 35.045 38.534 6.775 51.136 o
4 -13 -16 24.803 25.647 7.198 48.477 o
4 -13 -15 9.569 6.189 9.302 31.008 o
4 -13 -14 41.330 40.004 9.856 25.654 o
4 -13 -13 160.126 158.111 12.625 10.969 o
4 -13 -12 56.411 40.771 6.187 53.599 o
4 -13 -11 40.949 43.242 10.631 22.256 o
4 -13 -10 23.133 18.955 4.814 102.087 o
4 -13 -9 68.173 67.447 5.727 51.733 o
4 -13 -8 49.371 44.964 4.854 78.291 o
4 -13 -7 76.827 76.664 5.778 47.159 o
4 -13 -6 134.566 131.944 7.067 23.832 o
4 -13 -5 194.171 193.835 8.236 13.971 o
4 -13 -4 39.097 27.548 3.973 119.671 o
4 -13 -3 181.673 187.225 7.257 16.282 o
4 -13 -2 81.459 86.280 5.211 49.520 o
4 -13 -1 227.943 230.736 7.520 11.875 o
4 -12 -19 34.872 31.687 6.206 60.336 o
4 -12 -18 56.808 63.084 7.813 35.448 o
4 -12 -17 0.159 4.356 4.358 141.751 o
4 -12 -16 13.003 16.986 6.423 62.832 o
4 -12 -15 52.498 57.046 7.372 40.023 o
4 -12 -14 62.285 65.691 7.333 38.062 o
4 -12 -13 8.865 8.424 5.980 73.752 o
4 -12 -12 41.566 39.111 7.198 44.915 o
4 -12 -11 36.475 35.003 5.686 68.811 o
4 -12 -10 65.381 65.941 6.883 41.180 o
4 -12 -9 20.228 16.395 3.569 174.445 o
4 -12 -8 37.506 34.664 4.261 106.674 o
4 -12 -7 136.393 145.333 7.287 22.241 o
4 -12 -6 44.642 47.833 4.670 84.501 o
4 -12 -5 371.903 371.704 15.128 4.107 o
4 -12 -4 258.721 236.788 10.184 8.786 o
4 -12 -3 131.214 109.868 5.450 31.693 o
4 -12 -2 288.614 290.261 10.518 7.180 o
4 -12 -1 266.728 252.626 9.532 8.679 o
4 -11 -19 17.858 21.216 9.967 26.568 o
4 -11 -18 1.763 5.537 4.358 140.595 o
4 -11 -17 0.370 0.354 4.095 161.511 o
4 -11 -16 148.185 166.974 10.776 13.627 o
4 -11 -15 18.204 14.440 4.863 104.089 o
4 -11 -14 10.372 4.351 4.188 146.463 o
4 -11 -13 18.980 14.384 5.316 88.188 o
4 -11 -12 118.201 99.949 9.856 18.872 o
4 -11 -11 78.070 76.003 7.209 35.493 o
4 -11 -10 4.184 -3.281 3.655 198.978 o
4 -11 -9 406.174 398.296 11.591 4.241 o
4 -11 -8 93.028 87.517 5.875 40.505 o
4 -11 -7 356.520 336.327 10.241 5.548 o
4 -11 -6 63.255 62.964 8.942 27.876 o
4 -11 -5 301.633 290.134 9.309 7.347 o
4 -11 -4 114.507 117.295 6.285 30.611 o
4 -11 -3 17.827 22.559 3.422 185.645 o
4 -11 -2 122.403 136.175 5.727 29.793 o
4 -11 -1 294.060 296.990 8.216 7.861 o
4 -10 -20 41.322 43.681 5.395 71.095 o
4 -10 -19 2.519 3.607 3.231 252.819 o
4 -10 -18 27.877 35.104 4.722 97.657 o
4 -10 -17 19.284 23.767 4.410 119.831 o
4 -10 -16 46.065 51.853 11.517 18.876 o
4 -10 -15 193.382 205.309 12.846 9.185 o
4 -10 -14 9.135 10.124 4.270 140.057 o
4 -10 -13 24.495 25.211 5.121 89.521 o
4 -10 -12 67.641 67.687 6.760 41.608 o
4 -10 -11 125.479 120.737 15.947 8.753 o
4 -10 -10 249.350 243.741 11.014 8.468 o
4 -10 -9 175.445 162.684 7.335 17.612 o
4 -10 -8 87.364 78.100 5.292 48.159 o
4 -10 -7 51.191 38.555 4.049 99.913 o
4 -10 -6 57.912 44.310 4.116 89.973 o
4 -10 -5 107.254 103.040 7.506 27.553 o
4 -10 -4 34.818 32.004 5.090 83.758 o
4 -10 -3 56.577 50.768 5.470 62.171 o
4 -10 -2 225.403 215.196 6.604 13.170 o
4 -10 -1 51.880 48.708 3.573 108.634 o
4 -9 -21 11.069 1.201 3.520 204.131 o
4 -9 -20 107.344 115.669 11.796 14.722 o
4 -9 -19 53.084 48.438 4.954 73.291 o
4 -9 -18 67.524 63.579 8.728 28.569 o
4 -9 -17 29.262 33.028 5.187 83.627 o
4 -9 -16 195.692 196.113 11.928 10.020 o
4 -9 -15 4.510 8.567 3.847 175.706 o
4 -9 -14 3.432 5.896 2.489 408.360 o
4 -9 -13 409.003 411.789 10.888 4.243 o
4 -9 -12 80.835 86.748 7.796 30.742 o
4 -9 -11 29.133 26.118 3.173 180.970 o
4 -9 -10 88.496 87.429 7.233 32.726 o
4 -9 -9 70.757 62.761 7.536 35.462 o
4 -9 -8 69.501 72.544 5.156 57.120 o
4 -9 -7 199.273 179.959 8.118 14.220 o
4 -9 -6 231.627 238.930 7.999 11.152 o
4 -9 -5 170.547 161.747 6.905 18.826 o
4 -9 -4 41.148 27.568 5.767 66.909 o
4 -9 -3 129.423 131.538 6.162 27.451 o
4 -9 -2 23.887 21.307 3.087 205.189 o
4 -9 -1 1.191 0.054 1.834 788.363 o
4 -8 -21 5.067 1.454 2.953 297.439 o
4 -8 -20 6.764 8.563 3.698 186.837 o
4 -8 -19 42.795 46.476 4.669 86.097 o
4 -8 -18 15.541 7.259 2.972 258.278 o
4 -8 -17 101.953 96.981 5.790 37.764 o
4 -8 -16 36.584 47.923 4.238 102.612 o
4 -8 -15 32.646 34.737 3.566 142.418 o
4 -8 -14 40.467 41.875 3.790 117.807 o
4 -8 -13 117.598 116.534 5.236 34.819 o
4 -8 -12 19.984 18.189 2.590 282.153 o
4 -8 -11 18.340 13.055 2.268 361.897 o
4 -8 -10 53.904 53.587 4.127 89.211 o
4 -8 -9 9.090 10.506 1.917 560.886 o
4 -8 -8 462.336 413.505 8.564 3.952 o
4 -8 -7 12.776 8.976 3.209 230.673 o
4 -8 -6 264.840 226.446 9.366 9.235 o
4 -8 -5 0.708 0.033 2.409 463.906 o
4 -8 -4 191.011 185.852 6.807 16.244 o
4 -8 -3 19.604 12.746 4.779 107.121 o
4 -8 -2 798.732 731.918 15.238 1.333 o
4 -8 -1 556.231 508.590 10.296 2.727 o
4 -7 -22 84.471 54.929 13.732 12.827 o
4 -7 -21 5.454 6.032 3.275 239.199 o
4 -7 -20 73.343 68.415 5.445 53.037 o
4 -7 -19 178.335 181.381 9.719 13.322 o
4 -7 -18 3.217 0.876 2.607 385.444 o
4 -7 -17 135.210 142.521 7.129 22.959 o
4 -7 -16 44.474 45.702 4.133 100.140 o
4 -7 -15 134.198 127.218 5.786 28.313 o
4 -7 -14 36.897 42.297 3.793 121.472 o
4 -7 -13 65.033 64.967 5.967 50.379 o
4 -7 -12 54.229 61.229 4.160 85.272 o
4 -7 -11 16.765 18.856 3.804 159.688 o
4 -7 -10 57.380 58.950 3.494 99.406 o
4 -7 -9 150.360 146.985 4.446 27.752 o
4 -7 -8 23.610 22.501 2.117 329.852 o
4 -7 -7 37.337 29.965 2.096 242.726 o
4 -7 -6 101.663 89.659 4.699 46.244 o
4 -7 -5 169.144 152.687 4.349 24.392 o
4 -7 -4 803.252 724.139 15.083 1.335 o
4 -7 -3 68.562 58.388 4.887 64.265 o
4 -7 -2 76.359 60.062 4.159 70.606 o
4 -7 -1 2.334 5.003 2.052 597.117 o
4 -6 -22 11.541 13.649 3.820 167.798 o
4 -6 -21 47.027 35.459 4.591 88.968 o
4 -6 -20 238.232 245.748 12.596 7.804 o
4 -6 -19 246.702 237.761 9.241 9.730 o
4 -6 -18 95.367 99.523 6.009 37.634 o
4 -6 -17 8.252 9.574 3.005 269.585 o
4 -6 -16 185.774 182.308 7.031 16.476 o
4 -6 -15 54.558 56.987 5.339 63.814 o
4 -6 -14 96.152 100.680 5.324 41.786 o
4 -6 -13 41.484 41.630 3.419 131.985 o
4 -6 -12 19.138 13.995 3.101 223.703 o
4 -6 -11 67.636 76.645 4.572 64.782 o
4 -6 -10 62.934 61.886 3.607 89.975 o
4 -6 -9 0.841 -0.690 1.822 804.398 o
4 -6 -8 13.838 16.798 1.813 510.461 o
4 -6 -7 593.141 549.149 9.109 2.471 o
4 -6 -6 5.872 3.680 1.515 950.545 o
4 -6 -5 202.193 199.585 4.582 17.357 o
4 -6 -4 171.397 148.876 3.782 25.390 o
4 -6 -3 1087.480 1052.010 16.212 0.736 o
4 -6 -2 50.082 50.404 3.069 126.881 o
4 -6 -1 15.806 9.940 2.343 369.377 o
4 -5 -22 185.697 188.593 8.301 14.547 o
4 -5 -21 138.742 145.384 7.712 20.906 o
4 -5 -20 48.232 59.375 6.490 49.558 o
4 -5 -19 88.946 104.931 6.347 36.331 o
4 -5 -18 189.161 194.262 12.883 9.405 o
4 -5 -17 36.130 30.675 3.783 129.676 o
4 -5 -16 85.267 97.739 5.666 42.739 o
4 -5 -15 4.094 1.600 2.193 527.325 o
4 -5 -14 41.582 45.920 4.156 101.841 o
4 -5 -13 147.973 145.283 6.777 22.260 o
4 -5 -12 45.564 36.264 3.130 142.971 o
4 -5 -11 168.194 157.227 5.595 21.789 o
4 -5 -10 309.874 278.387 6.968 8.122 o
4 -5 -9 682.431 587.029 11.095 1.939 o
4 -5 -8 233.471 226.127 5.347 13.328 o
4 -5 -7 183.977 165.228 4.474 21.289 o
4 -5 -6 247.156 242.589 5.250 12.117 o
4 -5 -5 205.833 196.492 4.547 17.199 o
4 -5 -4 244.570 249.967 5.092 12.146 o
4 -5 -3 25.220 25.385 1.838 357.165 o
4 -5 -2 234.186 228.931 5.233 13.275 o
4 -5 -1 411.078 438.944 9.983 4.197 o
4 -4 -22 38.667 44.371 5.046 79.778 o
4 -4 -21 454.413 466.402 13.599 3.264 o
4 -4 -20 109.889 102.991 6.506 31.663 o
4 -4 -19 20.025 19.683 3.671 164.571 o
4 -4 -18 146.490 150.026 6.959 21.717 o
4 -4 -17 30.095 33.821 5.083 85.850 o
4 -4 -16 18.916 23.123 3.147 208.681 o
4 -4 -15 23.876 24.672 3.102 199.929 o
4 -4 -14 67.808 68.774 4.306 70.860 o
4 -4 -13 123.635 129.119 7.724 23.256 o
4 -4 -12 94.543 87.645 5.166 45.369 o
4 -4 -11 128.982 116.881 5.494 31.265 o
4 -4 -10 5.410 6.056 2.211 492.742 o
4 -4 -9 678.002 621.743 15.459 1.752 o
4 -4 -8 194.871 183.359 5.321 17.959 o
4 -4 -7 52.412 53.039 2.777 131.564 o
4 -4 -6 78.719 80.475 3.127 76.830 o
4 -4 -5 37.760 40.060 2.308 205.180 o
4 -4 -4 167.574 165.686 4.106 24.095 o
4 -4 -3 50.725 52.686 2.534 143.953 o
4 -4 -2 20.844 20.349 2.092 359.101 o
4 -4 -1 78.138 77.896 4.495 60.219 o
4 -3 -23 26.642 21.399 4.224 123.546 o
4 -3 -22 87.848 90.852 6.563 36.617 o
4 -3 -21 67.563 61.139 5.337 57.804 o
4 -3 -20 102.973 124.776 7.147 28.162 o
4 -3 -19 297.369 288.331 15.089 5.383 o
4 -3 -18 70.748 71.090 5.125 57.287 o
4 -3 -17 273.838 296.817 10.456 7.469 o
4 -3 -16 18.614 16.474 3.363 195.029 o
4 -3 -15 55.612 72.925 11.524 18.165 o
4 -3 -14 68.720 78.760 7.079 37.788 o
4 -3 -13 122.276 105.627 5.711 32.794 o
4 -3 -12 52.893 60.346 4.510 78.969 o
4 -3 -11 31.715 35.080 3.448 150.055 o
4 -3 -10 59.550 49.869 3.796 94.124 o
4 -3 -9 150.176 143.232 5.755 24.707 o
4 -3 -8 105.359 97.249 6.418 33.453 o
4 -3 -7 850.033 795.557 13.523 1.207 o
4 -3 -6 447.811 430.483 8.526 4.018 o
4 -3 -5 108.446 108.218 3.874 46.033 o
4 -3 -4 83.875 81.867 3.828 64.025 o
4 -3 -3 45.715 44.435 2.907 145.798 o
4 -3 -2 98.799 104.587 3.532 53.094 o
4 -3 -1 23.313 24.653 3.549 164.929 o
4 -2 -23 11.885 11.806 4.476 125.924 o
4 -2 -22 62.433 62.065 6.969 41.375 o
4 -2 -21 13.210 19.209 5.098 96.644 o
4 -2 -20 42.521 57.410 6.065 56.851 o
4 -2 -19 74.638 91.218 7.203 34.840 o
4 -2 -18 22.652 20.835 3.754 154.480 o
4 -2 -17 17.989 21.692 5.844 73.307 o
4 -2 -16 274.412 287.913 9.811 7.846 o
4 -2 -15 50.600 45.064 4.455 86.774 o
4 -2 -14 20.564 21.241 3.806 153.439 o
4 -2 -13 106.464 109.477 5.788 35.337 o
4 -2 -12 18.000 18.755 3.118 218.828 o
4 -2 -11 9.716 2.048 2.389 415.745 o
4 -2 -10 304.453 290.425 8.484 7.575 o
4 -2 -9 543.102 493.108 11.483 2.777 o
4 -2 -8 165.491 155.923 4.540 24.328 o
4 -2 -7 0.096 0.815 1.204 1832.410 o
4 -2 -6 859.111 801.263 13.465 1.188 o
4 -2 -5 186.764 179.114 4.980 19.439 o
4 -2 -4 52.111 50.641 4.523 82.289 o
4 -2 -3 578.964 547.370 12.596 2.381 o
4 -2 -2 294.794 281.219 6.587 8.679 o
4 -2 -1 31.226 28.247 4.357 110.938 o
4 -1 -23 60.834 65.333 5.664 55.251 o
4 -1 -22 30.183 43.853 6.113 61.534 o
4 -1 -21 97.193 99.472 7.950 27.142 o
4 -1 -20 18.369 22.445 4.638 110.814 o
4 -1 -19 101.294 95.714 10.344 18.748 o
4 -1 -18 50.113 41.434 4.831 79.371 o
4 -1 -17 60.877 62.180 5.591 56.730 o
4 -1 -16 220.617 244.818 12.146 8.501 o
4 -1 -15 23.615 22.297 3.703 155.611 o
4 -1 -14 17.116 17.175 5.353 87.223 o
4 -1 -13 24.716 25.851 3.444 169.247 o
4 -1 -12 17.675 16.826 6.785 55.911 o
4 -1 -11 20.228 30.659 3.272 186.444 o
4 -1 -10 41.818 41.732 5.512 68.989 o
4 -1 -9 316.599 310.573 6.871 7.517 o
4 -1 -8 125.586 120.572 3.466 40.031 o
4 -1 -7 85.596 83.910 3.850 62.226 o
4 -1 -6 1123.380 1052.110 14.749 0.716 o
4 -1 -5 287.783 273.012 6.496 9.089 o
4 -1 -4 78.478 87.567 3.370 71.177 o
4 -1 -3 305.027 322.982 6.290 7.830 o
4 -1 -2 30.785 26.955 2.102 279.705 o
4 -1 -1 59.487 69.312 3.136 100.267 o
4 0 0 21.351 19.347 1.858 409.187 o
4 0 1 537.798 545.634 8.763 2.809 o
4 0 2 563.012 563.052 8.928 2.602 o
4 0 3 29.747 29.091 3.059 185.259 o
4 0 4 108.252 120.647 4.248 41.804 o
4 0 5 251.706 242.092 6.093 11.409 o
4 0 6 6.162 6.451 1.811 681.639 o
4 0 7 32.457 29.763 2.691 207.470 o
4 0 8 277.407 275.095 7.018 9.198 o
4 0 9 234.591 233.674 6.668 12.107 o
4 0 10 9.696 12.074 2.433 375.613 o
4 0 11 72.399 79.081 4.638 60.927 o
4 0 12 11.598 10.979 2.727 305.533 o
4 0 13 0.016 -3.421 3.517 219.478 o
4 0 14 205.320 203.397 7.567 13.787 o
4 0 15 74.642 71.833 5.208 54.635 o
4 0 16 51.633 52.631 4.875 74.522 o
4 0 17 2.539 1.259 3.098 276.759 o
4 0 18 2.025 1.075 3.462 223.293 o
4 0 19 1.809 3.025 7.865 43.723 o
4 1 0 21.060 24.080 2.652 258.171 o
4 1 1 246.057 241.747 5.704 11.933 o
4 1 2 326.452 330.005 6.233 7.181 o
4 1 3 236.223 224.405 4.993 13.451 o
4 1 4 408.497 393.419 7.180 4.872 o
4 1 5 415.265 416.176 8.328 4.490 o
4 1 6 72.983 72.019 4.188 68.609 o
4 1 7 63.437 60.864 3.591 90.326 o
4 1 8 35.582 38.253 3.343 147.181 o
4 1 9 177.411 192.487 6.618 17.334 o
4 1 10 49.434 51.612 3.610 108.611 o
4 1 11 42.868 41.465 6.650 50.846 o
4 1 12 263.319 263.571 7.689 9.584 o
4 1 13 89.420 86.698 5.282 46.196 o
4 1 14 95.399 105.304 6.618 33.474 o
4 1 15 83.343 76.482 5.398 48.770 o
4 1 16 1.153 1.212 2.835 333.008 o
4 1 17 54.512 57.112 6.363 49.778 o
4 1 18 12.713 12.843 5.004 101.601 o
4 1 19 45.590 43.545 6.843 47.736 o
4 2 0 315.366 312.571 5.865 7.800 o
4 2 1 74.717 71.502 2.882 88.025 o
4 2 2 153.980 154.689 3.963 27.539 o
4 2 3 95.406 95.025 3.301 59.054 o
4 2 4 27.160 30.079 2.143 285.002 o
4 2 5 56.642 54.766 3.461 103.286 o
4 2 6 32.667 36.523 2.744 193.230 o
4 2 7 194.187 200.700 5.712 16.768 o
4 2 8 107.295 108.278 5.563 36.500 o
4 2 9 100.682 103.151 4.787 43.721 o
4 2 10 123.679 131.851 5.320 31.518 o
4 2 11 160.131 161.838 5.925 21.814 o
4 2 12 54.247 56.467 4.119 88.015 o
4 2 13 115.523 127.618 8.428 22.003 o
4 2 14 23.130 22.373 3.576 164.958 o
4 2 15 6.226 6.961 3.772 181.418 o
4 2 16 61.839 43.488 6.084 53.022 o
4 2 17 72.665 75.256 7.823 32.442 o
4 2 18 19.063 16.779 5.738 76.217 o
4 2 19 42.827 38.609 6.759 49.788 o
4 3 0 31.023 30.587 1.956 286.353 o
4 3 1 66.724 76.017 5.643 51.761 o
4 3 2 109.281 112.472 3.695 45.980 o
4 3 3 123.710 122.301 6.331 28.474 o
4 3 4 26.555 23.320 1.912 342.398 o
4 3 5 12.455 14.325 1.809 542.959 o
4 3 6 87.751 83.800 3.518 64.640 o
4 3 7 309.991 294.499 6.341 8.083 o
4 3 8 35.816 38.356 3.041 163.776 o
4 3 9 146.342 140.309 5.197 27.021 o
4 3 10 66.887 63.986 3.992 78.354 o
4 3 11 1.991 -2.021 2.621 387.631 o
4 3 12 159.142 175.661 8.463 16.450 o
4 3 13 46.399 70.469 21.817 5.544 o
4 3 14 107.254 100.526 8.230 24.831 o
4 3 15 10.255 10.884 4.540 123.835 o
4 3 16 57.190 55.566 7.291 40.081 o
4 3 17 24.588 21.401 5.632 76.403 o
4 3 18 58.008 65.778 7.555 37.007 o
4 3 19 18.278 7.081 5.161 94.843 o
4 4 0 233.562 251.674 4.914 12.827 o
4 4 1 73.189 66.916 2.585 97.251 o
4 4 2 80.099 78.083 2.844 80.533 o
4 4 3 84.781 88.676 3.729 62.668 o
4 4 4 69.365 69.151 2.776 96.813 o
4 4 5 156.998 154.368 4.130 26.667 o
4 4 6 180.707 182.067 4.962 19.964 o
4 4 7 63.333 69.493 3.660 85.228 o
4 4 8 9.267 11.515 2.416 383.947 o
4 4 9 7.251 3.237 3.051 272.320 o
4 4 10 72.850 65.006 6.084 46.950 o
4 4 11 3.426 5.104 3.435 222.117 o
4 4 12 27.184 42.495 5.361 78.040 o
4 4 13 88.756 85.389 7.316 32.370 o
4 4 14 13.858 16.638 4.602 116.973 o
4 4 15 50.694 50.641 6.647 48.170 o
4 4 16 15.104 17.663 5.245 91.248 o
4 4 17 73.914 73.348 8.010 31.296 o
4 4 18 1.206 -3.461 4.618 126.809 o
4 4 19 11.714 12.071 5.638 81.492 o
4 5 0 323.309 325.878 6.674 7.202 o
4 5 1 76.421 75.681 2.776 85.996 o
4 5 2 146.968 141.248 4.763 28.037 o
4 5 3 97.439 99.649 10.863 17.516 o
4 5 4 183.608 190.168 6.619 16.915 o
4 5 5 167.334 181.403 6.580 18.782 o
4 5 6 68.425 61.563 4.443 70.419 o
4 5 7 23.451 26.547 4.378 117.000 o
4 5 8 217.132 218.670 10.560 10.125 o
4 5 9 78.552 79.569 5.338 50.437 o
4 5 10 136.394 126.914 12.071 12.971 o
4 5 11 72.636 73.534 6.589 41.393 o
4 5 12 52.951 47.510 5.847 58.336 o
4 5 13 102.987 124.575 26.025 3.757 o
4 5 14 93.650 90.095 23.256 4.728 o
4 5 15 25.910 22.850 12.182 17.796 o
4 5 16 5.862 3.044 5.648 83.690 o
4 5 17 3.941 4.262 10.742 23.436 o
4 5 18 75.454 69.187 8.195 30.313 o
4 6 0 55.307 47.538 3.503 107.579 o
4 6 1 116.919 119.815 8.564 21.824 o
4 6 2 149.343 147.548 9.858 15.532 o
4 6 3 3.032 3.268 1.993 632.107 o
4 6 4 7.244 10.964 2.463 383.670 o
4 6 5 191.538 188.912 6.837 16.049 o
4 6 6 116.630 123.100 6.120 30.435 o
4 6 7 467.556 462.455 11.580 3.388 o
4 6 8 190.106 185.037 7.240 15.767 o
4 6 9 17.177 19.919 3.321 198.424 o
4 6 10 243.776 243.046 8.572 10.175 o
4 6 11 157.067 166.115 16.169 7.753 o
4 6 12 161.900 170.040 22.149 4.649 o
4 6 13 138.702 146.175 9.681 16.522 o
4 6 14 41.459 44.973 6.370 54.483 o
4 6 15 5.363 5.370 4.461 132.445 o
4 6 16 122.795 132.486 10.309 16.574 o
4 6 17 10.417 13.283 5.479 86.259 o
4 6 18 14.203 23.134 8.306 37.986 o
4 7 0 271.122 253.931 6.279 10.176 o
4 7 1 18.267 15.944 2.542 301.850 o
4 7 2 223.444 215.354 6.919 13.010 o
4 7 3 33.792 35.949 3.390 149.364 o
4 7 4 225.887 216.051 7.188 12.626 o
4 7 5 369.699 356.487 9.630 5.318 o
4 7 6 425.416 442.053 11.123 3.890 o
4 7 7 299.248 287.065 10.288 7.070 o
4 7 8 35.927 40.152 4.067 112.758 o
4 7 9 408.388 415.885 11.358 4.160 o
4 7 10 190.927 188.386 7.789 14.884 o
4 7 11 26.626 30.825 5.045 89.422 o
4 7 12 130.326 120.602 8.733 20.160 o
4 7 13 172.757 165.929 10.309 13.188 o
4 7 14 39.168 40.926 6.545 53.088 o
4 7 15 18.223 26.206 5.759 74.596 o
4 7 16 12.920 17.387 5.638 80.435 o
4 7 17 0.754 0.664 4.698 122.570 o
4 7 18 1.229 7.853 5.105 102.759 o
4 8 0 4.604 5.485 1.776 736.525 o
4 8 1 191.219 206.633 5.779 16.688 o
4 8 2 0.963 4.563 2.071 602.254 o
4 8 3 18.547 20.736 2.932 236.313 o
4 8 4 101.311 115.541 8.909 22.306 o
4 8 5 3.078 4.987 2.423 433.537 o
4 8 6 2.925 3.544 2.430 435.893 o
4 8 7 56.873 56.467 5.171 65.651 o
4 8 8 304.914 340.062 10.070 6.475 o
4 8 9 275.778 284.487 12.454 6.712 o
4 8 10 25.157 25.859 3.893 139.853 o
4 8 11 122.761 137.678 10.368 16.311 o
4 8 12 77.433 102.168 8.515 26.697 o
4 8 13 56.289 49.474 6.272 51.388 o
4 8 14 55.523 51.845 6.918 44.169 o
4 8 15 1.774 8.084 4.855 113.187 o
4 8 16 25.927 32.031 6.572 56.454 o
4 8 17 82.322 90.638 9.397 23.174 o
4 9 0 96.093 91.834 4.189 51.973 o
4 9 1 17.520 18.651 2.404 323.455 o
4 9 2 82.210 90.848 4.966 50.746 o
4 9 3 73.898 72.353 4.006 70.609 o
4 9 4 21.827 22.435 3.115 206.007 o
4 9 5 2.666 4.563 2.385 450.178 o
4 9 6 141.148 141.609 6.789 23.246 o
4 9 7 243.073 262.727 11.997 7.835 o
4 9 8 132.006 124.735 6.714 25.720 o
4 9 9 75.654 78.126 6.251 43.023 o
4 9 10 22.769 20.166 3.691 159.032 o
4 9 11 56.387 64.171 7.921 34.665 o
4 9 12 45.084 40.807 8.970 30.139 o
4 9 13 33.118 25.601 6.423 57.950 o
4 9 14 8.211 5.098 4.825 112.609 o
4 9 15 51.084 53.550 7.863 36.453 o
4 9 16 30.028 33.157 6.870 51.311 o
4 9 17 12.729 16.353 6.430 62.796 o
4 10 0 54.877 55.440 3.454 105.056 o
4 10 1 18.288 17.541 2.526 301.028 o
4 10 2 125.933 127.279 7.033 25.305 o
4 10 3 62.771 55.259 3.776 89.342 o
4 10 4 443.305 431.878 9.631 3.940 o
4 10 5 19.067 20.110 2.803 251.995 o
4 10 6 26.837 22.953 3.603 157.209 o
4 10 7 177.886 195.884 7.977 15.242 o
4 10 8 126.882 124.667 7.510 23.808 o
4 10 9 127.116 139.301 7.607 22.683 o
4 10 10 6.618 9.214 3.309 229.664 o
4 10 11 54.180 50.277 5.220 67.397 o
4 10 12 95.526 93.643 6.681 34.159 o
4 10 13 59.802 73.494 8.325 31.097 o
4 10 14 6.602 6.940 6.312 66.840 o
4 10 15 8.898 8.694 9.635 28.912 o
4 10 16 0.126 8.052 5.297 95.761 o
4 11 0 46.513 50.406 5.248 70.280 o
4 11 1 17.159 13.327 2.374 345.423 o
4 11 2 25.723 29.185 2.977 201.422 o
4 11 3 3.033 2.522 2.065 595.303 o
4 11 4 2.626 1.464 2.082 595.029 o
4 11 5 34.547 36.962 3.466 143.301 o
4 11 6 164.679 182.222 6.608 18.945 o
4 11 7 39.019 45.002 3.938 112.115 o
4 11 8 4.611 3.010 2.486 410.355 o
4 11 9 79.486 84.236 7.545 32.526 o
4 11 10 26.964 28.965 7.976 39.677 o
4 11 11 65.563 76.532 6.458 43.781 o
4 11 12 0.569 0.672 3.190 265.234 o
4 11 13 50.692 46.661 12.514 16.132 o
4 11 14 68.416 64.396 7.899 33.247 o
4 11 15 6.777 1.891 6.866 56.898 o
4 11 16 23.742 26.357 9.302 29.960 o
4 12 0 11.491 12.663 2.347 385.749 o
4 12 1 97.305 90.168 5.300 43.130 o
4 12 2 154.104 164.547 6.027 22.155 o
4 12 3 201.616 209.756 6.684 14.763 o
4 12 4 14.994 21.799 3.020 233.882 o
4 12 5 76.294 82.149 4.879 55.653 o
4 12 6 120.114 134.087 6.394 27.878 o
4 12 7 108.374 99.681 5.453 37.885 o
4 12 8 274.253 292.257 8.715 8.277 o
4 12 9 4.629 2.704 2.721 346.774 o
4 12 10 33.711 35.178 4.923 88.050 o
4 12 11 8.828 10.453 4.424 131.056 o
4 12 12 38.975 39.488 4.367 99.893 o
4 12 13 53.891 57.639 5.435 62.434 o
4 12 14 44.499 50.623 5.669 63.492 o
4 12 15 14.070 17.980 4.457 123.409 o
4 13 0 22.472 22.859 2.812 235.819 o
4 13 1 79.494 86.243 4.631 56.134 o
4 13 2 24.060 29.129 3.170 188.666 o
4 13 3 34.964 42.818 3.729 126.193 o
4 13 4 10.509 10.399 2.674 321.024 o
4 13 5 170.446 165.438 6.574 19.258 o
4 13 6 204.060 211.785 9.431 11.748 o
4 13 7 15.107 19.152 4.122 140.472 o
4 13 8 64.943 58.362 4.648 69.891 o
4 13 9 13.242 13.975 3.197 225.844 o
4 13 10 103.144 121.093 6.582 30.907 o
4 13 11 61.273 68.109 6.266 47.736 o
4 13 12 45.061 48.051 6.010 58.293 o
4 13 13 113.723 103.200 6.286 32.010 o
4 13 14 3.052 -1.258 4.245 148.918 o
4 14 0 73.487 83.364 6.401 41.660 o
4 14 1 149.637 162.178 6.095 22.692 o
4 14 2 212.108 226.742 7.101 13.169 o
4 14 3 162.263 163.884 6.372 20.550 o
4 14 4 1.600 4.571 2.328 477.536 o
4 14 5 15.374 16.356 3.964 151.593 o
4 14 6 16.048 17.954 3.325 202.121 o
4 14 7 5.407 4.340 2.755 333.382 o
4 14 8 13.193 10.995 3.172 232.345 o
4 14 9 46.230 44.701 4.501 88.752 o
4 14 10 11.392 10.217 3.293 221.956 o
4 14 11 78.580 82.880 5.773 45.798 o
4 14 12 50.740 50.305 4.811 76.957 o
4 14 13 77.611 74.545 5.769 47.322 o
4 15 0 15.745 17.774 3.515 184.930 o
4 15 1 33.986 30.137 3.998 122.556 o
4 15 2 58.417 66.034 4.488 74.225 o
4 15 3 81.717 82.914 5.090 51.185 o
4 15 4 0.822 -4.211 2.430 455.752 o
4 15 5 57.623 60.682 4.684 72.665 o
4 15 6 44.853 45.870 4.269 95.707 o
4 15 7 80.995 80.929 8.600 27.028 o
4 15 8 70.918 69.577 6.737 40.941 o
4 15 9 9.126 5.109 2.996 274.607 o
4 15 10 20.595 17.224 3.671 165.458 o
4 15 11 16.749 8.172 3.308 211.859 o
4 15 12 85.484 85.114 7.239 33.352 o
4 16 0 0.846 -1.909 4.098 161.149 o
4 16 1 50.020 51.246 7.185 42.621 o
4 16 2 7.445 11.352 3.310 226.197 o
4 16 3 14.840 15.477 4.692 112.707 o
4 16 4 91.077 90.074 9.527 22.073 o
4 16 5 23.745 24.236 4.859 98.659 o
4 16 6 22.779 25.328 3.681 156.148 o
4 16 7 6.877 8.792 4.188 147.432 o
4 16 8 4.854 3.557 2.839 318.005 o
4 16 9 100.977 99.283 6.166 35.500 o
4 16 10 5.035 -0.224 2.877 314.604 o
4 17 0 108.782 97.820 7.741 26.718 o
4 17 1 8.190 8.523 3.878 169.432 o
4 17 2 32.322 32.000 4.487 103.770 o
4 17 3 39.476 44.754 4.892 82.979 o
4 17 4 332.425 337.046 9.684 6.092 o
4 17 5 25.404 21.231 5.563 77.850 o
4 17 6 120.652 124.232 6.614 27.731 o
4 17 7 0.689 0.676 3.289 249.335 o
4 17 8 59.267 59.290 8.919 28.500 o
4 17 9 31.982 34.761 4.951 88.315 o
4 18 0 45.680 45.101 9.192 28.655 o
4 18 1 275.399 267.399 29.569 2.437 o
4 18 2 3.578 6.358 3.882 174.511 o
4 18 3 0.640 6.093 3.644 200.623 o
4 18 4 40.622 46.283 6.997 46.665 o
4 18 5 47.453 51.767 5.932 58.161 o
4 18 6 46.580 44.992 4.552 87.110 o
4 18 7 76.134 86.686 5.814 45.582 o
4 19 0 15.426 12.200 4.506 121.998 o
4 19 1 90.312 88.378 11.296 17.055 o
4 19 2 58.557 45.307 6.217 52.011 o
4 19 3 72.075 75.746 7.498 34.549 o
4 19 4 92.321 98.933 8.195 26.678 o
5 -17 -7 41.113 43.783 5.128 76.838 o
5 -17 -6 14.130 13.344 4.103 145.186 o
5 -17 -5 3.774 6.071 3.846 177.663 o
5 -17 -4 22.037 26.326 4.561 110.324 o
5 -17 -3 68.611 51.826 6.618 44.391 o
5 -17 -2 16.346 16.273 4.305 130.264 o
5 -17 -1 112.801 104.496 6.796 29.716 o
5 -16 -10 82.209 72.108 11.628 16.911 o
5 -16 -9 67.534 69.592 6.848 40.693 o
5 -16 -8 17.557 20.760 4.890 101.779 o
5 -16 -7 35.764 36.909 4.808 89.623 o
5 -16 -6 3.314 2.909 3.545 210.498 o
5 -16 -5 13.717 20.867 4.109 141.733 o
5 -16 -4 10.936 3.050 3.451 210.568 o
5 -16 -3 20.677 14.201 3.959 147.463 o
5 -16 -2 111.625 98.791 7.004 29.415 o
5 -16 -1 28.225 24.313 4.270 118.735 o
5 -15 -12 2.216 1.613 5.537 87.951 o
5 -15 -11 97.689 89.395 8.932 23.681 o
5 -15 -10 25.698 17.433 12.293 17.536 o
5 -15 -9 53.846 50.705 5.811 58.056 o
5 -15 -8 86.370 79.984 6.917 35.628 o
5 -15 -7 28.959 29.194 4.983 90.498 o
5 -15 -6 10.983 6.319 3.518 200.777 o
5 -15 -5 60.947 70.701 5.659 54.377 o
5 -15 -4 168.948 159.430 7.727 17.595 o
5 -15 -3 111.144 108.339 10.646 17.113 o
5 -15 -2 35.093 36.869 5.115 81.780 o
5 -15 -1 106.631 103.696 6.304 33.193 o
5 -14 -14 21.069 13.732 8.638 35.083 o
5 -14 -13 63.347 52.717 7.681 36.234 o
5 -14 -12 14.533 -3.644 4.615 120.714 o
5 -14 -11 10.258 0.470 4.828 112.564 o
5 -14 -10 8.191 8.733 4.958 106.147 o
5 -14 -9 2.219 0.776 3.453 224.339 o
5 -14 -8 112.856 108.921 8.184 23.970 o
5 -14 -7 87.949 81.849 6.675 36.749 o
5 -14 -6 177.050 191.749 9.751 13.093 o
5 -14 -5 186.937 196.930 8.512 13.965 o
5 -14 -4 64.066 62.713 5.164 61.277 o
5 -14 -3 91.918 76.053 5.914 41.946 o
5 -14 -2 18.172 14.223 3.671 170.882 o
5 -14 -1 16.022 12.755 3.532 186.906 o
5 -13 -15 28.653 31.371 6.514 56.863 o
5 -13 -14 50.618 54.145 7.575 38.793 o
5 -13 -13 9.486 1.883 4.558 125.826 o
5 -13 -12 60.011 53.910 7.415 38.713 o
5 -13 -11 33.117 36.229 6.534 55.094 o
5 -13 -10 29.808 33.024 6.145 62.517 o
5 -13 -9 82.255 72.959 6.258 41.998 o
5 -13 -8 335.541 323.687 11.420 5.685 o
5 -13 -7 316.711 327.423 11.438 5.957 o
5 -13 -6 9.991 8.331 3.676 185.179 o
5 -13 -5 60.915 72.290 6.777 42.367 o
5 -13 -4 160.999 161.272 7.434 18.720 o
5 -13 -3 240.416 245.588 9.283 9.785 o
5 -13 -2 98.650 98.408 5.936 37.469 o
5 -13 -1 302.103 308.014 9.442 7.081 o
5 -12 -16 2.797 0.047 4.492 133.280 o
5 -12 -15 26.451 16.898 5.768 73.322 o
5 -12 -14 82.781 86.532 10.521 19.542 o
5 -12 -13 114.042 107.050 11.296 15.601 o
5 -12 -12 164.363 169.997 23.145 4.303 o
5 -12 -11 1.764 1.123 4.125 158.065 o
5 -12 -10 86.801 93.081 8.439 26.533 o
5 -12 -9 285.361 290.483 11.003 7.054 o
5 -12 -8 107.660 107.836 8.398 23.805 o
5 -12 -7 54.681 66.004 5.652 57.412 o
5 -12 -6 209.457 201.986 8.851 12.289 o
5 -12 -5 99.194 97.728 10.453 18.519 o
5 -12 -4 165.872 167.539 7.184 18.483 o
5 -12 -3 36.996 34.519 4.476 99.775 o
5 -12 -2 69.225 85.234 5.481 51.172 o
5 -12 -1 98.316 95.260 5.506 40.699 o
5 -11 -17 79.248 90.928 9.423 23.299 o
5 -11 -16 17.182 16.055 5.363 87.108 o
5 -11 -15 45.516 35.797 9.081 29.636 o
5 -11 -14 20.239 8.470 9.856 27.294 o
5 -11 -13 51.626 56.038 14.286 12.497 o
5 -11 -12 22.588 13.239 4.917 100.148 o
5 -11 -11 46.504 59.037 7.168 42.715 o
5 -11 -10 49.947 49.121 6.338 52.247 o
5 -11 -9 249.311 240.409 9.784 9.256 o
5 -11 -8 11.893 11.242 3.903 162.294 o
5 -11 -7 0.913 1.902 3.039 289.999 o
5 -11 -6 146.229 152.455 7.818 19.628 o
5 -11 -5 362.691 354.349 11.047 5.141 o
5 -11 -4 138.568 147.077 7.591 21.141 o
5 -11 -3 50.357 50.831 4.322 88.200 o
5 -11 -2 3.389 -0.451 2.526 410.866 o
5 -11 -1 146.042 153.884 6.498 22.674 o
5 -10 -18 26.345 20.630 6.036 67.088 o
5 -10 -17 1.114 7.821 4.986 107.665 o
5 -10 -16 31.262 39.433 6.667 53.245 o
5 -10 -15 42.952 45.143 6.909 47.339 o
5 -10 -14 119.420 129.104 10.119 17.270 o
5 -10 -13 230.266 238.670 12.658 8.025 o
5 -10 -12 85.299 93.864 8.970 24.430 o
5 -10 -11 34.279 33.070 5.732 68.978 o
5 -10 -10 38.918 34.733 5.654 68.617 o
5 -10 -9 5.297 4.623 3.296 237.812 o
5 -10 -8 64.526 61.595 5.402 58.029 o
5 -10 -7 63.840 58.065 5.261 60.953 o
5 -10 -6 117.139 121.016 11.152 15.438 o
5 -10 -5 3.699 0.369 2.761 344.209 o
5 -10 -4 17.507 12.017 3.291 208.568 o
5 -10 -3 127.529 127.211 6.049 28.499 o
5 -10 -2 3.548 2.601 3.485 217.534 o
5 -10 -1 52.943 50.449 4.054 93.110 o
5 -9 -18 235.496 248.817 16.390 5.945 o
5 -9 -17 19.930 13.134 8.527 36.057 o
5 -9 -16 13.575 13.077 5.399 87.749 o
5 -9 -15 86.198 95.253 15.726 9.744 o
5 -9 -14 5.354 9.912 4.558 125.887 o
5 -9 -13 24.494 33.472 5.859 69.440 o
5 -9 -12 9.227 9.039 4.626 120.609 o
5 -9 -11 40.146 51.868 6.431 53.127 o
5 -9 -10 71.058 76.369 11.407 17.832 o
5 -9 -9 22.343 27.808 5.087 90.963 o
5 -9 -8 129.586 129.690 9.316 18.430 o
5 -9 -7 25.939 26.531 7.245 47.683 o
5 -9 -6 49.294 52.105 4.724 79.114 o
5 -9 -5 111.108 111.625 8.038 24.523 o
5 -9 -4 42.197 48.391 4.590 87.903 o
5 -9 -3 146.822 142.627 7.311 21.220 o
5 -9 -2 60.516 59.347 6.586 45.673 o
5 -9 -1 104.199 108.031 6.554 31.987 o
5 -8 -19 111.525 108.599 10.373 17.726 o
5 -8 -18 230.357 243.757 13.397 7.540 o
5 -8 -17 18.793 18.657 7.752 43.171 o
5 -8 -16 163.386 185.788 11.677 11.486 o
5 -8 -15 23.125 18.165 5.157 90.628 o
5 -8 -14 7.355 7.663 5.426 89.552 o
5 -8 -13 7.209 8.645 4.358 136.476 o
5 -8 -12 0.601 6.024 4.054 162.712 o
5 -8 -11 4.402 -0.960 6.866 57.210 o
5 -8 -10 144.674 167.685 9.874 15.204 o
5 -8 -9 122.336 128.175 7.000 25.830 o
5 -8 -8 59.600 54.617 4.846 70.335 o
5 -8 -7 74.219 69.316 8.929 26.685 o
5 -8 -6 4.018 4.715 2.732 342.829 o
5 -8 -5 47.793 48.786 7.897 36.901 o
5 -8 -4 10.721 14.330 3.048 250.699 o
5 -8 -3 16.005 18.998 3.220 212.011 o
5 -8 -2 137.248 138.783 5.860 26.652 o
5 -8 -1 73.429 66.010 4.282 68.732 o
5 -7 -19 23.888 27.897 4.361 116.867 o
5 -7 -18 3.216 3.880 3.085 274.835 o
5 -7 -17 1.589 3.029 2.770 344.329 o
5 -7 -16 39.564 44.871 4.635 89.602 o
5 -7 -15 24.078 25.959 3.844 143.896 o
5 -7 -14 216.988 205.339 7.926 12.723 o
5 -7 -13 78.718 87.547 5.913 43.907 o
5 -7 -12 143.423 147.362 9.423 16.691 o
5 -7 -11 365.333 371.700 14.100 4.369 o
5 -7 -10 21.326 21.746 4.831 101.712 o
5 -7 -9 19.602 25.363 3.866 148.276 o
5 -7 -8 5.312 5.101 2.843 313.575 o
5 -7 -7 49.569 52.495 6.264 52.861 o
5 -7 -6 44.852 44.939 5.111 75.099 o
5 -7 -5 109.773 103.653 5.908 34.618 o
5 -7 -4 44.990 53.986 4.525 85.844 o
5 -7 -3 355.214 325.700 9.467 5.840 o
5 -7 -2 7.374 11.616 2.395 399.943 o
5 -7 -1 70.711 61.855 3.960 76.976 o
5 -6 -20 76.340 77.363 6.019 44.970 o
5 -6 -19 235.208 247.498 16.848 5.764 o
5 -6 -18 31.517 40.033 4.432 103.288 o
5 -6 -17 45.958 51.739 4.748 80.667 o
5 -6 -16 89.767 88.410 5.531 43.827 o
5 -6 -15 4.459 1.611 2.398 443.833 o
5 -6 -14 34.582 37.378 3.781 127.613 o
5 -6 -13 67.989 63.248 7.286 37.690 o
5 -6 -12 29.937 33.273 4.292 112.505 o
5 -6 -11 23.916 20.836 2.961 218.345 o
5 -6 -10 28.281 23.887 2.980 201.392 o
5 -6 -9 40.734 40.607 3.480 131.086 o
5 -6 -8 257.667 241.147 17.449 5.313 o
5 -6 -7 130.482 137.386 6.813 24.769 o
5 -6 -6 136.326 123.938 8.741 19.518 o
5 -6 -5 62.979 62.392 4.651 69.820 o
5 -6 -4 139.311 143.357 6.379 24.500 o
5 -6 -3 213.093 197.918 7.137 13.930 o
5 -6 -2 0.334 -0.701 1.865 775.579 o
5 -6 -1 82.248 80.845 4.401 58.627 o
5 -5 -20 9.881 8.864 4.412 131.598 o
5 -5 -19 180.967 186.073 8.354 14.844 o
5 -5 -18 199.903 209.906 9.034 12.371 o
5 -5 -17 202.683 196.852 7.855 13.823 o
5 -5 -16 324.683 317.463 13.491 5.315 o
5 -5 -15 7.082 6.263 2.909 293.772 o
5 -5 -14 13.728 10.227 2.753 294.386 o
5 -5 -13 78.890 76.684 4.649 58.334 o
5 -5 -12 71.643 74.538 4.516 64.026 o
5 -5 -11 34.939 37.379 4.331 105.192 o
5 -5 -10 1.090 3.647 2.302 494.201 o
5 -5 -9 142.948 131.957 5.091 28.637 o
5 -5 -8 46.472 36.746 2.935 150.259 o
5 -5 -7 33.794 33.572 2.733 194.965 o
5 -5 -6 30.206 28.322 2.491 235.766 o
5 -5 -5 33.892 34.634 2.604 203.290 o
5 -5 -4 40.922 43.496 3.951 110.482 o
5 -5 -3 252.286 243.968 9.893 9.042 o
5 -5 -2 74.957 61.898 4.329 68.337 o
5 -5 -1 35.958 32.924 2.949 175.083 o
5 -4 -21 1.618 -10.406 7.531 47.776 o
5 -4 -20 68.529 52.863 7.353 37.935 o
5 -4 -19 85.665 90.621 9.239 23.501 o
5 -4 -18 2.479 1.386 4.141 156.389 o
5 -4 -17 100.090 108.310 10.582 17.850 o
5 -4 -16 131.100 145.431 11.381 13.893 o
5 -4 -15 97.428 107.320 6.231 35.035 o
5 -4 -14 200.123 209.923 7.800 13.651 o
5 -4 -13 132.111 141.838 6.037 26.656 o
5 -4 -12 40.436 41.131 3.565 127.446 o
5 -4 -11 8.674 2.735 2.073 536.720 o
5 -4 -10 76.511 83.235 4.456 60.178 o
5 -4 -9 28.992 30.308 2.949 194.410 o
5 -4 -8 46.411 43.546 3.026 140.046 o
5 -4 -7 50.770 52.128 2.992 127.279 o
5 -4 -6 174.470 167.494 4.735 21.931 o
5 -4 -5 7.548 5.368 1.515 883.102 o
5 -4 -4 280.169 270.105 7.697 8.888 o
5 -4 -3 12.987 11.065 1.914 515.388 o
5 -4 -2 311.066 301.526 11.048 6.412 o
5 -4 -1 64.447 59.101 4.936 65.319 o
5 -3 -21 19.348 15.912 4.476 119.563 o
5 -3 -20 7.731 7.158 3.455 211.905 o
5 -3 -19 56.106 50.390 5.658 59.564 o
5 -3 -18 43.146 53.819 9.399 27.414 o
5 -3 -17 152.546 163.713 7.276 19.695 o
5 -3 -16 2.088 0.735 3.410 230.213 o
5 -3 -15 84.886 79.282 6.064 42.147 o
5 -3 -14 68.492 70.920 5.784 50.456 o
5 -3 -13 10.277 11.438 3.050 255.149 o
5 -3 -12 66.621 64.862 5.022 61.718 o
5 -3 -11 17.603 16.593 3.024 233.401 o
5 -3 -10 81.652 80.288 5.085 51.746 o
5 -3 -9 10.304 8.526 2.506 363.516 o
5 -3 -8 130.471 131.844 5.817 28.443 o
5 -3 -7 170.099 173.478 8.759 15.328 o
5 -3 -6 7.274 6.930 1.711 723.650 o
5 -3 -5 352.696 356.727 7.116 6.114 o
5 -3 -4 40.657 39.366 3.582 127.561 o
5 -3 -3 56.364 56.732 3.571 99.610 o
5 -3 -2 36.324 35.287 3.004 168.181 o
5 -3 -1 9.984 9.617 2.556 350.425 o
5 -2 -21 19.996 21.887 4.268 126.902 o
5 -2 -20 9.092 9.233 3.804 174.267 o
5 -2 -19 217.828 226.931 12.864 8.316 o
5 -2 -18 18.032 18.384 5.011 97.727 o
5 -2 -17 7.472 4.231 3.356 226.491 o
5 -2 -16 1.746 3.387 3.027 289.009 o
5 -2 -15 91.494 103.054 6.759 33.593 o
5 -2 -14 11.142 6.218 4.695 117.023 o
5 -2 -13 47.444 53.424 4.914 75.744 o
5 -2 -12 261.592 267.237 9.577 8.592 o
5 -2 -11 33.453 37.061 4.009 119.076 o
5 -2 -10 9.161 13.912 2.862 284.528 o
5 -2 -9 98.033 95.707 7.721 28.288 o
5 -2 -8 35.839 39.191 4.858 87.522 o
5 -2 -7 80.923 71.886 3.319 75.806 o
5 -2 -6 397.042 381.645 8.512 4.931 o
5 -2 -5 152.545 146.832 4.963 26.094 o
5 -2 -4 105.287 103.445 6.841 30.792 o
5 -2 -3 118.171 128.097 7.417 24.935 o
5 -2 -2 5.507 4.738 2.366 439.808 o
5 -2 -1 164.997 164.165 4.744 23.404 o
5 -1 -21 27.639 27.696 5.591 75.248 o
5 -1 -20 71.789 84.418 7.367 34.784 o
5 -1 -19 61.044 62.215 6.147 49.869 o
5 -1 -18 208.542 227.654 12.051 9.104 o
5 -1 -17 30.718 37.783 6.348 58.302 o
5 -1 -16 2.133 3.456 3.183 261.145 o
5 -1 -15 16.305 19.945 5.897 72.758 o
5 -1 -14 172.638 200.390 8.640 14.530 o
5 -1 -13 128.032 135.282 7.872 22.041 o
5 -1 -12 2.162 3.550 2.801 334.648 o
5 -1 -11 19.601 21.423 3.352 189.566 o
5 -1 -10 37.656 47.483 5.357 72.622 o
5 -1 -9 123.804 118.335 5.793 30.913 o
5 -1 -8 28.758 30.599 2.823 205.317 o
5 -1 -7 25.599 28.197 2.286 278.797 o
5 -1 -6 100.917 95.838 3.947 51.001 o
5 -1 -5 1502.410 1449.510 22.555 0.389 o
5 -1 -4 265.608 270.338 7.094 9.675 o
5 -1 -3 184.570 183.087 5.768 18.346 o
5 -1 -2 163.894 165.547 6.305 20.419 o
5 -1 -1 25.543 23.423 2.603 249.179 o
5 0 0 233.940 247.178 6.469 11.932 o
5 0 1 53.139 50.791 6.281 51.929 o
5 0 2 2.973 3.201 2.206 523.957 o
5 0 3 91.192 92.499 5.754 41.205 o
5 0 4 42.613 50.074 3.505 121.268 o
5 0 5 21.256 22.370 2.609 266.319 o
5 0 6 490.896 510.988 10.560 3.122 o
5 0 7 0.198 1.508 1.978 682.800 o
5 0 8 11.081 12.740 2.684 312.214 o
5 0 9 234.161 236.060 7.533 11.443 o
5 0 10 42.398 42.806 4.252 99.460 o
5 0 11 99.238 99.900 5.614 39.162 o
5 0 12 2.473 -0.516 3.058 285.235 o
5 0 13 151.319 160.851 10.800 13.588 o
5 0 14 14.823 18.528 11.407 20.506 o
5 0 15 111.908 124.000 13.843 11.255 o
5 0 16 3.123 15.193 12.403 17.550 o
5 1 0 99.379 106.080 5.669 38.026 o
5 1 1 105.842 95.415 4.669 44.096 o
5 1 2 29.685 30.208 2.404 243.220 o
5 1 3 182.640 180.501 5.525 19.015 o
5 1 4 93.219 90.325 4.340 52.209 o
5 1 5 82.492 85.817 4.315 58.270 o
5 1 6 88.689 85.220 4.435 54.356 o
5 1 7 49.263 49.876 3.677 107.622 o
5 1 8 9.320 7.688 2.398 399.140 o
5 1 9 17.727 21.346 3.091 219.354 o
5 1 10 0.761 2.088 7.088 53.908 o
5 1 11 133.226 134.536 9.302 18.040 o
5 1 12 27.267 33.764 5.632 73.395 o
5 1 13 48.439 52.707 7.974 35.987 o
5 1 14 18.703 15.784 5.074 95.844 o
5 1 15 15.394 13.015 4.917 103.742 o
5 1 16 89.537 100.143 10.188 19.745 o
5 2 0 26.571 27.409 2.252 280.446 o
5 2 1 59.806 63.392 3.192 101.913 o
5 2 2 12.156 15.271 1.966 483.581 o
5 2 3 399.816 406.616 7.770 4.825 o
5 2 4 41.836 44.847 3.139 141.587 o
5 2 5 41.263 50.296 3.740 114.043 o
5 2 6 1.376 0.618 2.060 623.447 o
5 2 7 56.992 62.902 6.386 48.188 o
5 2 8 12.901 12.641 4.091 147.363 o
5 2 9 14.546 14.583 4.445 124.844 o
5 2 10 45.585 49.757 6.264 54.279 o
5 2 11 4.631 1.155 3.991 166.589 o
5 2 12 57.603 62.678 8.417 31.367 o
5 2 13 3.203 -3.689 4.063 162.318 o
5 2 14 30.690 30.045 6.067 64.092 o
5 2 15 86.244 70.539 18.273 7.532 o
5 2 16 156.389 155.138 15.615 8.265 o
5 3 0 123.561 123.477 3.955 38.162 o
5 3 1 107.604 103.217 4.718 41.995 o
5 3 2 28.635 27.368 2.941 199.571 o
5 3 3 67.012 75.333 6.637 42.005 o
5 3 4 62.006 58.947 4.589 72.378 o
5 3 5 47.719 52.369 4.465 86.002 o
5 3 6 12.055 16.698 4.540 121.002 o
5 3 7 39.796 40.422 6.645 51.677 o
5 3 8 90.112 85.056 7.183 32.943 o
5 3 9 33.999 44.266 6.866 49.623 o
5 3 10 28.413 29.630 5.320 81.237 o
5 3 11 32.475 31.020 5.479 75.436 o
5 3 12 18.442 16.390 4.855 103.781 o
5 3 13 31.727 32.968 9.081 30.682 o
5 3 14 85.236 86.028 12.293 15.065 o
5 3 15 11.123 16.419 5.320 90.478 o
5 3 16 21.845 21.719 6.149 65.823 o
5 4 0 17.092 17.096 3.977 148.548 o
5 4 1 85.693 78.464 4.944 51.968 o
5 4 2 392.648 390.247 11.691 4.417 o
5 4 3 74.939 83.215 5.337 51.061 o
5 4 4 13.970 13.965 3.013 247.647 o
5 4 5 0.379 2.698 2.423 453.671 o
5 4 6 5.224 5.117 2.551 383.621 o
5 4 7 195.202 196.798 9.807 12.081 o
5 4 8 130.056 110.693 8.126 22.327 o
5 4 9 27.754 25.978 14.397 12.807 o
5 4 10 84.277 80.311 14.618 11.250 o
5 4 11 26.230 38.064 18.384 7.904 o
5 4 12 20.428 14.343 4.825 104.441 o
5 4 13 3.787 5.331 4.571 127.138 o
5 4 14 9.814 5.173 4.848 110.902 o
5 4 15 53.545 62.933 14.397 12.236 o
5 4 16 26.876 21.722 6.212 63.446 o
5 5 0 102.328 116.772 8.469 23.645 o
5 5 1 166.535 145.588 6.112 21.625 o
5 5 2 115.636 115.732 5.989 31.856 o
5 5 3 58.248 66.311 6.859 42.768 o
5 5 4 184.542 196.878 7.537 15.351 o
5 5 5 17.887 26.131 3.655 164.188 o
5 5 6 77.725 76.845 9.133 25.145 o
5 5 7 109.892 128.825 9.273 19.996 o
5 5 8 225.724 241.750 11.099 9.099 o
5 5 9 109.088 123.547 22.924 4.733 o
5 5 10 13.962 15.165 4.691 113.329 o
5 5 11 41.070 42.553 11.739 18.504 o
5 5 12 16.613 11.754 4.691 112.798 o
5 5 13 11.744 13.912 4.917 105.220 o
5 5 14 18.460 22.498 6.173 66.039 o
5 5 15 8.152 3.224 4.887 110.256 o
5 6 0 422.108 396.884 10.322 4.261 o
5 6 1 137.094 130.108 6.399 25.650 o
5 6 2 153.094 172.808 6.819 20.138 o
5 6 3 1.602 0.867 2.370 471.848 o
5 6 4 24.010 29.717 3.679 151.528 o
5 6 5 10.321 9.081 2.976 269.403 o
5 6 6 27.894 32.284 4.172 119.810 o
5 6 7 15.742 22.922 4.202 133.608 o
5 6 8 16.037 14.382 3.379 200.054 o
5 6 9 155.968 182.066 25.360 3.685 o
5 6 10 331.046 344.219 21.152 3.384 o
5 6 11 61.522 68.595 7.181 39.159 o
5 6 12 46.497 49.972 7.022 44.988 o
5 6 13 223.805 201.878 12.079 9.019 o
5 6 14 15.922 17.232 5.558 81.740 o
5 6 15 47.929 30.829 6.977 46.972 o
5 7 0 67.804 65.173 3.989 77.347 o
5 7 1 114.252 117.452 6.058 31.644 o
5 7 2 243.363 233.621 8.068 10.715 o
5 7 3 15.535 15.870 4.158 139.398 o
5 7 4 13.236 8.420 2.936 268.621 o
5 7 5 186.782 201.618 7.887 14.604 o
5 7 6 3.005 2.118 2.714 355.042 o
5 7 7 169.023 170.747 11.167 12.155 o
5 7 8 18.722 15.292 3.569 177.606 o
5 7 9 65.784 65.991 5.697 53.094 o
5 7 10 147.665 137.368 9.471 16.646 o
5 7 11 108.591 117.942 10.521 17.282 o
5 7 12 106.128 95.519 8.567 23.957 o
5 7 13 23.679 7.660 5.088 94.948 o
5 7 14 8.257 0.517 4.691 119.941 o
5 7 15 33.102 39.868 12.403 16.883 o
5 8 0 6.757 10.250 2.278 443.565 o
5 8 1 7.488 8.353 2.313 433.613 o
5 8 2 108.624 112.265 7.824 25.552 o
5 8 3 27.068 28.105 3.631 151.347 o
5 8 4 35.280 30.356 3.819 129.174 o
5 8 5 54.372 52.144 4.863 73.408 o
5 8 6 99.141 99.546 11.874 15.193 o
5 8 7 21.343 22.888 4.768 103.704 o
5 8 8 86.357 85.951 7.364 32.421 o
5 8 9 10.437 8.773 3.466 205.179 o
5 8 10 20.019 12.964 4.691 110.487 o
5 8 11 23.456 32.391 7.309 46.859 o
5 8 12 7.773 2.488 4.377 136.893 o
5 8 13 76.546 63.746 7.663 33.698 o
5 8 14 46.533 38.292 9.524 27.050 o
5 9 0 12.089 10.504 2.379 380.339 o
5 9 1 45.064 40.901 3.506 123.982 o
5 9 2 37.517 32.744 3.349 148.225 o
5 9 3 16.222 21.684 3.094 222.230 o
5 9 4 42.783 44.218 4.494 91.516 o
5 9 5 42.931 51.495 4.835 80.501 o
5 9 6 50.094 51.251 4.935 74.497 o
5 9 7 49.624 53.145 5.181 69.513 o
5 9 8 6.053 2.831 3.233 246.963 o
5 9 9 52.824 50.155 5.281 66.963 o
5 9 10 35.300 41.454 6.361 56.559 o
5 9 11 265.039 294.646 13.780 6.271 o
5 9 12 64.465 78.478 8.508 29.302 o
5 9 13 66.451 62.865 8.032 32.743 o
5 9 14 20.385 20.931 6.421 61.149 o
5 10 0 22.809 23.496 3.325 183.969 o
5 10 1 2.000 0.625 2.123 582.333 o
5 10 2 1.508 5.815 2.312 480.664 o
5 10 3 53.620 59.170 4.366 81.912 o
5 10 4 4.406 3.526 2.431 427.613 o
5 10 5 13.020 14.128 3.740 172.122 o
5 10 6 4.685 2.737 2.566 387.132 o
5 10 7 27.367 31.780 4.474 108.002 o
5 10 8 11.095 18.686 4.940 103.491 o
5 10 9 26.575 30.796 4.648 102.453 o
5 10 10 131.419 131.403 8.295 20.750 o
5 10 11 84.065 85.873 7.173 33.913 o
5 10 12 5.005 0.734 5.980 75.112 o
5 10 13 20.856 20.709 5.951 70.270 o
5 11 0 123.615 119.090 5.608 31.639 o
5 11 1 113.218 116.451 5.638 33.889 o
5 11 2 118.240 123.194 10.838 15.962 o
5 11 3 59.608 64.384 4.592 72.144 o
5 11 4 49.525 43.443 4.517 86.542 o
5 11 5 27.529 26.450 3.454 163.365 o
5 11 6 56.087 50.480 4.411 82.209 o
5 11 7 33.210 33.962 4.508 101.683 o
5 11 8 119.629 124.381 6.539 28.157 o
5 11 9 6.847 12.464 3.454 209.262 o
5 11 10 23.863 36.370 4.307 115.723 o
5 11 11 319.334 331.693 10.351 6.196 o
5 11 12 92.113 96.418 9.451 22.017 o
5 12 0 95.381 99.243 6.091 37.153 o
5 12 1 3.920 6.398 3.037 278.776 o
5 12 2 493.111 504.449 11.515 3.055 o
5 12 3 41.499 48.406 4.286 96.872 o
5 12 4 150.905 162.989 6.990 20.499 o
5 12 5 130.407 129.737 8.088 21.478 o
5 12 6 20.000 22.779 3.667 162.740 o
5 12 7 27.471 20.970 3.718 150.354 o
5 12 8 3.727 5.307 3.041 279.842 o
5 12 9 62.272 71.518 6.816 41.828 o
5 12 10 9.673 9.610 3.221 234.925 o
5 12 11 34.934 35.221 4.370 104.671 o
5 13 0 89.356 93.502 8.021 28.116 o
5 13 1 51.043 52.360 4.953 73.345 o
5 13 2 5.099 5.634 2.877 306.472 o
5 13 3 221.680 244.595 8.088 11.401 o
5 13 4 6.759 3.649 2.658 352.429 o
5 13 5 94.374 101.251 6.116 36.995 o
5 13 6 23.787 20.934 3.679 157.924 o
5 13 7 19.309 13.823 3.551 179.313 o
5 13 8 107.961 109.200 8.664 22.806 o
5 13 9 3.306 4.838 3.279 243.377 o
5 13 10 42.654 43.330 4.987 79.363 o
5 14 0 28.905 28.596 7.531 43.913 o
5 14 1 28.302 35.427 5.449 76.902 o
5 14 2 2.597 2.857 2.955 301.350 o
5 14 3 44.175 51.175 7.804 37.962 o
5 14 4 3.275 4.227 2.866 315.899 o
5 14 5 21.883 20.396 3.591 167.264 o
5 14 6 13.402 12.157 3.379 206.784 o
5 14 7 54.632 51.697 4.853 73.593 o
5 14 8 121.231 108.169 8.376 22.541 o
5 14 9 34.241 23.933 4.077 121.963 o
5 15 0 0.477 -1.163 3.655 202.776 o
5 15 1 24.894 29.134 8.970 31.957 o
5 15 2 12.632 10.945 4.506 124.166 o
5 15 3 8.506 1.421 3.159 254.386 o
5 15 4 24.850 23.943 3.975 136.734 o
5 15 5 30.903 31.711 4.093 120.707 o
5 15 6 18.653 16.829 3.575 176.062 o
5 15 7 122.479 133.815 7.128 25.017 o
5 16 0 97.778 111.117 12.182 14.434 o
5 16 1 53.274 64.775 7.233 40.472 o
5 16 2 63.783 76.663 7.621 34.882 o
5 16 3 51.954 61.633 7.046 42.675 o
5 16 4 4.729 6.769 3.683 191.730 o
5 16 5 0.529 7.481 5.365 93.344 o
5 17 0 20.616 12.664 6.645 58.030 o
5 17 1 237.508 256.039 16.279 5.920 o
5 17 2 19.890 20.238 6.423 61.278 o
5 17 3 10.002 11.264 4.784 112.236 o
6 -14 -7 30.508 28.770 4.624 101.355 o
6 -14 -6 81.765 82.823 6.166 41.669 o
6 -14 -5 17.027 14.020 4.316 130.015 o
6 -14 -4 54.151 42.410 4.950 74.382 o
6 -14 -3 41.611 33.098 7.042 47.144 o
6 -14 -2 3.028 -7.309 5.094 103.787 o
6 -14 -1 31.566 39.304 7.361 44.676 o
6 -13 -10 54.186 57.082 7.764 36.569 o
6 -13 -9 23.775 20.030 4.762 103.341 o
6 -13 -8 103.122 90.074 7.250 30.192 o
6 -13 -7 5.308 4.088 3.587 202.571 o
6 -13 -6 13.607 7.332 3.586 189.432 o
6 -13 -5 8.336 3.416 3.487 210.113 o
6 -13 -4 106.497 109.344 6.703 30.766 o
6 -13 -3 107.148 94.835 9.294 21.441 o
6 -13 -2 75.413 87.035 9.310 24.190 o
6 -13 -1 14.517 8.663 5.455 86.460 o
6 -12 -12 90.512 103.656 17.055 8.335 o
6 -12 -11 0.514 -0.828 4.358 142.668 o
6 -12 -10 20.155 14.574 5.529 81.622 o
6 -12 -9 55.488 48.461 5.818 57.781 o
6 -12 -8 72.024 77.001 6.648 40.667 o
6 -12 -7 11.659 7.945 3.986 157.958 o
6 -12 -6 0.001 5.364 3.361 236.591 o
6 -12 -5 398.054 428.369 11.658 4.158 o
6 -12 -4 209.997 227.461 10.486 10.279 o
6 -12 -3 71.132 72.824 6.505 42.510 o
6 -12 -2 83.549 82.006 8.766 25.978 o
6 -12 -1 259.129 261.920 13.732 6.664 o
6 -11 -13 62.482 56.208 7.741 35.667 o
6 -11 -12 59.227 54.051 7.457 38.482 o
6 -11 -11 23.370 26.655 5.897 69.945 o
6 -11 -10 37.895 38.023 7.198 45.595 o
6 -11 -9 114.815 109.113 12.600 13.174 o
6 -11 -8 58.246 40.166 5.175 68.649 o
6 -11 -7 74.963 62.534 8.266 30.357 o
6 -11 -6 105.437 106.860 6.490 32.188 o
6 -11 -5 95.449 97.732 10.326 19.076 o
6 -11 -4 119.396 129.214 6.745 27.064 o
6 -11 -3 9.143 13.252 3.454 204.953 o
6 -11 -2 105.736 100.113 8.996 22.301 o
6 -11 -1 65.782 70.476 8.126 31.778 o
6 -10 -14 22.933 22.340 11.074 21.496 o
6 -10 -13 110.583 104.904 9.465 20.291 o
6 -10 -12 14.436 25.531 5.867 73.199 o
6 -10 -11 20.966 25.840 5.859 71.576 o
6 -10 -10 72.581 75.366 7.859 32.229 o
6 -10 -9 0.158 4.714 3.548 212.775 o
6 -10 -8 25.857 17.833 4.170 128.530 o
6 -10 -7 167.298 169.441 8.714 15.703 o
6 -10 -6 70.856 76.526 11.877 16.639 o
6 -10 -5 39.627 34.236 4.114 110.289 o
6 -10 -4 23.119 26.726 3.788 147.992 o
6 -10 -3 51.526 53.687 5.652 60.706 o
6 -10 -2 41.497 45.211 6.655 50.672 o
6 -10 -1 99.766 100.577 20.598 5.869 o
6 -9 -15 109.195 102.968 9.791 19.539 o
6 -9 -14 47.382 34.736 6.760 49.235 o
6 -9 -13 62.037 56.399 7.777 35.454 o
6 -9 -12 21.266 39.063 6.977 50.859 o
6 -9 -11 39.697 39.242 6.534 53.309 o
6 -9 -10 95.281 95.885 8.686 24.534 o
6 -9 -9 60.404 55.084 6.909 42.988 o
6 -9 -8 39.727 33.505 4.576 95.024 o
6 -9 -7 16.431 18.501 4.116 139.930 o
6 -9 -6 4.297 -1.297 3.751 188.950 o
6 -9 -5 7.932 9.144 3.325 225.425 o
6 -9 -4 19.232 15.749 3.325 198.144 o
6 -9 -3 48.376 48.045 4.306 91.110 o
6 -9 -2 70.110 64.704 7.438 36.108 o
6 -9 -1 19.136 22.878 8.638 34.919 o
6 -8 -16 109.627 116.826 10.742 16.754 o
6 -8 -15 94.080 80.111 13.068 13.426 o
6 -8 -14 3.312 6.632 10.964 22.493 o
6 -8 -13 10.941 17.961 8.527 36.447 o
6 -8 -12 1.691 5.120 4.460 134.512 o
6 -8 -11 53.224 67.032 10.964 20.067 o
6 -8 -10 53.959 57.792 6.795 45.122 o
6 -8 -9 137.009 145.495 20.045 5.761 o
6 -8 -8 94.715 81.391 6.194 38.616 o
6 -8 -7 37.627 36.139 4.521 97.266 o
6 -8 -6 56.255 40.471 4.609 80.968 o
6 -8 -5 190.029 186.592 8.485 14.117 o
6 -8 -4 28.242 32.449 3.667 144.621 o
6 -8 -3 9.346 6.277 3.964 162.540 o
6 -8 -2 70.479 71.559 9.302 25.218 o
6 -8 -1 29.881 15.293 4.917 95.799 o
6 -7 -16 413.510 431.530 17.721 3.160 o
6 -7 -15 139.175 151.219 11.495 13.272 o
6 -7 -14 51.460 51.749 14.397 12.351 o
6 -7 -13 7.697 7.019 15.615 11.093 o
6 -7 -12 27.543 25.994 5.686 73.401 o
6 -7 -11 8.984 8.080 4.343 136.426 o
6 -7 -10 7.825 13.051 4.875 108.874 o
6 -7 -9 31.596 33.062 7.309 45.689 o
6 -7 -8 11.276 13.790 3.575 189.199 o
6 -7 -7 11.200 10.481 3.181 236.058 o
6 -7 -6 38.804 35.465 4.368 101.573 o
6 -7 -5 70.878 76.766 5.719 49.512 o
6 -7 -4 21.089 27.011 5.623 76.830 o
6 -7 -3 64.635 53.285 4.323 77.403 o
6 -7 -2 16.460 17.290 4.932 101.641 o
6 -7 -1 1.452 1.342 4.208 152.074 o
6 -6 -17 81.561 61.193 11.628 17.144 o
6 -6 -16 86.722 104.060 9.892 20.696 o
6 -6 -15 185.801 203.060 12.333 9.851 o
6 -6 -14 279.441 291.309 14.330 5.866 o
6 -6 -13 93.522 78.810 8.302 27.188 o
6 -6 -12 15.818 16.390 5.267 90.520 o
6 -6 -11 91.629 87.923 12.182 15.047 o
6 -6 -10 14.859 20.637 10.964 22.141 o
6 -6 -9 8.115 12.805 4.293 138.403 o
6 -6 -8 52.406 55.992 7.006 43.501 o
6 -6 -7 40.747 41.562 4.625 90.176 o
6 -6 -6 29.653 31.090 4.104 121.726 o
6 -6 -5 45.684 40.524 4.343 95.011 o
6 -6 -4 14.883 23.439 7.038 52.081 o
6 -6 -3 18.422 22.423 5.051 95.239 o
6 -6 -2 20.902 18.397 4.651 109.956 o
6 -6 -1 32.682 38.120 9.967 25.604 o
6 -5 -17 6.135 -0.713 5.030 105.457 o
6 -5 -16 24.337 22.733 6.187 64.391 o
6 -5 -15 30.436 32.795 8.749 32.986 o
6 -5 -14 17.607 22.636 18.273 8.060 o
6 -5 -13 73.413 72.860 8.086 30.953 o
6 -5 -12 48.216 43.319 6.534 50.904 o
6 -5 -11 31.365 27.079 5.732 70.951 o
6 -5 -10 18.905 23.589 5.232 88.964 o
6 -5 -9 89.267 85.854 7.812 29.614 o
6 -5 -8 87.521 91.758 12.846 13.839 o
6 -5 -7 39.346 43.281 4.593 91.433 o
6 -5 -6 4.405 1.715 2.691 356.732 o
6 -5 -5 38.664 42.236 4.292 101.478 o
6 -5 -4 75.539 77.877 5.464 50.462 o
6 -5 -3 24.922 24.048 3.120 196.612 o
6 -5 -2 31.122 27.740 11.407 20.028 o
6 -5 -1 57.748 57.579 6.341 49.155 o
6 -4 -18 5.519 1.558 3.251 246.359 o
6 -4 -17 29.433 19.684 7.406 45.776 o
6 -4 -16 82.398 93.299 8.132 28.422 o
6 -4 -15 26.667 18.004 3.525 166.606 o
6 -4 -14 11.599 9.792 3.696 180.439 o
6 -4 -13 23.136 21.456 3.492 171.919 o
6 -4 -12 70.681 68.405 5.064 58.636 o
6 -4 -11 6.681 4.117 3.308 234.158 o
6 -4 -10 69.424 77.751 17.497 8.277 o
6 -4 -9 2.809 2.988 5.426 91.267 o
6 -4 -8 0.744 -2.658 3.278 251.514 o
6 -4 -7 39.590 39.821 4.814 86.335 o
6 -4 -6 50.164 53.291 4.689 79.022 o
6 -4 -5 81.431 68.435 8.302 29.102 o
6 -4 -4 24.451 25.601 3.676 153.960 o
6 -4 -3 82.617 88.879 4.878 51.804 o
6 -4 -2 46.210 51.263 5.788 60.837 o
6 -4 -1 108.795 101.908 7.974 25.558 o
6 -3 -18 29.498 30.196 5.147 85.255 o
6 -3 -17 48.461 43.358 4.693 82.953 o
6 -3 -16 2.666 4.694 3.049 281.481 o
6 -3 -15 88.115 104.685 7.033 32.512 o
6 -3 -14 106.558 112.244 12.450 13.638 o
6 -3 -13 2.073 6.156 2.725 348.818 o
6 -3 -12 83.046 90.414 7.037 34.542 o
6 -3 -11 41.493 38.047 4.021 110.118 o
6 -3 -10 125.009 132.600 6.561 26.663 o
6 -3 -9 100.104 103.764 8.378 24.846 o
6 -3 -8 25.328 28.151 3.438 166.697 o
6 -3 -7 29.384 29.016 3.349 165.148 o
6 -3 -6 17.807 20.840 4.912 100.820 o
6 -3 -5 2.897 0.753 2.551 403.441 o
6 -3 -4 29.900 27.253 3.616 148.855 o
6 -3 -3 118.836 131.378 10.560 16.294 o
6 -3 -2 388.650 386.263 13.390 4.190 o
6 -3 -1 80.247 78.438 5.449 48.971 o
6 -2 -18 31.594 30.943 4.375 108.867 o
6 -2 -17 33.529 28.452 4.142 117.657 o
6 -2 -16 10.004 12.796 5.722 79.547 o
6 -2 -15 24.961 27.267 7.877 40.889 o
6 -2 -14 40.976 42.288 5.032 79.477 o
6 -2 -13 93.786 96.725 6.759 33.748 o
6 -2 -12 7.845 5.975 3.310 230.242 o
6 -2 -11 28.781 36.233 5.356 78.805 o
6 -2 -10 82.294 76.419 8.508 27.555 o
6 -2 -9 112.670 115.074 6.239 31.338 o
6 -2 -8 1.106 2.755 2.501 422.991 o
6 -2 -7 67.034 69.618 4.345 70.449 o
6 -2 -6 23.556 21.838 2.738 242.736 o
6 -2 -5 118.141 122.623 5.119 34.532 o
6 -2 -4 65.482 58.313 4.721 68.404 o
6 -2 -3 64.096 60.416 4.067 80.247 o
6 -2 -2 309.971 334.450 13.626 5.361 o
6 -2 -1 122.985 131.244 6.797 26.232 o
6 -1 -18 7.626 11.079 4.282 140.021 o
6 -1 -17 36.371 29.980 10.146 24.777 o
6 -1 -16 132.222 149.119 8.438 19.558 o
6 -1 -15 75.731 88.922 8.902 25.788 o
6 -1 -14 2.255 7.096 3.504 213.900 o
6 -1 -13 21.875 25.936 4.201 126.878 o
6 -1 -12 335.078 346.113 11.292 5.551 o
6 -1 -11 112.326 100.502 6.401 31.956 o
6 -1 -10 53.760 50.749 4.735 76.690 o
6 -1 -9 52.139 59.522 4.961 70.809 o
6 -1 -8 35.251 39.970 4.192 108.821 o
6 -1 -7 12.425 8.275 2.869 282.113 o
6 -1 -6 26.580 29.287 3.023 195.241 o
6 -1 -5 100.085 108.281 6.463 33.169 o
6 -1 -4 229.193 237.246 10.214 9.673 o
6 -1 -3 262.886 265.024 6.623 10.118 o
6 -1 -2 9.448 10.689 4.242 141.322 o
6 -1 -1 71.696 80.258 5.310 53.023 o
6 0 0 531.633 570.060 11.733 2.610 o
6 0 1 46.280 47.998 3.694 111.367 o
6 0 2 12.287 15.086 2.675 304.734 o
6 0 3 78.760 73.150 4.816 57.225 o
6 0 4 8.868 6.208 3.496 206.255 o
6 0 5 0.338 1.824 3.618 206.049 o
6 0 6 14.006 12.178 4.602 118.213 o
6 0 7 18.678 23.000 5.231 89.216 o
6 0 8 8.834 7.778 4.691 117.965 o
6 0 9 11.271 9.904 9.745 28.177 o
6 0 10 169.989 165.501 33.334 2.246 o
6 0 11 14.587 10.505 5.088 98.199 o
6 0 12 163.512 168.007 11.911 11.520 o
6 1 0 260.974 268.062 8.517 9.154 o
6 1 1 281.138 270.492 9.092 8.222 o
6 1 2 84.271 77.442 6.647 38.102 o
6 1 3 51.606 59.718 6.212 52.011 o
6 1 4 0.592 0.443 5.094 104.386 o
6 1 5 37.389 35.884 5.612 69.801 o
6 1 6 73.508 72.333 7.063 37.625 o
6 1 7 15.550 17.834 5.759 76.532 o
6 1 8 2.623 -1.729 7.641 46.349 o
6 1 9 13.615 21.377 7.974 41.213 o
6 1 10 17.281 23.616 5.788 74.534 o
6 1 11 83.595 92.929 24.031 4.470 o
6 1 12 1.896 -1.645 9.192 32.080 o
6 2 0 244.644 261.351 8.769 9.684 o
6 2 1 23.422 20.947 4.319 121.968 o
6 2 2 8.713 10.277 3.906 165.773 o
6 2 3 7.515 2.369 3.592 200.373 o
6 2 4 29.834 33.657 5.580 73.660 o
6 2 5 22.138 26.153 5.203 87.927 o
6 2 6 25.519 18.081 4.983 95.121 o
6 2 7 32.201 32.720 5.612 72.261 o
6 2 8 25.340 25.791 5.519 78.159 o
6 2 9 159.718 163.866 16.612 7.423 o
6 2 10 2.163 0.687 4.510 132.397 o
6 2 11 11.968 10.548 5.320 91.175 o
6 2 12 11.372 18.327 5.959 72.695 o
6 3 0 7.505 8.256 2.756 319.210 o
6 3 1 23.567 27.430 5.421 81.001 o
6 3 2 57.741 52.540 6.149 52.091 o
6 3 3 263.429 253.335 11.099 7.938 o
6 3 4 11.244 7.831 9.967 26.985 o
6 3 5 91.191 93.497 7.789 28.990 o
6 3 6 126.680 151.460 34.331 2.183 o
6 3 7 18.819 16.032 4.917 101.350 o
6 3 8 5.725 2.436 4.229 147.681 o
6 3 9 4.729 6.102 4.691 120.269 o
6 3 10 118.033 105.938 13.843 11.323 o
6 3 11 85.296 75.195 13.954 12.242 o
6 3 12 25.705 30.352 6.430 58.933 o
6 4 0 158.393 163.742 7.036 19.627 o
6 4 1 88.967 82.867 6.167 39.947 o
6 4 2 117.315 107.562 8.685 21.967 o
6 4 3 62.218 60.002 5.281 60.935 o
6 4 4 2.989 -1.726 3.365 235.633 o
6 4 5 6.724 9.376 4.220 145.210 o
6 4 6 40.219 48.237 6.279 55.665 o
6 4 7 31.694 46.391 6.370 56.695 o
6 4 8 6.092 11.179 4.445 131.331 o
6 4 9 3.774 4.730 4.602 125.575 o
6 4 10 15.305 12.182 5.012 100.351 o
6 4 11 104.427 95.228 8.939 22.814 o
6 4 12 44.159 45.063 7.123 44.782 o
6 5 0 20.853 18.533 6.177 65.862 o
6 5 1 11.733 11.223 3.149 238.201 o
6 5 2 38.970 40.501 4.395 98.641 o
6 5 3 16.936 12.636 3.448 193.293 o
6 5 4 19.737 19.189 3.948 146.492 o
6 5 5 88.534 89.303 7.267 32.379 o
6 5 6 8.034 12.572 4.288 138.855 o
6 5 7 39.080 41.828 6.430 54.590 o
6 5 8 9.469 9.926 4.618 120.627 o
6 5 9 15.172 16.914 5.105 96.060 o
6 5 10 3.715 0.724 4.691 121.830 o
6 5 11 10.670 11.435 5.421 88.226 o
6 6 0 28.459 36.297 3.536 149.062 o
6 6 1 31.339 33.448 4.087 119.698 o
6 6 2 21.846 20.131 3.585 167.962 o
6 6 3 23.089 33.142 5.657 74.344 o
6 6 4 13.682 6.950 3.228 228.550 o
6 6 5 59.844 55.821 5.437 60.437 o
6 6 6 56.496 56.365 7.073 42.075 o
6 6 7 138.887 135.902 9.471 17.253 o
6 6 8 37.139 32.078 5.795 66.960 o
6 6 9 73.399 67.535 7.859 32.638 o
6 6 10 28.798 28.889 6.119 63.788 o
6 6 11 0.163 -2.879 4.542 131.519 o
6 7 0 55.249 50.911 4.118 89.438 o
6 7 1 67.803 76.041 5.850 49.190 o
6 7 2 65.959 58.698 5.117 62.005 o
6 7 3 54.482 59.368 9.186 27.496 o
6 7 4 100.547 110.815 7.039 30.023 o
6 7 5 7.339 4.235 3.294 234.843 o
6 7 6 17.348 11.254 3.613 178.892 o
6 7 7 23.187 22.115 5.161 89.608 o
6 7 8 12.661 16.523 5.002 100.918 o
6 7 9 74.443 69.286 7.873 32.299 o
6 7 10 10.832 1.644 4.618 122.078 o
6 7 11 2.703 1.107 5.980 75.439 o
6 8 0 68.434 70.198 4.646 64.955 o
6 8 1 69.008 69.513 4.655 64.712 o
6 8 2 14.420 16.604 3.071 235.595 o
6 8 3 1.957 2.963 2.618 383.034 o
6 8 4 51.453 53.067 8.113 34.580 o
6 8 5 13.848 13.372 3.622 181.590 o
6 8 6 29.747 31.272 4.547 103.768 o
6 8 7 62.008 56.668 7.301 39.107 o
6 8 8 74.890 71.678 10.853 19.332 o
6 8 9 16.717 13.650 5.203 92.766 o
6 8 10 43.966 29.423 6.489 54.077 o
6 9 0 123.103 123.642 7.447 24.510 o
6 9 1 9.543 9.636 2.900 283.446 o
6 9 2 55.248 52.815 4.419 81.799 o
6 9 3 33.611 34.999 3.943 122.832 o
6 9 4 99.979 99.511 5.905 37.231 o
6 9 5 13.091 10.267 3.175 232.953 o
6 9 6 105.805 108.194 7.227 28.593 o
6 9 7 10.235 5.325 3.478 206.889 o
6 9 8 9.623 11.334 4.049 153.759 o
6 9 9 7.009 4.155 4.825 113.304 o
6 10 0 199.274 208.674 11.601 10.003 o
6 10 1 4.792 6.305 3.218 248.212 o
6 10 2 102.233 122.748 6.399 31.780 o
6 10 3 29.983 27.683 3.706 143.290 o
6 10 4 83.970 86.900 5.563 45.474 o
6 10 5 143.761 138.740 10.550 14.858 o
6 10 6 3.677 7.349 3.069 272.763 o
6 10 7 0.662 3.016 3.006 295.757 o
6 10 8 9.264 9.621 3.355 219.038 o
6 11 0 91.412 93.611 11.407 16.633 o
6 11 1 120.663 121.218 18.273 7.010 o
6 11 2 50.872 53.498 5.365 65.634 o
6 11 3 6.786 5.441 3.133 257.786 o
6 11 4 11.204 10.563 4.412 130.196 o
6 11 5 7.461 4.350 2.987 281.353 o
6 11 6 24.400 31.851 4.245 119.906 o
6 11 7 95.528 86.158 7.481 30.427 o
6 12 0 44.475 43.331 6.169 56.776 o
6 12 1 40.647 44.862 7.198 44.596 o
6 12 2 4.476 -0.585 4.098 158.762 o
6 12 3 72.353 76.208 6.181 44.691 o
6 12 4 42.232 44.377 4.647 87.714 o
6 12 5 23.072 12.632 3.658 166.175 o
6 12 6 80.889 73.219 5.563 48.505 o
6 13 0 4.136 7.510 4.288 143.155 o
6 13 1 88.099 79.787 7.983 29.285 o
6 13 2 1.363 0.000 3.756 191.168 o
6 13 3 57.012 48.499 6.965 43.745 o
6 13 4 31.692 32.605 5.220 81.728 o
6 14 0 17.774 11.133 4.623 115.334 o
6 14 1 55.759 58.724 18.937 7.273 o
7 -9 -7 15.035 19.879 4.134 139.477 o
7 -9 -6 39.019 36.025 7.863 39.019 o
7 -9 -5 6.955 -2.004 4.623 124.117 o
7 -9 -4 129.653 129.454 10.571 15.763 o
7 -9 -3 43.776 45.636 6.958 46.590 o
7 -9 -2 90.559 79.769 9.524 22.501 o
7 -9 -1 12.658 12.088 5.715 79.174 o
7 -8 -9 17.238 12.794 7.974 41.265 o
7 -8 -8 6.233 12.226 4.792 113.427 o
7 -8 -7 5.904 5.455 3.228 245.511 o
7 -8 -6 28.989 30.316 6.330 59.874 o
7 -8 -5 45.517 33.093 6.398 54.546 o
7 -8 -4 65.233 65.555 7.341 37.532 o
7 -8 -3 40.003 28.624 5.896 64.708 o
7 -8 -2 19.580 23.283 5.834 72.876 o
7 -8 -1 0.221 -2.803 4.534 131.965 o
7 -7 -10 92.093 84.147 8.970 24.260 o
7 -7 -9 32.070 27.617 5.694 71.440 o
7 -7 -8 35.477 26.086 5.297 79.547 o
7 -7 -7 4.334 2.087 3.021 285.682 o
7 -7 -6 25.123 27.799 14.618 12.446 o
7 -7 -5 27.191 24.685 5.715 73.077 o
7 -7 -4 19.258 19.000 5.558 80.402 o
7 -7 -3 43.280 36.795 6.341 55.448 o
7 -7 -2 8.713 2.010 4.305 140.906 o
7 -7 -1 42.378 23.368 5.715 68.210 o
7 -6 -11 1.108 0.236 4.326 144.403 o
7 -6 -10 20.278 12.512 6.423 61.935 o
7 -6 -9 100.916 104.304 8.891 22.889 o
7 -6 -8 15.774 13.964 6.202 66.931 o
7 -6 -7 79.646 76.987 7.498 33.319 o
7 -6 -6 14.692 21.859 5.245 90.600 o
7 -6 -5 11.274 8.799 4.571 122.319 o
7 -6 -4 16.932 15.819 5.004 99.081 o
7 -6 -3 56.773 58.873 6.958 42.867 o
7 -6 -2 133.882 133.643 9.780 16.997 o
7 -6 -1 198.642 191.238 11.273 10.598 o
7 -5 -12 19.712 28.909 14.397 12.870 o
7 -5 -11 18.384 17.817 5.534 81.513 o
7 -5 -10 7.505 5.915 4.683 119.416 o
7 -5 -9 7.501 11.433 4.527 125.954 o
7 -5 -8 20.488 19.664 5.081 93.939 o
7 -5 -7 14.005 12.477 4.506 122.821 o
7 -5 -6 0.665 1.346 4.063 163.573 o
7 -5 -5 6.751 3.044 5.759 80.376 o
7 -5 -4 26.025 22.498 5.402 81.520 o
7 -5 -3 40.594 34.809 5.951 62.594 o
7 -5 -2 72.160 71.625 7.356 35.816 o
7 -5 -1 3.079 3.222 4.130 156.145 o
7 -4 -13 6.013 -3.544 8.195 40.163 o
7 -4 -12 21.348 24.840 6.226 64.096 o
7 -4 -11 12.791 3.206 6.645 59.891 o
7 -4 -10 45.450 40.444 10.299 23.458 o
7 -4 -9 67.643 60.632 7.165 38.914 o
7 -4 -8 9.788 3.353 4.762 115.181 o
7 -4 -7 32.283 26.736 5.427 77.581 o
7 -4 -6 68.183 69.769 7.341 36.712 o
7 -4 -5 43.252 50.597 6.655 49.714 o
7 -4 -4 0.478 -7.943 4.208 153.010 o
7 -4 -3 47.887 47.140 6.185 55.093 o
7 -4 -2 57.238 51.180 6.421 49.170 o
7 -4 -1 96.546 96.711 8.212 26.261 o
7 -3 -13 28.525 25.728 6.279 61.381 o
7 -3 -12 55.692 49.633 7.088 42.687 o
7 -3 -11 44.876 48.788 7.531 40.395 o
7 -3 -10 34.885 31.762 5.955 64.702 o
7 -3 -9 23.643 28.077 5.694 74.152 o
7 -3 -8 20.275 13.645 4.548 116.353 o
7 -3 -7 42.287 52.105 11.960 17.705 o
7 -3 -6 86.088 104.099 12.403 14.524 o
7 -3 -5 11.631 8.514 4.063 152.231 o
7 -3 -4 13.409 0.176 3.835 171.933 o
7 -3 -3 9.708 1.683 6.645 60.376 o
7 -3 -2 48.921 49.266 5.927 58.171 o
7 -3 -1 120.724 112.458 18.051 7.201 o
7 -2 -13 23.069 25.333 7.752 42.429 o
7 -2 -12 0.167 6.848 4.623 125.593 o
7 -2 -11 84.682 87.641 8.508 26.731 o
7 -2 -10 130.389 137.232 10.218 16.208 o
7 -2 -9 157.366 173.414 10.887 12.931 o
7 -2 -8 19.111 12.360 4.668 112.148 o
7 -2 -7 28.259 31.142 5.570 74.915 o
7 -2 -6 21.804 22.579 7.863 41.564 o
7 -2 -5 30.982 40.532 7.974 38.690 o
7 -2 -4 31.933 26.013 5.004 89.138 o
7 -2 -3 10.546 8.089 4.063 153.369 o
7 -2 -2 1.849 1.152 3.051 286.611 o
7 -2 -1 12.921 9.780 5.316 91.138 o
7 -1 -13 93.491 91.850 9.517 21.861 o
7 -1 -12 3.559 6.353 3.633 198.371 o
7 -1 -11 6.693 18.582 5.426 88.189 o
7 -1 -10 77.007 69.470 21.152 5.771 o
7 -1 -9 55.977 55.282 6.977 43.177 o
7 -1 -8 6.374 5.650 4.095 155.481 o
7 -1 -7 1.707 5.398 5.759 81.112 o
7 -1 -6 4.477 6.202 6.645 60.722 o
7 -1 -4 59.091 65.560 8.638 29.772 o
7 -1 -3 5.879 7.946 3.835 175.697 o
7 -1 -2 54.036 58.694 8.638 30.588 o
7 -1 -1 58.893 59.928 6.464 47.241 o
7 0 0 72.105 53.212 14.397 12.015 o
7 0 1 323.605 338.483 24.917 2.822 o
7 0 2 21.103 20.580 5.316 86.194 o
7 0 3 12.892 17.830 5.012 100.171 o
7 0 4 143.232 137.291 9.949 16.004 o
7 0 5 1.800 -4.651 3.915 175.713 o
7 0 6 29.745 18.520 5.638 75.013 o
7 0 7 1.584 -4.621 4.602 127.533 o
7 1 0 17.198 14.572 4.299 130.572 o
7 1 1 2.329 -0.871 3.435 227.108 o
7 1 2 0.223 -3.645 3.749 192.932 o
7 1 3 34.564 34.182 5.834 66.702 o
7 1 4 86.318 88.225 8.388 27.068 o
7 1 5 22.347 16.621 5.869 72.228 o
7 1 6 22.052 8.787 5.231 90.722 o
7 1 7 20.799 18.079 6.202 65.445 o
7 2 0 93.875 87.021 7.396 31.043 o
7 2 1 0.410 0.925 3.521 217.934 o
7 2 2 95.883 93.925 8.037 27.244 o
7 2 3 64.640 52.153 6.622 45.193 o
7 2 4 53.075 56.134 7.181 41.710 o
7 2 5 54.202 48.925 6.862 45.290 o
7 2 6 18.265 16.612 5.231 90.672 o
7 3 0 30.285 11.509 4.095 131.143 o
7 3 1 79.677 79.957 7.474 33.239 o
7 3 2 162.078 168.857 10.425 13.454 o
7 3 3 42.557 35.440 5.847 63.682 o
7 3 4 29.751 30.219 5.632 73.146 o
7 3 5 27.040 23.893 5.759 72.272 o
7 3 6 12.795 3.124 4.445 129.716 o
7 4 0 10.697 5.921 5.426 88.866 o
7 4 1 141.022 130.609 9.113 18.052 o
7 4 2 76.195 71.377 7.183 36.380 o
7 4 3 27.781 24.446 5.203 85.811 o
7 4 4 40.049 40.628 15.172 11.374 o
7 4 5 34.804 40.941 9.524 27.673 o
7 4 6 38.654 42.566 6.528 53.255 o
7 5 0 28.626 26.975 3.846 137.745 o
7 5 1 49.775 50.739 5.114 71.250 o
7 5 2 24.268 25.532 5.648 75.437 o
7 5 3 67.890 62.378 7.974 32.964 o
7 5 4 44.414 54.786 8.527 32.385 o
7 5 5 0.258 0.174 3.991 170.148 o
7 6 0 71.746 63.840 11.185 18.675 o
7 6 1 6.984 7.029 2.922 290.588 o
7 6 2 15.503 24.103 3.683 166.853 o
7 6 3 22.270 24.722 5.267 86.308 o
7 6 4 2.871 6.474 4.412 136.399 o
7 6 5 27.717 32.116 7.752 41.570 o
7 7 0 10.848 9.860 5.094 99.565 o
7 7 1 61.617 67.142 10.521 21.166 o
7 7 2 25.051 22.665 3.647 157.064 o
7 7 3 92.375 88.873 5.896 40.352 o
7 7 4 5.419 7.402 4.445 132.805 o
7 8 0 20.653 10.610 4.917 101.784 o
7 8 1 107.579 103.780 11.960 14.629 o
7 8 2 13.449 11.057 5.980 72.543 o
7 9 0 70.631 72.974 13.621 13.117 o
